# Supplementary material for: Crystal structure of 1-(5-amino-2H-tetra­zol-2-yl)-2-methyl­propan-2-ol
Source: Acta Crystallogr E Crystallogr Commun. 2015 Dec 16;71(Pt 12):o1057–8. doi: 10.1107/S2056989015023713 (PMC4719977; doi:10.1107/S2056989015023713)
Supplement: Supplementary file 1 [file e-71-o1057-sup1.cif]

##############################################################################
#                                                                            #
# This CIF contains the data in a paper accepted for publication in          #
# Acta Crystallographica Section E. It conforms to the requirements of       #
# Notes for Authors for Acta Crystallographica Section E, and has been       #
# peer reviewed under the auspices of the IUCr Commission on Journals.       #
#                                                                            #
# Full details of the Crystallographic Information File format               #
# are given in the paper "The Crystallographic Information File (CIF):       #
# a New Standard Archive File for Crystallography" by S. R. Hall, F. H.      #
# Allen and I. D. Brown [Acta Cryst. (1991), A47, 655-685].                  #
#                                                                            #
# The current version of the core CIF dictionary is obtainable from          #
# ftp://ftp.iucr.org/pub/cif_core.dic.                                       #
#                                                                            #
# Software is freely available for graphical display of the structure(s)     #
# in this CIF. For information consult the CIF software page                 #
# http://www.iucr.org/resources/cif/software.                                #
#                                                                            #
# This file may be used for bona fide research purposes within the           #
# scientific community so long as proper attribution is given to the journal # 
# article from which it was obtained.                                        #
#                                                                            #
##############################################################################
data_I
_database_code_depnum_ccdc_archive 'CCDC 1441577'
_audit_creation_method     SHELXL-2014/6
_chemical_name_systematic
;
1-(5-Amino-2<i>H</i>-tetrazol-2-yl)-2-methylpropan-2-ol
;
_chemical_name_common     ?
_chemical_formula_moiety     'C5 H11 N5 O'
_chemical_formula_sum     'C5 H11 N5 O'
_chemical_formula_iupac     'C5 H11 N5 O'
_chemical_formula_weight     157.19
_chemical_melting_point     ?
_shelx_space_group_comment
;
The symmetry employed for this shelxl refinement is uniquely defined
by the following loop, which should always be used as a source of
symmetry information in preference to the above space-group names.
They are only intended as comments.
;
_space_group_crystal_system     triclinic
_space_group_name_H-M_alt     'P -1'
_space_group_name_Hall     '-P 1'
loop_
    _space_group_symop_operation_xyz
    'x, y, z'
    '-x, -y, -z'
_cell_length_a     8.2472(19)
_cell_length_b     9.731(2)
_cell_length_c     10.087(2)
_cell_angle_alpha     90.300(10)
_cell_angle_beta     96.228(10)
_cell_angle_gamma     96.259(10)
_cell_volume     799.8(3)
_cell_formula_units_Z     4
_cell_measurement_reflns_used     4382
_cell_measurement_theta_min     2.03
_cell_measurement_theta_max     29.88
_cell_measurement_temperature     296(2)
_exptl_crystal_description     block
_exptl_crystal_colour     colourless
_exptl_crystal_size_max     0.12
_exptl_crystal_size_mid     0.10
_exptl_crystal_size_min     0.08
_exptl_crystal_density_diffrn     1.305
_exptl_crystal_density_meas     ?
_exptl_crystal_density_method     ?
_exptl_crystal_F_000     336
_exptl_absorpt_coefficient_mu     0.097
_exptl_absorpt_correction_type     multi-scan
_exptl_absorpt_process_details
;
(SADABS; Bruker, 2006)
;
_shelx_estimated_absorpt_T_min     ?
_shelx_estimated_absorpt_T_max     ?
_exptl_absorpt_correction_T_min     0.90
_exptl_absorpt_correction_T_max     0.95
_diffrn_ambient_temperature     296(2)
_diffrn_radiation_type     MoK\a
_diffrn_radiation_wavelength     0.71073
_diffrn_radiation_source     'fine-focus sealed tube'
_diffrn_radiation_monochromator     graphite
_diffrn_measurement_device_type     'Bruker SMART 1K CCD'
_diffrn_measurement_method     'profile data from \w scans'
_diffrn_detector_area_resol_mean     ?
_diffrn_reflns_number     11190
_diffrn_reflns_av_R_equivalents     0.0470
_diffrn_reflns_theta_min     2.500
_diffrn_reflns_theta_max     25.498
_diffrn_reflns_theta_full     25.242
_diffrn_measured_fraction_theta_max     0.995
_diffrn_measured_fraction_theta_full     0.996
_diffrn_reflns_limit_h_min     -9
_diffrn_reflns_limit_h_max     9
_diffrn_reflns_limit_k_min     -11
_diffrn_reflns_limit_k_max     11
_diffrn_reflns_limit_l_min     -12
_diffrn_reflns_limit_l_max     12
_refine_special_details     ?
_reflns_number_total     2953
_reflns_number_gt     2148
_reflns_threshold_expression     'I > 2\s(I)'
_refine_ls_structure_factor_coef     Fsqd
_refine_ls_matrix_type     full
_refine_ls_R_factor_all     0.0744
_refine_ls_R_factor_gt     0.0498
_refine_ls_wR_factor_gt     0.1128
_refine_ls_wR_factor_ref     0.1215
_refine_ls_goodness_of_fit_ref     1.062
_refine_ls_restrained_S_all     1.062
_refine_ls_number_reflns     2953
_refine_ls_number_parameters     227
_refine_ls_number_restraints     0
_refine_ls_hydrogen_treatment     mixed
_refine_ls_weighting_scheme     calc
_refine_ls_weighting_details
              'w=1/[\s^2^(Fo^2^)+(0.0588P)^2^+0.0180P] where P=(Fo^2^+2Fc^2^)/3'
_atom_sites_solution_hydrogens     mixed
_atom_sites_solution_primary     ?
_atom_sites_solution_secondary     ?
_refine_ls_shift/su_max     0.000
_refine_ls_shift/su_mean     0.000
_refine_diff_density_max     0.165
_refine_diff_density_min     -0.190
_refine_ls_extinction_method     none
_refine_ls_extinction_coef     .
loop_
    _atom_type_symbol
    _atom_type_description
    _atom_type_scat_dispersion_real
    _atom_type_scat_dispersion_imag
    _atom_type_scat_source
    'C' 'C' 0.0033 0.0016
                         'International Tables Vol C Tables 4.2.6.8 and 6.1.1.4'
    'H' 'H' 0.0000 0.0000
                         'International Tables Vol C Tables 4.2.6.8 and 6.1.1.4'
    'N' 'N' 0.0061 0.0033
                         'International Tables Vol C Tables 4.2.6.8 and 6.1.1.4'
    'O' 'O' 0.0106 0.0060
                         'International Tables Vol C Tables 4.2.6.8 and 6.1.1.4'
_computing_data_collection
;
APEX2 (Bruker, 2006)
;
_computing_cell_refinement
;
SAINT (Bruker, 2006)
;
_computing_data_reduction
;
SAINT (Bruker, 2006)
;
_computing_structure_solution
;
SHELXS97 (Sheldrick, 2008)
;
_computing_structure_refinement
;
SHELXL2014 (Sheldrick, 2015)
;
_computing_molecular_graphics
;
Mercury (Macrae <i>et al.</i>,  2008) and PLATON (Spek, 2009)
;
_computing_publication_material
;
SHELXL2014 (Sheldrick, 2015) and PLATON (Spek, 2009)
;
loop_
    _atom_site_type_symbol
    _atom_site_label
    _atom_site_fract_x
    _atom_site_fract_y
    _atom_site_fract_z
    _atom_site_U_iso_or_equiv
    _atom_site_adp_type
    _atom_site_calc_flag
    _atom_site_occupancy
    _atom_site_disorder_assembly
    _atom_site_disorder_group
    O O1 0.28249(16) 0.86314(15) 0.81161(14) 0.0536(4) Uani d 1 . .
    H H1O 0.270(3) 0.952(3) 0.789(3) 0.101(9) Uiso d 1 . .
    N N1 0.4219(2) 0.6570(2) 1.28100(17) 0.0530(5) Uani d 1 . .
    H H1A 0.527(3) 0.690(2) 1.315(2) 0.063(7) Uiso d 1 . .
    H H1B 0.378(2) 0.592(2) 1.3251(19) 0.048(6) Uiso d 1 . .
    N N2 0.48661(17) 0.69286(15) 1.05833(15) 0.0405(4) Uani d 1 . .
    N N3 0.40258(18) 0.64638(14) 0.94250(14) 0.0383(4) Uani d 1 . .
    N N4 0.26829(19) 0.56520(15) 0.95690(15) 0.0463(4) Uani d 1 . .
    N N5 0.25930(18) 0.55592(16) 1.08764(15) 0.0458(4) Uani d 1 . .
    C C1 0.3924(2) 0.63485(18) 1.14668(18) 0.0376(4) Uani d 1 . .
    C C2 0.4501(2) 0.68157(18) 0.80986(18) 0.0456(5) Uani d 1 . .
    H H2A 0.3810 0.6223 0.7440 0.055 Uiso calc 1 . .
    H H2B 0.5624 0.6622 0.8062 0.055 Uiso calc 1 . .
    C C3 0.4370(2) 0.83230(18) 0.77215(18) 0.0432(5) Uani d 1 . .
    C C4 0.5765(2) 0.9290(2) 0.8434(2) 0.0572(6) Uani d 1 . .
    H H4A 0.5651 1.0223 0.8165 0.086 Uiso calc 1 . .
    H H4B 0.6794 0.9034 0.8208 0.086 Uiso calc 1 . .
    H H4C 0.5732 0.9226 0.9380 0.086 Uiso calc 1 . .
    C C5 0.4359(3) 0.8413(2) 0.6213(2) 0.0730(7) Uani d 1 . .
    H H5A 0.3447 0.7815 0.5786 0.110 Uiso calc 1 . .
    H H5B 0.5363 0.8133 0.5957 0.110 Uiso calc 1 . .
    H H5C 0.4260 0.9348 0.5945 0.110 Uiso calc 1 . .
    O O2 0.24050(17) 0.15721(15) 0.77069(15) 0.0509(4) Uani d 1 . .
    H H2O 0.301(4) 0.198(3) 0.831(3) 0.131(13) Uiso d 1 . .
    N N6 0.0533(3) 0.3192(2) 0.24056(16) 0.0523(5) Uani d 1 . .
    H H6A -0.054(3) 0.283(2) 0.214(2) 0.065(7) Uiso d 1 . .
    H H6B 0.093(2) 0.377(2) 0.191(2) 0.057(7) Uiso d 1 . .
    N N7 0.00343(18) 0.29922(16) 0.46818(14) 0.0436(4) Uani d 1 . .
    N N8 0.09725(18) 0.34753(14) 0.57877(14) 0.0382(4) Uani d 1 . .
    N N9 0.23381(19) 0.42091(16) 0.55631(15) 0.0505(4) Uani d 1 . .
    N N10 0.23478(19) 0.42088(17) 0.42439(15) 0.0516(5) Uani d 1 . .
    C C6 0.0940(2) 0.34662(18) 0.37369(17) 0.0377(4) Uani d 1 . .
    C C7 0.0495(2) 0.32626(18) 0.71339(17) 0.0416(5) Uani d 1 . .
    H H7A -0.0649 0.3416 0.7126 0.050 Uiso calc 1 . .
    H H7B 0.1138 0.3952 0.7729 0.050 Uiso calc 1 . .
    C C8 0.0714(2) 0.18313(18) 0.76967(17) 0.0386(4) Uani d 1 . .
    C C9 0.0260(3) 0.1839(2) 0.9121(2) 0.0652(7) Uani d 1 . .
    H H9A 0.0504 0.0992 0.9542 0.098 Uiso calc 1 . .
    H H9B -0.0891 0.1923 0.9108 0.098 Uiso calc 1 . .
    H H9C 0.0881 0.2607 0.9610 0.098 Uiso calc 1 . .
    C C10 -0.0294(3) 0.0686(2) 0.6850(2) 0.0573(6) Uani d 1 . .
    H H10A 0.0133 0.0630 0.6005 0.086 Uiso calc 1 . .
    H H10B -0.1416 0.0880 0.6710 0.086 Uiso calc 1 . .
    H H10C -0.0237 -0.0178 0.7298 0.086 Uiso calc 1 . .
loop_
    _atom_site_aniso_label
    _atom_site_aniso_U_11
    _atom_site_aniso_U_22
    _atom_site_aniso_U_33
    _atom_site_aniso_U_12
    _atom_site_aniso_U_13
    _atom_site_aniso_U_23
    O1 0.0434(8) 0.0474(9) 0.0716(10) 0.0081(7) 0.0097(7) 0.0127(7)
    N1 0.0503(12) 0.0632(12) 0.0421(11) -0.0055(10) 0.0018(9) 0.0068(9)
    N2 0.0397(9) 0.0411(9) 0.0389(9) 0.0004(7) 0.0010(7) 0.0029(7)
    N3 0.0432(9) 0.0329(8) 0.0379(9) 0.0030(7) 0.0023(7) 0.0032(7)
    N4 0.0500(10) 0.0425(9) 0.0436(10) -0.0031(8) 0.0008(7) 0.0055(7)
    N5 0.0436(10) 0.0482(10) 0.0436(10) -0.0011(8) 0.0021(7) 0.0076(7)
    C1 0.0356(10) 0.0374(10) 0.0395(11) 0.0052(8) 0.0015(8) 0.0049(8)
    C2 0.0558(12) 0.0436(11) 0.0389(11) 0.0073(9) 0.0095(9) 0.0002(9)
    C3 0.0446(11) 0.0401(11) 0.0454(11) 0.0035(9) 0.0083(9) 0.0069(9)
    C4 0.0513(13) 0.0492(13) 0.0705(15) -0.0013(10) 0.0098(11) 0.0077(11)
    C5 0.0948(19) 0.0761(17) 0.0485(13) 0.0069(14) 0.0111(13) 0.0190(12)
    O2 0.0433(8) 0.0501(9) 0.0586(10) 0.0054(7) 0.0015(7) 0.0067(7)
    N6 0.0598(12) 0.0577(12) 0.0362(10) -0.0039(10) 0.0007(9) 0.0061(8)
    N7 0.0432(9) 0.0492(10) 0.0355(9) -0.0032(7) -0.0013(7) 0.0030(7)
    N8 0.0410(9) 0.0374(9) 0.0347(9) 0.0003(7) 0.0010(7) 0.0052(7)
    N9 0.0506(10) 0.0563(11) 0.0403(10) -0.0081(8) -0.0015(8) 0.0093(8)
    N10 0.0489(10) 0.0637(11) 0.0390(9) -0.0062(8) 0.0027(8) 0.0102(8)
    C6 0.0413(11) 0.0361(10) 0.0357(10) 0.0051(8) 0.0030(8) 0.0059(8)
    C7 0.0529(12) 0.0379(11) 0.0348(10) 0.0059(9) 0.0078(9) 0.0018(8)
    C8 0.0396(11) 0.0383(11) 0.0380(10) 0.0031(8) 0.0056(8) 0.0049(8)
    C9 0.0835(17) 0.0633(15) 0.0513(13) 0.0076(12) 0.0191(12) 0.0159(11)
    C10 0.0582(14) 0.0447(12) 0.0648(14) -0.0055(10) -0.0005(11) 0.0037(10)
_geom_special_details
;
 All esds (except the esd in the dihedral angle between two l.s. planes)
 are estimated using the full covariance matrix.  The cell esds are taken
 into account individually in the estimation of esds in distances, angles
 and torsion angles; correlations between esds in cell parameters are only
 used when they are defined by crystal symmetry.  An approximate (isotropic)
 treatment of cell esds is used for estimating esds involving l.s. planes.
;
loop_
    _geom_bond_atom_site_label_1
    _geom_bond_atom_site_label_2
    _geom_bond_site_symmetry_2
    _geom_bond_distance
    _geom_bond_publ_flag
    O1 C3 . 1.437(2) ?
    O1 H1O . 0.91(3) ?
    N1 C1 . 1.362(2) ?
    N1 H1A . 0.92(2) ?
    N1 H1B . 0.844(19) ?
    N2 C1 . 1.333(2) ?
    N2 N3 . 1.342(2) ?
    N3 N4 . 1.310(2) ?
    N3 C2 . 1.466(2) ?
    N4 N5 . 1.332(2) ?
    N5 C1 . 1.349(2) ?
    C2 C3 . 1.529(3) ?
    C2 H2A . 0.9700 ?
    C2 H2B . 0.9700 ?
    C3 C4 . 1.518(3) ?
    C3 C5 . 1.524(3) ?
    C4 H4A . 0.9600 ?
    C4 H4B . 0.9600 ?
    C4 H4C . 0.9600 ?
    C5 H5A . 0.9600 ?
    C5 H5B . 0.9600 ?
    C5 H5C . 0.9600 ?
    O2 C8 . 1.443(2) ?
    O2 H2O . 0.82(3) ?
    N6 C6 . 1.366(2) ?
    N6 H6A . 0.93(2) ?
    N6 H6B . 0.82(2) ?
    N7 C6 . 1.328(2) ?
    N7 N8 . 1.339(2) ?
    N8 N9 . 1.308(2) ?
    N8 C7 . 1.464(2) ?
    N9 N10 . 1.332(2) ?
    N10 C6 . 1.347(2) ?
    C7 C8 . 1.528(2) ?
    C7 H7A . 0.9700 ?
    C7 H7B . 0.9700 ?
    C8 C10 . 1.515(3) ?
    C8 C9 . 1.524(2) ?
    C9 H9A . 0.9600 ?
    C9 H9B . 0.9600 ?
    C9 H9C . 0.9600 ?
    C10 H10A . 0.9600 ?
    C10 H10B . 0.9600 ?
    C10 H10C . 0.9600 ?
loop_
    _geom_angle_atom_site_label_1
    _geom_angle_atom_site_label_2
    _geom_angle_atom_site_label_3
    _geom_angle_site_symmetry_1
    _geom_angle_site_symmetry_3
    _geom_angle
    _geom_angle_publ_flag
    C3 O1 H1O . . 107.4(15) ?
    C1 N1 H1A . . 117.3(13) ?
    C1 N1 H1B . . 113.0(14) ?
    H1A N1 H1B . . 114.2(18) ?
    C1 N2 N3 . . 101.66(14) ?
    N4 N3 N2 . . 113.70(14) ?
    N4 N3 C2 . . 121.24(15) ?
    N2 N3 C2 . . 125.06(14) ?
    N3 N4 N5 . . 106.41(14) ?
    N4 N5 C1 . . 105.97(13) ?
    N2 C1 N5 . . 112.25(16) ?
    N2 C1 N1 . . 124.33(17) ?
    N5 C1 N1 . . 123.35(16) ?
    N3 C2 C3 . . 114.27(14) ?
    N3 C2 H2A . . 108.7 ?
    C3 C2 H2A . . 108.7 ?
    N3 C2 H2B . . 108.7 ?
    C3 C2 H2B . . 108.7 ?
    H2A C2 H2B . . 107.6 ?
    O1 C3 C4 . . 110.33(16) ?
    O1 C3 C5 . . 110.39(16) ?
    C4 C3 C5 . . 111.14(16) ?
    O1 C3 C2 . . 105.38(14) ?
    C4 C3 C2 . . 111.81(16) ?
    C5 C3 C2 . . 107.60(16) ?
    C3 C4 H4A . . 109.5 ?
    C3 C4 H4B . . 109.5 ?
    H4A C4 H4B . . 109.5 ?
    C3 C4 H4C . . 109.5 ?
    H4A C4 H4C . . 109.5 ?
    H4B C4 H4C . . 109.5 ?
    C3 C5 H5A . . 109.5 ?
    C3 C5 H5B . . 109.5 ?
    H5A C5 H5B . . 109.5 ?
    C3 C5 H5C . . 109.5 ?
    H5A C5 H5C . . 109.5 ?
    H5B C5 H5C . . 109.5 ?
    C8 O2 H2O . . 113(2) ?
    C6 N6 H6A . . 116.9(13) ?
    C6 N6 H6B . . 114.9(15) ?
    H6A N6 H6B . . 115.5(19) ?
    C6 N7 N8 . . 101.56(14) ?
    N9 N8 N7 . . 114.12(14) ?
    N9 N8 C7 . . 122.32(15) ?
    N7 N8 C7 . . 123.51(14) ?
    N8 N9 N10 . . 105.90(15) ?
    N9 N10 C6 . . 106.18(14) ?
    N7 C6 N10 . . 112.23(16) ?
    N7 C6 N6 . . 124.23(18) ?
    N10 C6 N6 . . 123.49(16) ?
    N8 C7 C8 . . 114.86(14) ?
    N8 C7 H7A . . 108.6 ?
    C8 C7 H7A . . 108.6 ?
    N8 C7 H7B . . 108.6 ?
    C8 C7 H7B . . 108.6 ?
    H7A C7 H7B . . 107.5 ?
    O2 C8 C10 . . 106.22(15) ?
    O2 C8 C9 . . 109.55(15) ?
    C10 C8 C9 . . 112.03(15) ?
    O2 C8 C7 . . 109.61(13) ?
    C10 C8 C7 . . 112.28(15) ?
    C9 C8 C7 . . 107.14(15) ?
    C8 C9 H9A . . 109.5 ?
    C8 C9 H9B . . 109.5 ?
    H9A C9 H9B . . 109.5 ?
    C8 C9 H9C . . 109.5 ?
    H9A C9 H9C . . 109.5 ?
    H9B C9 H9C . . 109.5 ?
    C8 C10 H10A . . 109.5 ?
    C8 C10 H10B . . 109.5 ?
    H10A C10 H10B . . 109.5 ?
    C8 C10 H10C . . 109.5 ?
    H10A C10 H10C . . 109.5 ?
    H10B C10 H10C . . 109.5 ?
loop_
    _geom_torsion_atom_site_label_1
    _geom_torsion_atom_site_label_2
    _geom_torsion_atom_site_label_3
    _geom_torsion_atom_site_label_4
    _geom_torsion_site_symmetry_1
    _geom_torsion_site_symmetry_2
    _geom_torsion_site_symmetry_3
    _geom_torsion_site_symmetry_4
    _geom_torsion
    _geom_torsion_publ_flag
    C1 N2 N3 N4 . . . . -0.60(19) ?
    C1 N2 N3 C2 . . . . 178.59(15) ?
    N2 N3 N4 N5 . . . . 0.2(2) ?
    C2 N3 N4 N5 . . . . -178.98(14) ?
    N3 N4 N5 C1 . . . . 0.23(19) ?
    N3 N2 C1 N5 . . . . 0.74(19) ?
    N3 N2 C1 N1 . . . . -176.40(17) ?
    N4 N5 C1 N2 . . . . -0.6(2) ?
    N4 N5 C1 N1 . . . . 176.53(17) ?
    N4 N3 C2 C3 . . . . 110.47(19) ?
    N2 N3 C2 C3 . . . . -68.7(2) ?
    N3 C2 C3 O1 . . . . -44.3(2) ?
    N3 C2 C3 C4 . . . . 75.5(2) ?
    N3 C2 C3 C5 . . . . -162.14(16) ?
    C6 N7 N8 N9 . . . . 1.0(2) ?
    C6 N7 N8 C7 . . . . 178.36(15) ?
    N7 N8 N9 N10 . . . . -1.1(2) ?
    C7 N8 N9 N10 . . . . -178.47(14) ?
    N8 N9 N10 C6 . . . . 0.6(2) ?
    N8 N7 C6 N10 . . . . -0.5(2) ?
    N8 N7 C6 N6 . . . . 177.00(17) ?
    N9 N10 C6 N7 . . . . -0.1(2) ?
    N9 N10 C6 N6 . . . . -177.61(17) ?
    N9 N8 C7 C8 . . . . -104.44(19) ?
    N7 N8 C7 C8 . . . . 78.4(2) ?
    N8 C7 C8 O2 . . . . 57.7(2) ?
    N8 C7 C8 C10 . . . . -60.1(2) ?
    N8 C7 C8 C9 . . . . 176.52(15) ?
loop_
    _geom_hbond_atom_site_label_D
    _geom_hbond_atom_site_label_H
    _geom_hbond_atom_site_label_A
    _geom_hbond_site_symmetry_A
    _geom_hbond_distance_DH
    _geom_hbond_distance_HA
    _geom_hbond_distance_DA
    _geom_hbond_angle_DHA
    O1 H1O O2 1_565 0.91(3) 2.04(3) 2.946(2) 171(2)
    N1 H1A O2 2_667 0.92(2) 2.53(2) 3.243(2) 135(2)
    N1 H1A N9 2_667 0.92(2) 2.58(2) 3.287(3) 134(2)
    N1 H1B N10 1_556 0.84(2) 2.24(2) 3.082(2) 173(2)
    O2 H2O N2 2_667 0.82(3) 2.14(3) 2.930(2) 162(3)
    N6 H6A O1 2_566 0.93(2) 2.22(2) 3.114(3) 161(2)
    N6 H6B N5 1_554 0.82(2) 2.41(2) 3.213(2) 167(2)
_shelx_hkl_file
;
  -1   0   0    1.63    0.36
   1   0   0    1.84    0.67
   1   0   0    2.84    0.58
   1   0   0    1.93    0.40
  -1   0   0    1.37    0.59
  -1   0   0    1.56    0.52
   2   0   0 1250.45   40.58
   2   0   0 1248.15   41.25
  -2   0   0 1244.73   41.14
  -2   0   0 1214.73   38.74
  -3   0   0  220.22    8.44
   3   0   0  224.12    9.43
  -3   0   0  214.41    7.80
   3   0   0  210.80    8.23
  -3   0   0  235.84    8.81
  -4   0   0  772.43   23.95
   4   0   0  774.95   28.11
  -4   0   0  785.84   25.55
   4   0   0  807.33   26.93
  -4   0   0  777.20   26.50
  -5   0   0   21.57    2.68
   5   0   0   20.74    3.72
  -5   0   0   23.80    3.00
   5   0   0   25.84    3.66
   5   0   0   25.06    2.12
  -6   0   0  646.59   23.74
  -6   0   0  626.82   21.48
   6   0   0  632.19   23.73
   6   0   0  673.75   26.17
   7   0   0   34.60    5.23
  -7   0   0   18.44    3.24
   7   0   0   15.95    4.11
  -7   0   0   10.35    2.72
   8   0   0    1.28    2.97
   8   0   0    2.78    3.12
  -8   0   0    5.89    2.17
  -8   0   0    8.31    2.75
   9   0   0   -0.21    3.48
  -9   0   0    0.63    2.13
  -9   0   0    1.39    1.90
   9   0   0   -1.02    3.40
 -10   0   0    3.49    2.39
  10   0   0    1.12    3.81
  11   0   0    4.27    5.16
 -11   0   0    1.01    2.52
 -11   1   0    2.27    2.52
  11  -1   0    1.34    4.55
 -10   1   0   -0.58    1.71
  10  -1   0    3.30    3.83
   9  -1   0    0.19    3.01
   9  -1   0    2.11    3.47
  -9   1   0   -0.53    1.51
  -9   1   0    3.62    2.34
   8  -1   0   84.12    8.75
  -8   1   0  114.74    7.71
  -8   1   0   95.49    6.49
   8  -1   0  121.64    8.92
  -7   1   0    6.87    2.16
   7  -1   0    7.40    3.58
  -7   1   0    3.51    1.98
   7  -1   0    8.23    3.79
  -6   1   0  338.89   12.91
   6  -1   0  348.21   14.91
   6  -1   0  337.08   16.12
  -6   1   0  352.88   14.45
   5  -1   0   24.67    2.39
   5  -1   0   20.43    3.63
  -5   1   0   19.71    2.66
  -5   1   0   21.75    2.86
   5  -1   0   24.12    3.68
   4  -1   0  590.92   20.91
   4  -1   0  574.77   21.92
  -4   1   0  591.23   20.37
  -4   1   0  560.73   18.34
   4  -1   0  612.60   20.32
  -3   1   0    3.97    0.95
   3  -1   0    5.14    1.86
   3  -1   0    3.26    0.99
   3  -1   0    2.69    1.64
  -3   1   0    1.88    0.87
   2  -1   0 5982.24  196.13
   2  -1   0 6141.12  189.07
  -2   1   0 5847.78  181.46
   1  -1   0   11.38    1.45
   1  -1   0    8.07    1.30
  -1   1   0   10.45    1.16
   0   1   0  586.36   21.29
   0   1   0  689.10   23.09
   0  -1   0  784.64   22.42
   1   1   0    4.37    0.55
  -1  -1   0    5.54    0.75
  -1  -1   0    7.38    0.64
  -1  -1   0    5.47    0.79
   2   1   0 1855.31   59.40
   2   1   0 1804.13   60.70
  -2  -1   0 1864.43   57.16
   3   1   0   77.83    3.26
  -3  -1   0   78.57    3.91
   3   1   0   82.55    4.83
   3   1   0   75.19    3.23
  -3  -1   0   78.36    4.11
  -3  -1   0   80.11    4.33
  -4  -1   0  705.18   22.82
   4   1   0  682.74   23.37
   4   1   0  678.35   25.06
  -4  -1   0  691.94   23.89
  -4  -1   0  680.31   21.62
  -5  -1   0   10.87    2.54
  -5  -1   0    9.37    2.25
  -5  -1   0    8.19    1.85
   5   1   0   12.81    3.23
   6   1   0    5.66    3.02
   6   1   0    8.80    3.25
  -6  -1   0    3.00    1.51
  -6  -1   0    4.40    1.84
  -7  -1   0   30.43    3.91
  -7  -1   0   23.80    3.90
   7   1   0   24.79    4.71
   7   1   0   19.20    4.58
  -8  -1   0    4.98    2.13
   8   1   0    0.42    2.78
   8   1   0   -4.65    2.06
  -8  -1   0    2.30    1.98
  -9  -1   0   -0.53    1.78
   9   1   0    0.18    2.87
  -9  -1   0   -0.38    1.59
   9   1   0   -3.31    2.87
 -10  -1   0    3.50    2.71
  10   1   0    6.66    4.58
 -11  -1   0    3.35    2.93
  11   1   0    4.06    5.29
 -11   2   0    6.97    3.00
  11  -2   0    3.59    4.68
  10  -2   0    7.02    4.69
 -10   2   0    3.71    2.30
   9  -2   0   -4.05    3.17
  -9   2   0   -0.07    1.62
   9  -2   0   -0.49    3.30
  -9   2   0    3.91    2.30
  -8   2   0   23.83    4.10
  -8   2   0   32.88    4.10
   8  -2   0   30.62    5.91
   8  -2   0   41.39    6.34
   7  -2   0    1.03    3.27
   7  -2   0    5.52    3.42
  -7   2   0    4.30    1.99
  -7   2   0    1.47    1.31
   6  -2   0    1.07    3.04
  -6   2   0    3.77    1.71
  -6   2   0    4.84    1.67
   6  -2   0    0.83    2.79
  -5   2   0    5.39    1.45
   5  -2   0   -1.60    1.94
   5  -2   0    0.96    1.09
  -5   2   0    1.32    1.10
   5  -2   0    0.49    1.45
   5  -2   0    2.79    2.20
   4  -2   0  197.44    8.81
   4  -2   0  220.10   10.07
   4  -2   0  199.18    9.08
  -4   2   0  205.99    7.79
  -4   2   0  201.98    8.56
   4  -2   0  209.03    9.11
   3  -2   0    5.79    2.00
   3  -2   0    3.60    1.16
  -3   2   0    3.44    1.06
   3  -2   0    4.12    1.75
  -3   2   0    4.52    1.06
   2  -2   0 6577.59  205.33
   2  -2   0 6438.85  213.29
  -1   2   0   55.30    2.55
   1  -2   0   60.84    3.24
   1  -2   0   58.66    2.82
   0  -2   0 1149.49   34.94
   0   2   0 1120.95   33.90
   0   2   0  987.34   34.79
   0  -2   0 1101.00   36.86
  -1  -2   0   40.03    2.32
  -1  -2   0   38.95    2.17
  -1  -2   0   45.36    2.47
  -2  -2   0   55.82    3.03
  -2  -2   0   61.35    3.40
  -2  -2   0   55.29    3.24
  -2  -2   0   57.01    2.83
  -3  -2   0    7.76    1.50
  -3  -2   0   10.17    1.71
  -3  -2   0    8.45    0.98
   3   2   0    8.39    1.92
  -3  -2   0    8.29    1.70
  -4  -2   0  364.02   14.07
   4   2   0  347.13   12.68
  -4  -2   0  353.36   12.62
  -4  -2   0  368.19   13.31
   4   2   0  365.49   14.82
  -5  -2   0   14.77    2.44
  -5  -2   0    6.20    1.88
   5   2   0   13.16    3.11
  -5  -2   0   11.11    2.44
  -6  -2   0   10.38    2.65
  -6  -2   0   15.16    2.76
   6   2   0   13.77    3.76
  -7  -2   0   20.13    3.70
   7   2   0   26.58    5.14
   7   2   0   19.71    4.29
  -7  -2   0   22.85    3.67
  -8  -2   0    1.21    1.88
   8   2   0   -2.43    2.63
  -8  -2   0    1.05    1.96
   8   2   0    4.01    3.55
   9   2   0    0.81    3.43
  -9  -2   0    0.54    1.87
 -10  -2   0    4.11    2.62
  10   2   0    2.86    4.06
  11  -3   0   14.23    5.73
 -10   3   0   30.90    4.86
  10  -3   0   43.40    7.39
   9  -3   0    2.03    3.49
  -9   3   0    2.58    2.12
   9  -3   0   -2.21    3.33
  -9   3   0    1.83    2.29
   8  -3   0   45.21    6.37
  -8   3   0   44.42    4.49
  -8   3   0   40.48    4.93
   8  -3   0   37.69    6.45
  -7   3   0    8.59    2.31
  -7   3   0    7.01    2.32
   7  -3   0   10.60    4.15
   7  -3   0    3.25    3.28
   6  -3   0    1.33    1.33
  -6   3   0    0.32    1.12
   6  -3   0    0.65    2.79
   6  -3   0    0.63    2.64
   5  -3   0    4.06    2.70
   5  -3   0    4.91    1.62
   5  -3   0    5.72    2.09
   5  -3   0    4.65    2.75
  -5   3   0    6.77    1.58
  -5   3   0    7.57    1.83
   4  -3   0  778.01   28.04
   4  -3   0  768.75   29.15
  -4   3   0  771.89   25.98
  -4   3   0  776.45   23.55
   4  -3   0  760.08   28.00
   4  -3   0  777.67   25.75
   3  -3   0    5.22    1.46
  -3   3   0    4.33    1.04
   3  -3   0    0.21    1.38
  -3   3   0    3.92    1.06
   3  -3   0    2.29    1.55
   3  -3   0    5.76    1.83
   2  -3   0 2951.59   99.35
  -2   3   0 2979.49   91.22
   2  -3   0 3068.11  103.60
   2  -3   0 2927.48   95.06
  -1   3   0    4.15    1.01
   1  -3   0    3.54    0.84
   1  -3   0    6.23    1.73
   1  -3   0    1.47    1.03
   0  -3   0  703.91   24.40
   0  -3   0  685.30   22.42
   0   3   0  679.46   22.22
  -1  -3   0   56.86    3.25
  -1  -3   0   63.21    3.01
  -1  -3   0   55.15    3.34
  -2  -3   0 1453.64   47.61
  -2  -3   0 1448.25   41.99
  -2  -3   0 1464.14   49.18
  -2  -3   0 1471.06   46.31
  -3  -3   0    0.99    0.92
  -3  -3   0    1.91    0.70
  -3  -3   0    1.74    1.05
  -3  -3   0    0.62    0.96
   3   3   0   -0.72    1.15
   4   3   0    7.07    2.17
  -4  -3   0    5.26    1.59
  -4  -3   0    7.88    1.93
  -4  -3   0    9.28    2.23
  -4  -3   0    8.83    1.20
  -5  -3   0   14.35    2.83
   5   3   0   17.64    3.53
  -5  -3   0   22.61    3.14
  -5  -3   0   17.09    2.99
   6   3   0   -1.98    2.32
  -6  -3   0    4.62    1.98
  -6  -3   0   -1.46    1.16
  -6  -3   0    4.40    2.22
  -7  -3   0   -2.23    1.13
   7   3   0    1.60    2.69
  -7  -3   0    2.66    1.98
   7   3   0    3.14    2.90
   8   3   0   46.48    6.82
   8   3   0   39.55    6.21
  -8  -3   0   45.44    5.44
  -8  -3   0   44.02    5.75
  -9  -3   0    0.06    1.92
   9   3   0    4.35    3.84
 -10  -3   0    5.51    2.81
  10   3   0    1.14    4.05
  11  -4   0    0.31    3.99
  10  -4   0   -1.52    3.74
   9  -4   0   -0.49    3.47
   9  -4   0    6.12    4.26
  -9   4   0    5.03    2.17
   8  -4   0    1.72    3.44
  -8   4   0    8.28    2.52
   8  -4   0   12.31    4.56
  -8   4   0    4.72    2.10
  -7   4   0    8.52    2.43
   7  -4   0    4.74    3.30
  -7   4   0    5.82    2.04
   7  -4   0    2.32    3.41
  -6   4   0   55.18    4.42
   6  -4   0   58.90    5.88
   6  -4   0   57.27    6.38
   6  -4   0   55.07    4.66
  -6   4   0   52.37    4.08
   6  -4   0   43.94    4.88
  -5   4   0    4.47    1.50
   5  -4   0    4.86    2.17
   5  -4   0    8.95    2.96
  -5   4   0    5.67    1.70
   5  -4   0    5.58    1.82
   5  -4   0    5.54    2.83
  -4   4   0  180.48    7.96
   4  -4   0  186.68    9.43
  -4   4   0  173.57    7.13
   4  -4   0  180.92    8.37
   4  -4   0  184.60    9.19
   4  -4   0  184.95    9.13
   3  -4   0   16.57    2.36
  -3   4   0   11.27    1.71
   3  -4   0   10.08    2.15
  -3   4   0   15.87    1.73
   3  -4   0   15.64    2.57
   3  -4   0   13.07    2.65
   2  -4   0    9.93    2.01
   2  -4   0   15.45    2.70
  -2   4   0   14.15    1.68
   2  -4   0   12.71    1.70
   1  -4   0   81.76    3.58
   1  -4   0   76.74    4.86
   1  -4   0   80.70    4.81
  -1   4   0   72.22    3.82
   0  -4   0 2502.75   81.13
   0  -4   0 2571.38   89.49
   0   4   0 2489.81   78.96
   0  -4   0 2705.49   71.67
   0  -4   0 2536.43   85.86
  -1  -4   0   73.37    3.99
  -1  -4   0   68.19    4.19
  -1  -4   0   70.20    3.56
  -1  -4   0   61.80    3.35
  -1  -4   0   70.78    4.33
  -2  -4   0    0.52    0.89
  -2  -4   0    0.69    0.81
  -2  -4   0    0.64    0.66
  -2  -4   0    0.03    0.85
  -2  -4   0    1.88    1.04
  -2  -4   0    0.97    0.87
  -3  -4   0   36.61    2.88
  -3  -4   0   35.52    2.94
  -3  -4   0   34.40    3.43
  -3  -4   0   33.63    3.14
  -3  -4   0   37.38    2.78
   4   4   0   34.54    3.91
  -4  -4   0   33.83    3.32
  -4  -4   0   32.62    2.54
  -4  -4   0   29.67    3.56
  -4  -4   0   36.46    3.53
   5   4   0    0.59    1.99
  -5  -4   0    0.46    1.31
  -5  -4   0    2.53    1.67
  -5  -4   0    0.59    1.61
  -6  -4   0  268.65   12.08
  -6  -4   0  275.28   12.55
   6   4   0  279.99   14.08
  -6  -4   0  302.94   13.84
  -7  -4   0    1.15    1.67
   7   4   0   -1.69    2.30
  -7  -4   0   -1.87    1.33
  -8  -4   0    6.97    2.71
  -8  -4   0   10.10    2.93
   8   4   0   13.74    4.31
   8   4   0    4.96    3.42
   9   4   0    5.32    4.01
  -9  -4   0    6.76    2.78
 -10  -4   0    0.71    2.32
  10   4   0    3.37    4.39
  10  -5   0   -1.32    3.73
   9  -5   0    6.75    4.55
   9  -5   0   -1.25    2.83
   8  -5   0   23.27    5.37
   8  -5   0   24.57    5.28
   7  -5   0   -0.46    2.45
   7  -5   0    1.78    2.73
  -7   5   0    1.22    1.35
  -7   5   0    1.89    1.85
  -6   5   0   87.98    5.12
   6  -5   0   73.84    6.27
   6  -5   0   95.76    7.73
  -6   5   0   86.31    5.68
   6  -5   0   80.48    6.21
   6  -5   0   91.10    6.71
   5  -5   0    2.40    2.66
  -5   5   0    0.20    1.15
  -5   5   0    3.14    1.33
   5  -5   0    2.05    2.44
   5  -5   0    0.09    1.82
   5  -5   0   -1.18    1.07
   4  -5   0  552.73   19.25
   4  -5   0  546.79   22.09
  -4   5   0  536.92   17.59
  -4   5   0  558.56   19.47
   4  -5   0  553.16   23.01
   4  -5   0  562.21   21.06
   3  -5   0   38.72    3.30
   3  -5   0   34.78    2.96
  -3   5   0   36.55    2.83
  -3   5   0   39.42    2.61
   3  -5   0   32.23    3.81
   3  -5   0   43.46    4.57
   2  -5   0 2392.97   80.71
  -2   5   0 2342.61   66.46
   2  -5   0 2393.46   84.05
   2  -5   0 2318.13   75.72
  -2   5   0 2376.38   73.33
  -1   5   0    3.53    1.23
   1  -5   0    4.80    1.77
  -1   5   0    3.77    1.21
   1  -5   0    1.21    1.12
   1  -5   0    5.12    0.97
   0   5   0   11.02    1.86
   0  -5   0   14.22    2.37
   0  -5   0   14.96    1.92
   0  -5   0   19.49    2.97
   0  -5   0   13.49    1.39
  -1  -5   0   -0.38    0.74
  -1  -5   0    0.60    1.03
  -1  -5   0   -0.26    0.95
  -1  -5   0    0.59    0.69
  -2  -5   0   69.22    4.47
  -2  -5   0   74.45    4.21
  -2  -5   0   75.54    4.18
  -2  -5   0   72.68    4.86
  -2  -5   0   60.71    4.33
  -2  -5   0   72.62    3.76
  -3  -5   0   68.90    4.42
  -3  -5   0   68.59    4.53
  -3  -5   0   69.34    4.43
  -3  -5   0   61.78    3.97
  -3  -5   0   67.94    4.85
  -4  -5   0  268.44   10.96
   4   5   0  276.98   12.37
  -4  -5   0  253.76   12.25
  -4  -5   0  275.54   11.49
  -4  -5   0  286.40   11.31
  -5  -5   0   17.97    3.15
  -5  -5   0   20.34    3.34
   5   5   0   20.63    3.80
  -5  -5   0   13.36    3.19
  -6  -5   0   15.09    3.42
   6   5   0   23.73    4.37
  -6  -5   0   18.71    3.41
  -6  -5   0   22.26    3.68
  -7  -5   0    3.90    2.27
  -7  -5   0    7.60    2.71
   7   5   0    6.07    3.47
  -8  -5   0    1.91    2.13
   8   5   0    1.37    3.20
   8   5   0    7.31    3.56
  -9  -5   0   12.43    3.61
   9   5   0    7.40    4.30
  10   5   0   21.09    6.23
  10  -6   0    3.21    3.86
   9  -6   0    2.08    3.90
   9  -6   0   -0.56    3.57
   8  -6   0   21.86    5.51
   8  -6   0   21.46    4.89
   7  -6   0    2.04    2.84
   7  -6   0    1.29    2.28
   7  -6   0    0.80    2.85
   6  -6   0  166.61   10.24
   6  -6   0  197.42   11.02
   6  -6   0  180.71    9.73
   5  -6   0    5.05    2.31
  -5   6   0    5.12    1.57
   5  -6   0    3.82    2.34
  -5   6   0    5.26    1.77
   5  -6   0    7.57    3.03
   5  -6   0    3.55    2.33
   4  -6   0    3.70    2.29
  -4   6   0    0.34    1.08
   4  -6   0   -0.94    1.24
  -4   6   0    1.78    1.11
   4  -6   0    2.18    1.81
   4  -6   0    2.22    1.74
  -3   6   0   29.62    2.60
  -3   6   0   19.86    2.48
   3  -6   0   26.31    2.54
   3  -6   0   22.76    2.59
   3  -6   0   24.12    4.00
   3  -6   0   21.51    3.61
   2  -6   0  586.67   24.01
   2  -6   0  561.29   23.06
  -2   6   0  588.50   20.10
   2  -6   0  575.97   20.08
  -2   6   0  588.28   18.20
  -1   6   0   28.23    2.81
  -1   6   0   25.07    2.49
   1  -6   0   29.55    3.96
   1  -6   0   31.44    3.77
   1  -6   0   25.91    1.91
   0  -6   0  518.96   17.26
   0  -6   0  489.23   20.80
   0  -6   0  500.97   20.23
   0   6   0  487.07   17.95
  -1  -6   0   20.62    3.08
  -1  -6   0   29.68    2.32
  -1  -6   0   27.15    2.73
   1   6   0   36.25    3.38
  -1  -6   0   35.52    4.09
  -2  -6   0  238.41    9.70
  -2  -6   0  226.53   10.85
  -2  -6   0  227.31    8.79
  -2  -6   0  237.52   11.47
  -2  -6   0  243.30   10.55
  -2  -6   0  232.37    9.45
  -3  -6   0   14.83    2.76
  -3  -6   0   13.61    2.44
  -3  -6   0   14.44    2.22
  -3  -6   0   18.01    2.86
  -3  -6   0   12.62    2.72
  -4  -6   0   90.07    5.67
  -4  -6   0   78.37    5.09
  -4  -6   0   82.14    6.07
   4   6   0   77.36    5.86
   5   6   0   31.89    4.41
  -5  -6   0   24.62    3.96
  -5  -6   0   28.92    3.98
  -5  -6   0   28.16    3.67
   6   6   0    7.68    3.04
  -6  -6   0    9.27    2.86
  -6  -6   0   10.73    3.18
  -6  -6   0   12.64    3.34
  -7  -6   0    0.82    1.92
  -7  -6   0    0.91    1.98
   7   6   0    2.00    2.86
   8   6   0    7.21    3.93
  -8  -6   0    0.19    2.09
   9   6   0   -0.62    3.75
  -9  -6   0    3.45    2.78
   7  -7   0    2.09    2.59
   7  -7   0    2.29    2.03
   6  -7   0   58.23    6.34
   5  -7   0    9.53    2.95
   5  -7   0    9.54    3.16
  -4   7   0  843.59   28.54
   4  -7   0  816.25   32.65
   3  -7   0    3.63    1.62
  -3   7   0    2.28    1.35
   3  -7   0    0.87    2.14
  -3   7   0    3.53    1.45
  -2   7   0   33.23    3.25
   2  -7   0   32.44    4.36
  -2   7   0   34.51    2.99
   2  -7   0   25.67    4.32
   1  -7   0    1.67    1.41
  -1   7   0    1.96    1.48
  -1   7   0    0.71    1.23
   1  -7   0    0.61    1.42
   0  -7   0    8.92    2.54
   0  -7   0    8.01    2.53
   0   7   0   11.06    2.37
   0   7   0    7.84    1.99
  -1  -7   0    1.54    1.33
   1   7   0    2.30    1.69
  -1  -7   0    4.22    2.17
  -1  -7   0    2.16    1.46
   2   7   0  581.74   22.29
  -2  -7   0  564.57   19.79
  -2  -7   0  615.13   23.81
  -2  -7   0  625.33   24.99
  -3  -7   0   24.29    3.71
  -3  -7   0   19.32    3.10
  -3  -7   0   18.07    3.01
  -3  -7   0   24.72    3.67
  -4  -7   0   39.31    4.41
  -4  -7   0   45.90    4.92
  -5  -7   0   10.42    3.06
  -5  -7   0    4.48    2.29
  -6  -7   0    8.18    3.15
  -6  -7   0   10.27    2.94
  -7  -7   0    2.29    2.20
  -8  -7   0   18.03    4.12
   7  -8   0   -1.52    2.14
   7  -8   0    1.33    2.14
   6  -8   0   36.71    5.63
   6  -8   0   15.57    3.85
   5  -8   0   -0.65    2.04
   5  -8   0   -0.72    1.69
   4  -8   0  212.47   12.39
   3  -8   0   35.76    5.12
   3  -8   0   27.18    4.82
  -2   8   0  122.53    6.74
   2  -8   0  118.84    8.37
   2  -8   0  126.86    8.90
  -1   8   0    6.83    1.95
  -1   8   0    8.42    2.36
   1  -8   0    1.72    1.70
   1  -8   0    6.35    2.77
   0   8   0  257.81   11.57
   0   8   0  268.52   10.55
   0  -8   0  259.21   13.84
   0  -8   0  255.04   13.34
  -1  -8   0   37.08    5.14
  -1  -8   0   47.45    3.87
   1   8   0   46.54    4.56
  -1  -8   0   41.12    4.82
  -2  -8   0    1.35    1.59
   2   8   0    5.79    2.16
  -2  -8   0    4.17    2.50
  -2  -8   0    7.17    2.26
  -3  -8   0   15.79    3.22
  -3  -8   0   22.48    3.91
  -3  -8   0   22.18    3.39
  -4  -8   0   29.45    4.17
  -4  -8   0   23.75    4.26
  -5  -8   0    4.94    2.61
  -5  -8   0    0.24    1.81
  -6  -8   0    7.01    2.88
  -7  -8   0    3.62    2.50
  -8  -8   0    3.45    2.85
   7  -9   0   -0.77    2.08
   7  -9   0   -0.60    2.59
   6  -9   0   31.23    5.64
   5  -9   0   33.29    5.53
   5  -9   0   13.99    4.10
   4  -9   0    7.51    2.75
   4  -9   0   -1.43    2.05
   3  -9   0    2.32    2.43
   3  -9   0    5.29    2.34
   2  -9   0   25.27    4.93
   1  -9   0    4.80    2.78
   1  -9   0   17.09    3.77
   0  -9   0   13.46    3.60
   0  -9   0   16.23    3.73
   0   9   0   10.76    2.55
   0   9   0   16.32    3.20
  -1  -9   0   33.69    4.67
   1   9   0   26.03    3.94
  -1  -9   0   24.77    4.52
  -2  -9   0   41.69    5.08
   2   9   0   45.40    5.20
  -2  -9   0   43.94    4.18
  -2  -9   0   32.91    5.00
  -3  -9   0    1.92    2.14
   3   9   0   -0.71    2.12
  -3  -9   0    3.27    2.00
  -4  -9   0    0.56    1.92
  -5  -9   0    0.31    1.93
  -5  -9   0    2.42    2.74
  -6  -9   0    0.46    2.17
  -7  -9   0    3.32    2.79
   8 -10   0    5.40    3.78
   7 -10   0   -0.93    2.69
   5 -10   0   -0.17    2.61
   5 -10   0    2.62    2.40
   4 -10   0    4.24    2.86
   4 -10   0    3.01    2.65
   3 -10   0    1.26    1.96
   3 -10   0    6.98    3.27
   2 -10   0   24.93    5.31
   2 -10   0   37.59    5.86
   1 -10   0    1.03    2.51
   1 -10   0    2.51    2.10
   0 -10   0   41.94    5.68
   0 -10   0   34.04    5.68
  -1 -10   0    6.10    2.60
  -1 -10   0    4.53    2.73
  -2 -10   0    2.46    1.91
  -2 -10   0    1.36    2.37
  -2 -10   0   -0.19    1.62
   3  10   0    8.44    3.40
  -3 -10   0    9.13    2.72
   4  10   0    7.53    3.33
  -4 -10   0    1.94    2.22
  -5 -10   0    1.32    2.06
  -6 -10   0    4.88    3.10
   7 -11   0    2.24    3.70
   6 -11   0    0.12    3.17
   5 -11   0    2.11    3.05
   4 -11   0    5.96    3.65
   3 -11   0    1.18    2.75
   2 -11   0   12.33    3.92
   2 -11   0    3.28    2.94
   1 -11   0    3.52    3.03
   1 -11   0   -0.51    1.88
   0 -11   0    1.80    2.63
   0 -11   0    1.15    2.02
  -1 -11   0    0.76    1.95
  -1 -11   0    0.52    2.45
  -2 -11   0   16.88    4.30
  -2 -11   0   10.73    3.78
  -3 -11   0   -2.20    1.88
  -4 -11   0    6.73    2.97
  -5 -11   0   -2.81    1.87
   6 -12   0    4.51    4.28
   5 -12   0    0.86    3.56
   4 -12   0    1.02    3.41
   3 -12   0    1.56    3.33
   2 -12   0   10.35    4.38
   1 -12   0    1.29    3.09
   0 -12   0    9.17    4.14
  -1 -12   0    3.10    3.27
  -2 -12   0    4.63    3.34
   4 -13   0   11.46    4.93
   3 -13   0    1.01    3.76
   2 -13   0    3.81    3.77
   1 -13   0    1.93    3.84
   0 -13   0    0.33    3.25
  -1 -13   0   10.86    4.52
  -2 -13   1    8.46    4.48
  -1 -13   1    5.71    3.76
   0 -13   1   -1.70    2.87
   1 -13   1    4.19    3.76
   2 -13   1    1.47    3.49
   3 -13   1    6.34    4.48
   4 -13   1   -0.59    3.39
  -2 -12   1    2.24    2.93
  -1 -12   1    9.61    3.94
   0 -12   1   66.19    8.55
   1 -12   1    0.01    2.59
   2 -12   1   -0.02    2.94
   3 -12   1    1.73    3.10
   4 -12   1    0.62    2.94
   5 -12   1    3.92    4.01
   6 -12   1    2.85    3.88
  -5 -11   1    1.62    2.53
  -2 -11   1   20.33    4.78
  -2 -11   1   22.11    4.78
  -1 -11   1    2.20    2.75
  -1 -11   1    0.39    1.86
   0 -11   1    1.07    2.72
   0 -11   1    3.87    2.39
   1 -11   1   15.13    4.53
   1 -11   1   17.93    4.34
   2 -11   1    4.59    3.34
   3 -11   1    8.21    4.06
   4 -11   1    9.05    4.04
   5 -11   1    3.64    3.40
   6 -11   1    2.11    3.39
   7 -11   1    2.32    3.66
  -6 -10   1    0.95    2.45
  -5 -10   1    3.23    2.43
  -4 -10   1    0.07    1.86
  -3 -10   1   19.96    3.41
  -3 -10   1   22.43    4.66
  -2 -10   1    5.97    2.44
  -2 -10   1    7.26    3.16
  -1 -10   1   86.93    7.28
  -1 -10   1   50.86    6.68
   0 -10   1    0.75    2.53
   0 -10   1    1.32    1.84
   1 -10   1    0.29    2.22
   1 -10   1   -0.97    1.49
   2 -10   1    3.58    2.30
   2 -10   1    6.00    3.11
   3 -10   1    6.13    3.24
   3 -10   1    7.91    3.02
   4 -10   1    1.31    2.43
   4 -10   1    3.33    2.65
   5 -10   1   70.98    8.33
   6 -10   1    1.79    3.07
   7 -10   1    1.50    3.31
  -7  -9   1    0.71    2.66
  -6  -9   1    3.60    2.60
  -5  -9   1    9.37    3.21
  -5  -9   1    7.65    2.73
  -4  -9   1   26.71    4.07
  -4  -9   1   30.37    4.88
  -3  -9   1   67.85    6.43
  -3  -9   1   59.42    6.54
   3   9  -1   73.01    6.50
  -3  -9   1   59.60    5.19
  -2  -9   1    3.32    1.81
  -2  -9   1    3.84    1.95
  -2  -9   1    0.86    2.21
   2   9  -1    1.50    1.97
  -1  -9   1    5.46    2.16
  -1  -9   1   10.80    3.27
   0  -9   1    2.27    1.76
   0  -9   1    1.12    1.97
   1  -9   1    8.26    2.93
   1  -9   1    6.98    2.92
   2  -9   1    0.75    2.02
   2  -9   1   -0.06    1.73
   3  -9   1    8.47    3.29
   3  -9   1    0.20    1.73
   4  -9   1    7.49    3.18
   4  -9   1   11.39    3.63
   5  -9   1    3.42    3.04
   5  -9   1    8.99    3.29
   6  -9   1    0.98    2.35
   6  -9   1    1.11    2.64
   7  -9   1    3.69    3.12
   7  -9   1   20.29    4.98
  -8  -8   1    5.65    2.91
  -7  -8   1   14.55    3.60
  -6  -8   1   -0.04    1.85
  -6  -8   1    1.68    2.38
  -5  -8   1   30.92    4.50
  -5  -8   1   33.15    4.95
  -4  -8   1   14.23    3.34
  -4  -8   1   20.90    3.53
  -3  -8   1    3.98    1.83
  -3  -8   1    2.17    1.54
  -3  -8   1    1.25    1.92
  -3  -8   1    6.12    2.66
  -2  -8   1    3.36    1.75
   2   8  -1    2.50    1.99
  -2  -8   1    2.25    1.58
  -2  -8   1    3.13    2.01
   1   8  -1    1.02    1.82
  -1  -8   1   -0.21    1.22
  -1  -8   1    0.86    1.84
  -1  -8   1    0.42    1.00
   0  -8   1    0.00    1.86
   0  -8   1   -0.94    1.08
   0   8  -1   -1.68    1.22
   1  -8   1    7.89    2.95
   1  -8   1    9.71    2.76
   2  -8   1    5.51    2.66
   2  -8   1    4.90    2.27
   3  -8   1   51.61    5.92
   3  -8   1   41.98    5.79
   4  -8   1   -0.39    1.90
   4  -8   1    0.92    1.59
   5  -8   1   12.80    3.53
   5  -8   1   11.99    3.58
   6  -8   1    3.17    2.11
   6  -8   1    0.46    2.42
   7  -8   1   -1.42    2.15
  -9  -7   1    1.40    2.64
  -8  -7   1   19.23    4.12
  -7  -7   1   12.63    3.48
  -7  -7   1    5.12    2.47
  -6  -7   1    0.99    1.98
  -6  -7   1    2.26    1.94
  -6  -7   1    3.38    2.01
  -5  -7   1  104.19    7.48
  -5  -7   1   99.10    6.59
  -5  -7   1   94.31    6.21
  -4  -7   1    2.90    1.86
  -4  -7   1    2.59    1.89
  -4  -7   1    2.00    1.54
  -4  -7   1    3.27    1.66
  -3  -7   1   15.67    2.98
  -3  -7   1    7.82    2.28
  -3  -7   1   10.81    2.91
  -3  -7   1   13.86    2.85
  -3  -7   1   16.18    2.74
  -2  -7   1   39.54    3.47
  -2  -7   1   44.65    4.53
  -2  -7   1   35.46    3.52
  -2  -7   1   38.00    3.99
  -2  -7   1   31.09    4.38
   1   7  -1   44.15    4.02
  -1  -7   1   53.76    3.65
  -1  -7   1   54.37    3.63
  -1  -7   1   47.48    5.32
  -1  -7   1   51.86    4.97
   0  -7   1    7.24    2.24
   0   7  -1    6.11    1.89
   0  -7   1   10.56    1.76
   0  -7   1    5.23    2.14
   1  -7   1   28.80    2.58
   1  -7   1   24.22    3.88
  -1   7  -1   26.97    2.85
  -1   7  -1   27.14    2.66
   1  -7   1   31.83    4.57
  -2   7  -1   23.88    2.55
   2  -7   1   25.56    4.34
   2  -7   1   24.43    3.94
   2  -7   1   23.93    2.59
   3  -7   1   19.51    3.75
   3  -7   1   21.17    2.69
   3  -7   1   16.70    3.70
   4  -7   1   18.32    3.58
   4  -7   1   12.68    2.66
   4  -7   1   18.24    3.94
   4  -7   1   10.68    2.33
   5  -7   1   22.66    4.02
   5  -7   1   13.60    3.51
   5  -7   1   23.66    3.73
   5  -7   1   20.79    3.30
   6  -7   1    2.40    2.48
   6  -7   1    0.49    1.78
   6  -7   1    4.44    2.41
   6  -7   1   -1.58    1.79
   7  -7   1    2.42    2.96
   7  -7   1    0.98    2.39
   8  -7   1   -0.56    2.60
   9  -7   1    1.49    3.81
  10  -7   1   -3.34    3.73
   9   6  -1    1.98    3.50
  -9  -6   1    5.58    3.18
  -8  -6   1    2.69    2.84
  -8  -6   1    0.27    1.98
   8   6  -1    2.57    3.19
  -7  -6   1   33.61    4.89
   7   6  -1   26.69    4.83
  -7  -6   1   30.35    4.68
  -7  -6   1   26.43    4.78
   6   6  -1   21.48    4.23
  -6  -6   1   16.38    3.72
  -6  -6   1   16.67    3.34
  -6  -6   1   13.25    3.11
  -5  -6   1   56.63    5.01
   5   6  -1   46.81    5.12
  -5  -6   1   41.16    4.25
  -5  -6   1   46.04    5.18
  -4  -6   1   14.62    2.78
  -4  -6   1   10.69    2.38
  -4  -6   1   13.90    2.54
  -4  -6   1   12.31    2.81
  -4  -6   1   12.87    2.46
  -3  -6   1   -1.03    0.79
  -3  -6   1   -0.96    1.18
  -3  -6   1   -0.69    0.84
  -3  -6   1    1.03    1.37
  -3  -6   1    1.41    1.19
  -3  -6   1    1.49    1.65
  -2  -6   1   10.18    2.18
  -2  -6   1    8.47    2.07
  -2  -6   1    7.72    1.81
  -2  -6   1    7.97    1.92
  -2  -6   1   13.19    1.98
  -2  -6   1   12.89    2.77
  -1  -6   1  391.81   17.76
   1   6  -1  439.51   15.47
  -1  -6   1  399.44   13.79
  -1  -6   1  413.13   15.14
  -1  -6   1  393.64   16.99
  -1  -6   1  418.48   13.76
   0  -6   1   31.16    3.85
   0  -6   1   36.01    2.61
   0  -6   1   36.03    2.50
   0  -6   1   36.28    2.65
   0  -6   1   35.50    4.30
   1  -6   1   37.76    4.52
   1  -6   1   43.51    2.94
  -1   6  -1   43.87    2.81
  -1   6  -1   42.70    3.08
   1  -6   1   37.26    2.61
   1  -6   1   46.53    4.57
   2  -6   1   43.81    2.94
  -2   6  -1   37.87    2.53
   2  -6   1   37.28    4.55
   2  -6   1   41.21    3.06
   2  -6   1   36.84    4.24
  -2   6  -1   33.31    2.66
  -3   6  -1  160.27    6.96
   3  -6   1  170.34    9.61
   3  -6   1  156.42    7.71
   3  -6   1  167.42    7.28
   3  -6   1  159.79    9.18
   4  -6   1   27.11    3.86
   4  -6   1   19.69    3.87
   4  -6   1   25.91    3.22
   4  -6   1   23.68    3.45
   5  -6   1  305.97   13.37
   5  -6   1  334.80   14.77
   5  -6   1  321.51   15.28
   6  -6   1   -1.31    1.14
   6  -6   1    0.02    2.33
   6  -6   1    2.11    2.33
   6  -6   1   -1.49    1.65
   7  -6   1    2.36    2.71
   7  -6   1    1.95    3.12
   8  -6   1    7.25    4.03
   8  -6   1    6.43    3.67
   9  -6   1   18.71    5.20
  10  -6   1   -2.22    3.47
  10   5  -1   -2.06    3.80
 -10  -5   1    2.63    2.68
   9   5  -1    9.21    4.20
  -9  -5   1    7.14    3.13
  -8  -5   1    3.30    2.10
  -8  -5   1   -0.03    2.47
   8   5  -1    4.40    3.31
  -7  -5   1    0.55    1.47
   7   5  -1   -0.46    2.30
  -7  -5   1    1.77    2.00
  -7  -5   1    1.28    1.99
   6   5  -1    8.78    3.01
  -6  -5   1    1.89    2.00
  -6  -5   1    2.13    1.79
  -6  -5   1    1.44    1.57
   5   5  -1   39.58    4.76
  -5  -5   1   45.63    4.75
  -5  -5   1   40.35    4.21
  -5  -5   1   46.54    4.33
  -4  -5   1   34.66    3.83
  -4  -5   1   34.80    3.32
  -4  -5   1   30.50    3.46
  -4  -5   1   31.06    3.61
  -4  -5   1   31.05    3.43
  -4  -5   1   35.57    3.44
  -3  -5   1  240.35   10.89
  -3  -5   1  217.99    9.06
  -3  -5   1  198.21    9.85
  -3  -5   1  235.41   10.10
  -3  -5   1  218.85    9.07
  -3  -5   1  237.63   10.34
  -2  -5   1    2.88    1.09
  -2  -5   1    1.00    0.90
  -2  -5   1    3.29    1.37
  -2  -5   1    2.71    1.17
  -2  -5   1    3.64    1.21
  -2  -5   1    1.39    1.22
  -1  -5   1  236.81    9.48
  -1  -5   1  238.04    8.58
  -1  -5   1  234.25    9.41
  -1  -5   1  239.48   10.74
  -1  -5   1  232.52   11.22
  -1  -5   1  245.98    8.68
   0  -5   1    0.66    0.83
   0  -5   1    1.34    1.27
   0  -5   1    0.47    0.67
   0  -5   1    0.70    0.84
   0   5  -1   -0.16    0.91
   1  -5   1  271.37    9.55
  -1   5  -1  271.26    9.95
   1  -5   1  258.28   12.11
   1  -5   1  283.87   10.52
   1  -5   1  272.24   12.59
  -2   5  -1   43.56    2.72
   2  -5   1   46.24    2.96
   2  -5   1   39.57    4.37
   2  -5   1   48.69    4.03
   2  -5   1   45.82    3.15
   3  -5   1 1190.66   36.39
   3  -5   1 1114.03   43.47
   3  -5   1 1208.13   42.08
  -3   5  -1 1184.77   37.12
  -3   5  -1 1157.04   33.62
   3  -5   1 1133.11   39.50
   4  -5   1    2.19    1.44
   4  -5   1    0.78    1.67
   4  -5   1    1.96    1.94
  -4   5  -1    2.64    1.10
   4  -5   1    3.86    2.04
  -4   5  -1    3.48    1.26
  -5   5  -1   38.07    3.11
   5  -5   1   35.81    4.47
   5  -5   1   40.01    4.35
  -5   5  -1   41.62    3.52
   5  -5   1   37.43    4.91
   5  -5   1   40.34    4.52
   6  -5   1    5.87    3.04
   6  -5   1    2.40    2.75
   6  -5   1   -1.92    1.61
   6  -5   1    0.96    1.53
   7  -5   1    0.26    2.57
   7  -5   1    4.12    3.16
   8  -5   1    8.38    3.87
   8  -5   1    6.19    3.86
   9  -5   1   13.85    4.70
  10  -5   1    0.91    3.89
  10   4  -1    5.19    4.25
 -10  -4   1    6.46    3.34
   9   4  -1    0.65    3.05
  -9  -4   1    1.57    2.04
   8   4  -1    4.77    3.38
  -8  -4   1    1.39    1.88
  -8  -4   1    2.58    2.23
  -8  -4   1    1.22    2.52
  -7  -4   1    2.15    2.04
   7   4  -1    7.57    3.16
  -7  -4   1    3.52    2.35
  -7  -4   1    0.55    1.50
   6   4  -1   68.43    6.43
  -6  -4   1   63.45    5.42
  -6  -4   1   64.02    5.86
  -6  -4   1   58.01    5.23
   5   4  -1   46.26    4.83
  -5  -4   1   40.07    4.43
  -5  -4   1   46.45    4.17
  -5  -4   1   36.95    3.97
  -4  -4   1   29.39    3.20
  -4  -4   1   33.69    3.78
  -4  -4   1   34.18    3.62
  -4  -4   1   27.35    2.68
  -4  -4   1   34.59    3.28
  -4  -4   1   25.86    2.84
  -3  -4   1   41.85    3.32
  -3  -4   1   42.08    3.42
  -3  -4   1   44.54    3.24
  -3  -4   1   39.21    3.00
  -3  -4   1   39.16    3.28
  -3  -4   1   46.75    3.52
  -2  -4   1    9.66    1.95
  -2  -4   1    8.09    1.62
  -2  -4   1    6.08    1.35
  -2  -4   1    7.03    1.54
  -2  -4   1    8.64    1.56
  -2  -4   1    8.09    1.54
  -1  -4   1  153.39    5.85
  -1  -4   1  154.55    7.74
  -1  -4   1  156.19    7.36
  -1  -4   1  152.17    6.44
  -1  -4   1  156.12    6.56
   0  -4   1   64.87    4.32
   0  -4   1   60.11    4.01
   0   4  -1   57.04    3.07
   0  -4   1   52.16    3.03
   1  -4   1  485.95   19.25
  -1   4  -1  483.87   16.41
   1  -4   1  528.97   20.07
   1  -4   1  517.85   17.57
   2  -4   1   57.37    3.39
   2  -4   1   61.82    4.42
   2  -4   1   54.32    3.58
   2  -4   1   50.40    3.90
  -2   4  -1   67.52    3.08
   3  -4   1  344.37   14.55
   3  -4   1  324.36   12.37
  -3   4  -1  338.11   11.94
   3  -4   1  343.53   14.09
   3  -4   1  327.50   13.45
   4  -4   1    0.88    1.10
  -4   4  -1    1.84    0.94
   4  -4   1   -0.75    1.12
   4  -4   1   -2.12    1.51
  -4   4  -1    1.40    0.96
   4  -4   1    1.19    1.90
  -5   4  -1   46.82    3.19
   5  -4   1   51.06    5.10
  -5   4  -1   50.76    3.72
   5  -4   1   41.94    5.14
   5  -4   1   52.08    4.39
   5  -4   1   44.74    4.23
  -6   4  -1    4.12    1.69
   6  -4   1   -2.96    2.31
   6  -4   1    2.69    1.55
  -6   4  -1    5.09    1.70
   6  -4   1    5.31    3.17
   7  -4   1   85.32    8.20
  -7   4  -1   79.79    5.16
   7  -4   1   75.22    7.14
  -7   4  -1   77.46    5.68
   8  -4   1   11.27    4.18
   8  -4   1    3.66    3.46
   9  -4   1   10.36    5.15
   9  -4   1    5.48    4.05
  10  -4   1   -0.96    3.60
  11  -4   1   -3.85    3.74
  10   3  -1   -0.84    2.99
 -10  -3   1    0.02    2.20
  -9  -3   1    6.39    2.73
   9   3  -1   11.06    4.50
  -8  -3   1    1.51    1.92
  -8  -3   1   -0.27    1.37
   8   3  -1   -2.01    2.25
  -7  -3   1   74.01    6.63
   7   3  -1   94.73    7.67
  -7  -3   1   88.94    6.06
  -7  -3   1   78.26    6.64
  -6  -3   1    0.78    1.47
  -6  -3   1    0.80    1.84
   6   3  -1   -1.09    2.26
  -6  -3   1    1.53    1.48
  -5  -3   1  326.86   12.47
  -5  -3   1  347.72   13.10
   5   3  -1  298.45   14.19
  -5  -3   1  320.40   13.71
  -4  -3   1    7.59    1.83
  -4  -3   1   13.14    1.72
  -4  -3   1   14.71    2.03
  -4  -3   1   11.41    2.33
  -4  -3   1    6.54    1.62
  -4  -3   1    8.10    1.77
  -3  -3   1  513.64   17.78
  -3  -3   1  546.57   19.44
  -3  -3   1  531.06   19.52
  -3  -3   1  524.12   17.12
  -3  -3   1  538.35   20.18
  -3  -3   1  553.51   19.09
  -2  -3   1   16.14    1.88
  -2  -3   1   18.97    1.88
  -2  -3   1   14.91    1.92
  -2  -3   1   18.12    1.88
  -2  -3   1   15.22    1.88
  -1  -3   1   22.05    1.78
  -1  -3   1   18.08    1.69
  -1  -3   1   19.36    2.05
   0  -3   1  145.33    6.87
   0  -3   1  136.33    5.63
   0  -3   1  139.87    6.51
   1  -3   1 9999.91  324.95
   1  -3   1 9857.93  338.86
   2  -3   1   16.65    2.33
   2  -3   1   18.28    2.12
  -2   3  -1   17.18    1.39
   2  -3   1   23.08    2.17
   2  -3   1   15.70    2.07
   3  -3   1   10.13    2.17
   3  -3   1    9.57    1.77
   3  -3   1   10.61    2.03
  -3   3  -1    7.88    1.28
   3  -3   1    5.80    1.82
   4  -3   1   86.14    5.40
  -4   3  -1   93.95    4.23
   4  -3   1   86.91    5.09
  -4   3  -1   83.98    4.58
   4  -3   1   89.49    5.25
   4  -3   1   80.78    5.88
   5  -3   1  292.34   14.28
   5  -3   1  298.51   13.09
  -5   3  -1  305.93   11.01
   5  -3   1  319.37   12.82
  -5   3  -1  302.11   12.11
   5  -3   1  308.21   13.29
  -6   3  -1   -0.34    1.11
   6  -3   1   -4.35    2.39
   6  -3   1    2.06    2.88
  -6   3  -1    0.37    1.23
   7  -3   1   66.19    7.35
  -7   3  -1   67.57    4.77
  -7   3  -1   66.82    5.22
   7  -3   1   53.77    6.53
  -8   3  -1    9.87    2.59
  -8   3  -1   15.42    3.29
   8  -3   1   13.93    5.03
   8  -3   1   16.96    4.84
  -9   3  -1    8.12    2.62
   9  -3   1    2.85    4.01
   9  -3   1    2.80    3.56
  10  -3   1   -0.78    3.83
  11  -3   1   -0.47    3.93
  11   2  -1   -3.19    4.07
 -11  -2   1    2.35    2.49
 -10  -2   1    6.11    3.15
  10   2  -1    3.42    4.18
  -9  -2   1    4.80    2.42
   9   2  -1   -0.30    2.90
  -8  -2   1    0.40    1.58
  -8  -2   1   -1.79    1.60
   8   2  -1    3.81    2.99
  -7  -2   1  285.92   13.50
  -7  -2   1  265.05   11.93
  -7  -2   1  287.46   13.05
   7   2  -1  264.54   14.21
   6   2  -1   30.48    4.61
  -6  -2   1   38.38    4.30
  -6  -2   1   30.53    3.99
  -6  -2   1   31.36    3.70
   5   2  -1   38.25    4.43
   5   2  -1   36.46    2.61
  -5  -2   1   41.45    3.93
  -5  -2   1   34.89    3.48
  -5  -2   1   31.76    3.74
  -4  -2   1   28.69    3.16
  -4  -2   1   34.15    3.15
  -4  -2   1   29.53    2.86
   4   2  -1   30.36    2.29
  -3  -2   1    2.19    1.02
  -3  -2   1    3.23    1.17
  -3  -2   1    3.80    1.09
  -3  -2   1    1.94    0.96
  -3  -2   1    2.52    0.79
  -2  -2   1   26.18    1.93
  -2  -2   1   27.00    2.11
  -2  -2   1   25.12    1.98
  -2  -2   1   28.18    2.17
  -1  -2   1 3470.31  106.98
  -1  -2   1 3441.56  111.25
  -1  -2   1 3635.77  115.89
   0  -2   1   83.72    3.70
   0   2  -1   75.40    3.17
   0  -2   1   89.13    4.17
   0  -2   1   89.98    3.27
   1  -2   1   58.19    3.15
   1  -2   1   49.89    2.09
   1  -2   1   53.81    2.99
  -1   2  -1   54.42    2.11
   2  -2   1    8.97    1.86
  -2   2  -1   10.15    1.05
   2  -2   1   11.20    1.50
  -3   2  -1  122.64    5.24
   3  -2   1  107.21    5.75
   3  -2   1  122.08    5.59
   3  -2   1  125.84    6.57
   4  -2   1   89.94    5.68
   4  -2   1   92.20    4.77
  -4   2  -1   92.40    4.83
   4  -2   1   94.81    6.36
  -4   2  -1   92.48    4.39
   5  -2   1    9.80    2.94
  -5   2  -1   12.80    2.06
  -5   2  -1    7.85    1.83
   5  -2   1   10.00    3.41
   5  -2   1   10.30    1.70
   5  -2   1   13.61    2.06
  -6   2  -1    5.61    1.82
   6  -2   1    4.70    3.41
   6  -2   1    2.97    3.05
  -6   2  -1    5.32    1.87
   7  -2   1   14.63    4.43
  -7   2  -1   16.01    3.14
  -7   2  -1   13.42    2.69
   7  -2   1   13.49    4.57
  -8   2  -1    7.71    2.73
   8  -2   1    5.54    3.61
  -8   2  -1   11.56    2.74
   8  -2   1    3.02    3.44
  -9   2  -1    0.95    1.79
   9  -2   1   -0.87    3.42
  -9   2  -1    0.81    1.94
   9  -2   1   -2.33    3.40
 -10   2  -1    0.57    1.97
  10  -2   1    0.84    4.07
  11  -2   1    9.50    5.42
  11   1  -1    6.16    4.96
 -11  -1   1   10.43    3.60
 -10  -1   1    0.36    1.89
  10   1  -1   -0.28    3.49
  -9  -1   1   45.74    5.92
   9   1  -1   42.73    6.72
   9   1  -1   26.98    5.65
  -9  -1   1   29.40    4.62
   8   1  -1   19.42    4.38
  -8  -1   1   22.92    4.15
   8   1  -1   15.13    4.36
  -8  -1   1   23.53    3.91
  -7  -1   1    2.45    1.75
  -7  -1   1    3.62    1.91
  -7  -1   1    6.35    2.60
   7   1  -1   -0.28    2.11
  -6  -1   1    2.11    1.51
   6   1  -1    2.80    2.41
  -6  -1   1    2.38    1.90
  -6  -1   1    3.24    1.51
  -5  -1   1    3.69    1.77
   5   1  -1    3.22    2.15
   5   1  -1    5.16    1.31
  -5  -1   1    4.60    1.55
  -5  -1   1    2.45    1.35
  -4  -1   1    5.60    1.55
  -4  -1   1    2.58    1.05
   4   1  -1    4.85    1.12
   4   1  -1    2.86    1.62
  -4  -1   1    3.14    1.39
  -3  -1   1   14.72    1.83
  -3  -1   1   11.80    1.85
  -3  -1   1    9.26    1.51
  -3  -1   1   10.53    1.67
   3   1  -1    9.77    1.28
  -2  -1   1   26.71    1.91
  -2  -1   1   26.17    2.01
   2   1  -1   21.41    1.67
  -1  -1   1   14.28    1.14
  -1  -1   1   13.76    1.24
  -1  -1   1   15.30    1.23
   0  -1   1    3.09    0.32
   0  -1   1    3.28    0.62
   0   1  -1    2.41    0.29
   0  -1   1    3.53    0.67
   1  -1   1   29.40    1.74
   1  -1   1   26.87    1.25
  -1   1  -1   26.73    1.28
   1  -1   1   30.63    2.08
   2  -1   1   34.63    2.98
  -2   1  -1   30.98    1.89
   2  -1   1   29.54    1.89
   3  -1   1  103.46    5.88
  -3   1  -1   99.52    4.64
   3  -1   1   93.69    4.25
   3  -1   1   98.52    5.28
  -4   1  -1    0.25    0.73
   4  -1   1    0.13    1.91
   4  -1   1   -0.33    0.48
   4  -1   1    0.89    2.11
  -4   1  -1    0.83    0.89
  -5   1  -1    1.65    1.09
   5  -1   1   -0.30    2.60
   5  -1   1    1.89    0.77
   5  -1   1   -0.65    2.24
  -5   1  -1    1.62    1.18
   6  -1   1   -0.06    2.54
  -6   1  -1    0.40    1.14
  -6   1  -1    0.49    1.12
   6  -1   1   -1.18    2.76
   7  -1   1   12.44    4.44
  -7   1  -1   17.79    3.33
   7  -1   1   13.27    4.15
  -7   1  -1   15.57    2.91
   8  -1   1    6.91    4.08
   8  -1   1    4.10    3.40
  -8   1  -1    3.57    2.18
  -8   1  -1    7.59    2.34
   9  -1   1   17.48    5.33
  -9   1  -1   21.68    3.79
   9  -1   1   20.38    5.55
  -9   1  -1   22.25    4.49
 -10   1  -1    0.26    2.03
  10  -1   1    1.90    4.18
  11  -1   1   -8.10    3.62
 -11   1  -1    3.15    2.71
  11   0  -1   15.93    5.93
 -11   0   1    1.57    2.52
 -10   0   1    1.74    2.23
  10   0  -1    1.70    3.77
   9   0  -1   51.11    7.22
  -9   0   1   42.16    5.91
  -9   0   1   57.36    5.97
   9   0  -1   52.55    6.98
  -8   0   1    4.36    2.04
  -8   0   1    6.06    2.40
   8   0  -1    4.93    3.10
   8   0  -1    2.95    3.16
  -7   0   1   10.23    2.69
   7   0  -1   20.82    4.70
  -7   0   1   11.29    2.62
  -6   0   1   10.90    2.23
  -6   0   1   10.05    2.33
  -6   0   1   10.94    2.67
   6   0  -1   11.13    3.28
  -5   0   1  131.09    7.09
  -5   0   1  142.01    7.35
  -5   0   1  139.71    6.70
   5   0  -1  151.13    8.30
   5   0  -1  153.45    6.90
  -4   0   1    2.59    1.30
  -4   0   1    3.05    1.26
   4   0  -1    1.40    1.50
   4   0  -1    2.33    1.13
  -4   0   1    3.07    1.22
  -3   0   1  253.79    9.22
  -3   0   1  249.50    8.65
   3   0  -1  250.19    9.58
  -3   0   1  249.44    9.67
  -2   0   1   22.62    1.78
  -2   0   1   25.73    2.00
   2   0  -1   25.10    1.87
  -1   0   1 3268.99  105.85
  -1   0   1 3317.37  101.87
   1   0  -1 3470.49  110.17
   0   0   1   60.55    2.87
   0   0   1   81.51    2.66
  -1   0  -1  605.50   20.74
  -1   0  -1  615.20   19.45
   1   0   1  649.31   20.85
   1   0   1  605.54   20.59
  -2   0  -1    2.16    0.77
   2   0   1    1.65    0.34
   2   0   1    1.81    1.59
   3   0   1  151.27    6.84
   3   0   1  153.89    7.49
  -3   0  -1  143.53    5.42
  -3   0  -1  159.45    6.01
  -3   0  -1  157.27    6.62
  -4   0  -1   29.56    2.93
   4   0   1   28.59    1.50
   4   0   1   26.40    3.70
  -4   0  -1   29.94    2.68
   4   0   1   29.51    3.53
   5   0   1   26.90    3.96
   5   0   1   21.60    4.12
  -5   0  -1   19.57    2.83
  -5   0  -1   18.47    2.55
  -6   0  -1   40.74    4.29
   6   0   1   37.16    5.43
  -6   0  -1   50.59    4.23
   6   0   1   40.22    5.14
  -7   0  -1   14.64    3.12
   7   0   1   15.26    4.24
  -7   0  -1   19.39    3.20
   7   0   1   17.61    4.74
   8   0   1    4.60    3.76
  -8   0  -1    1.37    1.90
  -8   0  -1    5.52    2.19
   8   0   1    1.20    3.23
  -9   0  -1   36.16    5.41
  -9   0  -1   43.50    5.27
   9   0   1   45.50    7.37
   9   0   1   39.53    7.38
  10   0   1   -1.80    3.60
 -10   0  -1    1.37    2.37
  11   0   1    7.16    5.36
 -11   0  -1    1.83    2.49
  11  -1  -1    8.50    5.04
 -11   1   1    4.22    2.89
 -10   1   1   14.12    3.53
  10  -1  -1   10.68    4.90
  -9   1   1    5.20    2.51
   9  -1  -1    8.11    4.13
   9  -1  -1    2.34    3.39
  -9   1   1    6.67    2.57
   8  -1  -1   10.57    3.72
  -8   1   1   13.15    3.19
  -8   1   1   12.19    2.88
   8  -1  -1   14.23    4.34
   7  -1  -1    2.15    3.08
   7  -1  -1    1.73    2.87
  -7   1   1    0.57    1.50
  -7   1   1    0.76    1.40
   6  -1  -1    0.73    2.31
  -6   1   1    2.23    1.60
   6  -1  -1    2.03    1.60
  -6   1   1    2.06    1.57
   5  -1  -1   77.47    5.54
   5  -1  -1   67.55    4.53
  -5   1   1   71.64    4.82
  -5   1   1   69.52    4.25
  -5   1   1   70.91    4.81
   5  -1  -1   70.55    4.73
  -4   1   1    0.77    0.75
  -4   1   1    0.90    1.25
  -4   1   1    0.70    0.79
   4  -1  -1    0.86    1.37
   4  -1  -1   -1.44    0.78
   3  -1  -1   56.43    3.77
  -3   1   1   60.12    3.46
  -3   1   1   53.30    3.18
  -3   1   1   49.98    2.89
   3  -1  -1   51.16    3.44
  -2   1   1   -0.46    0.45
   2  -1  -1   -1.59    0.97
   2  -1  -1    1.37    1.07
   1  -1  -1    1.67    0.42
  -1   1   1    1.80    0.49
   1  -1  -1    3.29    0.84
  -1   1   1    1.89    0.58
   0   1   1   62.47    3.07
   0  -1  -1   69.20    3.16
   0   1   1   71.23    2.56
   0  -1  -1   68.36    2.55
   0   1   1   72.85    2.96
   1   1   1 5349.13  168.56
  -2  -1  -1   54.38    3.13
   2   1   1   60.33    3.82
  -3  -1  -1   89.45    4.21
  -3  -1  -1   81.47    4.53
   3   1   1   87.35    5.30
   3   1   1   81.41    4.74
   4   1   1    5.40    2.27
  -4  -1  -1    5.69    1.55
   4   1   1    8.04    2.28
  -4  -1  -1    3.20    1.24
   5   1   1  170.89    9.06
  -5  -1  -1  184.39    8.90
   5   1   1  189.63   10.15
  -5  -1  -1  182.42    8.03
   6   1   1   26.91    4.47
   6   1   1   23.13    4.75
  -6  -1  -1   29.34    3.51
  -6  -1  -1   25.67    3.72
  -7  -1  -1  262.68   11.28
   7   1   1  237.39   13.93
  -7  -1  -1  245.33   12.30
   7   1   1  232.27   12.69
  -8  -1  -1   -0.68    1.65
   8   1   1   -2.39    3.07
  -8  -1  -1   -0.96    1.55
   8   1   1    1.20    3.28
  -9  -1  -1    7.61    3.02
   9   1   1    1.51    3.51
   9   1   1    6.16    4.36
  -9  -1  -1    5.74    2.71
  10   1   1    0.13    4.04
 -10  -1  -1    5.04    2.86
  11   1   1   -0.03    4.55
 -11  -1  -1    0.37    2.38
 -11   2   1    1.07    2.42
  11  -2  -1    1.15    4.17
 -10   2   1    1.02    2.06
  10  -2  -1   -0.26    3.70
   9  -2  -1   13.29    4.56
   9  -2  -1   10.95    4.38
  -9   2   1   14.42    3.53
  -9   2   1   12.38    3.06
  -8   2   1    0.12    1.38
  -8   2   1    2.32    1.86
   8  -2  -1    3.78    3.32
   8  -2  -1    3.61    3.19
   7  -2  -1   73.94    7.26
  -7   2   1   69.27    4.98
   7  -2  -1   61.81    6.47
  -7   2   1   69.91    5.62
   6  -2  -1   -1.16    2.21
  -6   2   1    2.71    1.49
   6  -2  -1    6.25    3.01
  -6   2   1    2.49    1.41
   6  -2  -1    5.48    2.41
   6  -2  -1    6.80    2.17
  -5   2   1  445.16   15.40
  -5   2   1  463.64   17.10
   5  -2  -1  422.55   18.25
   5  -2  -1  452.62   16.92
   5  -2  -1  456.29   17.80
   5  -2  -1  458.26   18.49
  -4   2   1    2.09    1.00
  -4   2   1    2.46    1.15
   4  -2  -1    0.73    1.61
   4  -2  -1    3.73    1.53
   4  -2  -1    2.81    1.86
   3  -2  -1  647.92   23.53
  -3   2   1  625.02   21.59
   3  -2  -1  642.12   24.50
   3  -2  -1  670.71   22.67
  -3   2   1  630.29   20.57
  -3   2   1  651.64   19.64
   2  -2  -1   72.00    3.60
   2  -2  -1   60.07    3.96
  -2   2   1   60.98    3.28
   1  -2  -1 8758.06  286.54
   0   2   1   49.24    2.72
   0  -2  -1   51.49    3.02
   1   2   1  130.33    5.30
  -1  -2  -1  126.95    5.26
  -1  -2  -1  131.09    5.44
  -2  -2  -1   -0.54    0.57
   2   2   1   -0.18    1.10
  -2  -2  -1    0.15    0.34
  -2  -2  -1   -0.20    0.67
   3   2   1    5.32    0.83
  -3  -2  -1    3.08    0.52
  -3  -2  -1    4.48    1.37
  -3  -2  -1    3.10    1.14
   3   2   1    3.68    1.86
   4   2   1   65.04    4.75
  -4  -2  -1   67.09    4.24
   4   2   1   72.44    5.48
  -4  -2  -1   68.78    4.71
  -5  -2  -1  410.79   15.28
  -5  -2  -1  437.11   17.09
   5   2   1  410.24   16.54
   5   2   1  425.62   18.16
   6   2   1    4.11    3.04
  -6  -2  -1    3.46    1.88
   6   2   1    4.61    3.09
  -6  -2  -1    3.49    1.86
   7   2   1   11.61    3.57
  -7  -2  -1   20.31    3.50
  -7  -2  -1   24.57    4.25
   7   2   1   21.82    5.00
  -8  -2  -1   16.47    3.64
  -8  -2  -1    4.62    2.47
   8   2   1    5.82    3.69
   8   2   1    2.70    3.60
   9   2   1    2.63    3.80
  -9  -2  -1    0.31    1.95
 -10  -2  -1    1.00    2.32
  10   2   1    5.90    4.64
 -11   3   1    6.42    3.18
  11  -3  -1   -1.66    3.92
  10  -3  -1   -3.50    3.30
 -10   3   1   -0.28    1.80
   9  -3  -1    6.21    4.04
   9  -3  -1    7.12    4.17
  -9   3   1   13.78    3.56
  -9   3   1   19.64    3.59
  -8   3   1    2.76    1.94
   8  -3  -1   -0.96    2.78
  -8   3   1    3.68    1.98
   8  -3  -1    0.89    3.08
  -7   3   1    3.07    1.60
  -7   3   1    5.01    2.18
   7  -3  -1    3.77    3.03
   7  -3  -1   -1.34    2.45
  -6   3   1    6.11    2.05
   6  -3  -1   10.38    3.42
  -6   3   1    6.38    1.93
   6  -3  -1    4.85    3.08
   6  -3  -1    3.61    1.78
   6  -3  -1    8.73    2.86
  -5   3   1  215.91    9.07
   5  -3  -1  230.95   11.09
   5  -3  -1  241.34   10.46
   5  -3  -1  240.82   10.93
  -5   3   1  237.87   10.30
   5  -3  -1  206.52   10.90
  -4   3   1   58.97    3.96
   4  -3  -1   61.19    4.32
  -4   3   1   61.81    3.62
   4  -3  -1   52.73    4.45
   4  -3  -1   52.84    4.25
   4  -3  -1   59.06    4.68
  -3   3   1  223.19    8.86
   3  -3  -1  217.04    8.52
   3  -3  -1  217.60   10.27
   3  -3  -1  225.66   10.03
  -3   3   1  221.02    8.01
   3  -3  -1  214.94    9.28
   2  -3  -1    3.64    1.75
   2  -3  -1    4.73    1.43
  -2   3   1    2.65    0.85
   2  -3  -1    4.37    1.38
  -2   3   1    3.27    1.00
   1  -3  -1 1046.54   37.11
  -1   3   1 1046.02   32.81
   1  -3  -1 1031.00   35.74
  -1   3   1 1006.68   32.65
   1  -3  -1  993.02   32.79
   0   3   1  121.62    5.35
   0  -3  -1  121.06    5.77
   1   3   1  673.27   23.24
  -1  -3  -1  740.66   23.59
  -1  -3  -1  716.69   21.27
  -1  -3  -1  698.20   24.70
  -2  -3  -1  221.01    8.63
  -2  -3  -1  214.78    8.97
  -2  -3  -1  216.84    8.12
   2   3   1  222.12    8.87
  -3  -3  -1 1062.86   35.33
   3   3   1 1051.44   36.13
  -3  -3  -1 1084.19   31.98
  -3  -3  -1 1056.63   35.82
  -3  -3  -1 1049.26   32.92
  -4  -3  -1    2.02    1.24
  -4  -3  -1    2.98    1.51
   4   3   1    5.85    2.40
  -4  -3  -1    4.35    0.73
  -5  -3  -1   16.37    3.06
   5   3   1   23.43    4.26
  -5  -3  -1   12.04    2.44
   5   3   1   11.65    3.35
  -6  -3  -1    7.02    2.24
  -6  -3  -1    4.61    2.12
   6   3   1    7.52    3.46
   6   3   1    5.18    2.97
  -7  -3  -1   49.30    5.44
  -7  -3  -1   46.25    5.04
   7   3   1   28.67    5.12
   7   3   1   35.50    5.91
   8   3   1    4.94    3.22
   8   3   1    2.42    3.45
  -8  -3  -1    0.79    1.93
  -8  -3  -1    1.75    1.99
   9   3   1    5.16    4.09
  -9  -3  -1    0.60    2.13
  10   3   1   -3.77    4.00
 -10  -3  -1    4.11    2.84
  11  -4  -1   -1.17    3.78
  10  -4  -1    1.46    3.90
 -10   4   1    1.73    1.98
  -9   4   1   24.67    4.51
  -9   4   1   17.44    3.72
   9  -4  -1   22.66    5.87
   9  -4  -1   15.66    4.76
   8  -4  -1   -1.12    2.79
  -8   4   1    2.12    1.79
   8  -4  -1    2.06    3.24
  -8   4   1    3.20    1.90
   7  -4  -1    6.33    3.43
   7  -4  -1   14.55    4.32
  -7   4   1   12.93    2.95
  -7   4   1   12.05    2.54
   6  -4  -1    3.41    3.04
  -6   4   1    0.81    1.35
   6  -4  -1   -1.01    2.45
   6  -4  -1    2.99    2.01
   6  -4  -1    0.23    1.83
  -6   4   1    1.99    1.31
   5  -4  -1   26.64    3.85
  -5   4   1   17.53    2.78
   5  -4  -1   25.21    3.69
  -5   4   1   21.01    2.67
   5  -4  -1   24.55    3.98
   5  -4  -1   25.91    3.88
   4  -4  -1   -0.27    1.61
  -4   4   1   -0.90    0.62
   4  -4  -1   -0.25    1.91
   4  -4  -1    1.44    2.06
   4  -4  -1    0.09    1.26
  -4   4   1    0.32    0.72
   3  -4  -1 1596.94   54.64
  -3   4   1 1606.83   49.82
   3  -4  -1 1540.70   56.58
   3  -4  -1 1565.24   51.50
  -3   4   1 1543.85   45.01
   3  -4  -1 1536.72   47.20
  -2   4   1    0.99    0.84
   2  -4  -1    1.40    1.16
   2  -4  -1    2.04    1.03
   2  -4  -1    0.47    1.35
  -2   4   1    0.58    0.79
  -1   4   1  527.48   18.34
   1  -4  -1  558.56   18.27
  -1   4   1  565.31   19.16
  -1   4   1  566.73   17.40
   1  -4  -1  594.07   21.25
   1  -4  -1  572.60   21.95
   0  -4  -1   31.46    1.52
   0  -4  -1   36.86    2.59
   0  -4  -1   32.51    2.85
   0   4   1   36.05    2.79
   0  -4  -1   32.13    3.24
   0   4   1   34.68    1.57
  -1  -4  -1  517.57   19.24
   1   4   1  497.88   16.82
  -1  -4  -1  477.71   18.37
  -1  -4  -1  507.72   15.91
   1   4   1  473.84   17.45
  -2  -4  -1   25.34    2.59
   2   4   1   22.14    2.41
  -2  -4  -1   21.19    2.57
  -2  -4  -1   23.77    2.36
  -2  -4  -1   23.02    2.47
  -3  -4  -1  380.26   13.75
  -3  -4  -1  393.05   14.66
  -3  -4  -1  393.59   15.30
  -3  -4  -1  399.98   13.79
   3   4   1  389.56   15.23
   4   4   1   -0.13    1.93
  -4  -4  -1   -0.69    1.12
  -4  -4  -1    3.64    1.63
  -4  -4  -1    2.80    1.51
   5   4   1  162.66    8.72
  -5  -4  -1  160.86    8.08
   5   4   1  147.91    9.30
  -5  -4  -1  151.62    8.80
   6   4   1   20.63    4.20
  -6  -4  -1   19.31    3.42
  -6  -4  -1   18.70    3.61
   6   4   1   12.50    3.97
   7   4   1   14.24    4.32
  -7  -4  -1    7.84    2.85
   7   4   1   10.21    3.85
  -7  -4  -1    9.28    2.76
  -8  -4  -1    0.23    1.96
  -8  -4  -1    1.56    2.12
   8   4   1    8.87    3.76
   8   4   1    3.78    3.33
   9   4   1    4.94    4.00
  -9  -4  -1    4.20    2.76
  10   4   1   -3.46    3.95
 -10  -4  -1   -3.10    2.35
  10  -5  -1    3.99    4.24
   9  -5  -1    6.42    4.50
  -9   5   1    5.93    2.35
   9  -5  -1    4.95    3.91
   8  -5  -1   -0.10    3.28
  -8   5   1    2.72    2.11
   8  -5  -1   -4.19    2.72
  -8   5   1    1.79    1.60
   7  -5  -1   29.43    5.30
  -7   5   1   25.10    3.89
   7  -5  -1   24.23    4.21
  -7   5   1   31.12    3.68
   7  -5  -1   25.47    4.74
   7  -5  -1   27.27    4.32
   6  -5  -1    2.49    2.39
  -6   5   1    2.94    1.47
   6  -5  -1    4.11    2.23
   6  -5  -1    4.52    2.97
  -6   5   1    4.00    1.83
   6  -5  -1   -3.46    2.51
   5  -5  -1   61.00    5.25
   5  -5  -1   56.17    5.10
   5  -5  -1   60.45    5.55
  -5   5   1   66.95    4.71
  -5   5   1   51.55    3.88
   5  -5  -1   64.63    5.88
   4  -5  -1    1.49    1.83
   4  -5  -1    2.95    2.31
   4  -5  -1    0.25    1.29
  -4   5   1    2.01    1.06
   4  -5  -1   -0.19    1.77
  -4   5   1    0.84    1.01
  -3   5   1  616.48   19.86
   3  -5  -1  642.43   20.42
  -3   5   1  641.34   22.01
   3  -5  -1  602.96   25.42
   3  -5  -1  662.35   24.77
   3  -5  -1  639.08   22.28
   2  -5  -1    9.67    2.63
   2  -5  -1    4.42    1.10
  -2   5   1   11.76    1.97
  -2   5   1   10.75    1.73
   2  -5  -1    9.04    2.27
   1  -5  -1   32.60    1.63
  -1   5   1   37.24    2.99
  -1   5   1   34.82    2.08
   1  -5  -1   31.86    3.57
   1  -5  -1   43.70    3.89
  -1   5   1   33.35    2.78
   0  -5  -1    1.81    1.43
   0  -5  -1    1.00    0.48
   0  -5  -1    1.29    0.99
   0   5   1    0.95    0.55
   0   5   1    1.49    1.14
  -1  -5  -1  292.90   12.65
  -1  -5  -1  273.33   10.27
  -1  -5  -1  285.08   12.16
   1   5   1  303.96   11.66
  -2  -5  -1  102.07    5.89
  -2  -5  -1  106.45    4.71
  -2  -5  -1   95.51    5.80
  -2  -5  -1  111.40    5.92
  -2  -5  -1   98.51    5.30
   2   5   1  102.44    5.29
  -3  -5  -1   -0.51    1.10
  -3  -5  -1    2.42    1.40
  -3  -5  -1    1.07    0.88
   3   5   1    1.67    1.77
  -3  -5  -1    3.82    1.58
  -3  -5  -1    1.23    1.38
  -4  -5  -1    4.84    1.96
  -4  -5  -1    3.65    1.70
  -4  -5  -1    5.46    2.05
   4   5   1    1.78    2.12
  -5  -5  -1   39.28    4.71
   5   5   1   41.72    5.28
  -5  -5  -1   42.68    4.54
   6   5   1   31.95    4.74
  -6  -5  -1   23.82    3.95
   6   5   1   24.45    4.83
  -6  -5  -1   26.32    4.41
  -7  -5  -1   28.11    4.61
   7   5   1   38.34    5.62
  -7  -5  -1   25.55    4.70
   7   5   1   39.87    6.12
  -8  -5  -1    0.86    2.11
   8   5   1   -0.68    3.24
   8   5   1    1.97    3.70
  -9  -5  -1    4.49    2.72
   9   5   1    2.55    4.05
  10  -6  -1   -1.39    3.96
   9  -6  -1    2.69    3.48
   8  -6  -1    2.97    3.82
   8  -6  -1    3.10    3.27
   7  -6  -1    1.13    2.40
   7  -6  -1    1.76    2.74
  -7   6   1    3.11    2.05
   7  -6  -1    1.80    3.13
   7  -6  -1    4.43    2.46
  -7   6   1    4.83    2.04
   6  -6  -1    3.37    2.54
   6  -6  -1   -1.94    2.45
   6  -6  -1    1.62    1.83
  -6   6   1    0.69    1.50
   6  -6  -1    2.27    2.39
  -6   6   1    0.92    1.34
  -5   6   1    2.25    1.23
   5  -6  -1    1.97    1.83
   5  -6  -1    3.28    2.59
   5  -6  -1   -1.55    2.17
   5  -6  -1    1.51    2.58
  -5   6   1    0.71    1.48
   4  -6  -1   47.53    5.11
   4  -6  -1   43.26    4.06
  -4   6   1   44.05    3.96
   4  -6  -1   29.08    4.57
  -4   6   1   44.72    3.55
   3  -6  -1   23.72    3.77
   3  -6  -1   20.84    3.82
  -3   6   1   25.59    2.96
  -3   6   1   31.64    2.87
   3  -6  -1   29.53    2.70
  -2   6   1   10.39    2.10
  -2   6   1   11.76    1.99
   2  -6  -1    9.42    1.26
   2  -6  -1   12.82    2.80
   2  -6  -1   12.28    3.14
   1  -6  -1   44.51    4.86
   1  -6  -1   43.97    4.51
   1  -6  -1   53.39    2.31
  -1   6   1   48.51    3.85
  -1   6   1   47.63    3.47
   0   6   1   91.64    5.51
   0  -6  -1  102.62    6.28
   0  -6  -1   91.94    6.29
   0   6   1   94.88    5.02
   0  -6  -1   97.84    3.86
   1   6   1    7.01    2.09
  -1  -6  -1    8.90    2.47
  -1  -6  -1   15.60    2.31
  -1  -6  -1   11.94    2.43
  -2  -6  -1    1.20    1.34
  -2  -6  -1    1.51    1.24
  -2  -6  -1    2.43    1.69
   2   6   1    0.92    1.44
  -3  -6  -1  130.00    7.40
  -3  -6  -1  130.53    6.98
  -3  -6  -1  136.26    7.00
  -3  -6  -1  119.55    7.38
   3   6   1  126.86    7.00
  -4  -6  -1    2.53    1.86
  -4  -6  -1    2.33    1.89
  -4  -6  -1    2.02    1.68
   4   6   1    2.19    2.45
   5   6   1   41.19    5.15
  -5  -6  -1   42.23    4.71
  -5  -6  -1   29.45    4.49
  -6  -6  -1    8.31    2.65
   6   6   1    7.51    3.46
  -6  -6  -1    1.90    2.02
  -7  -6  -1    5.00    2.50
  -7  -6  -1    5.39    2.92
   7   6   1   -0.35    3.07
  -8  -6  -1   -1.52    1.89
  -9  -6  -1    6.82    3.32
   7  -7  -1    1.29    2.28
   7  -7  -1   -1.10    1.84
   6  -7  -1    3.33    2.63
   6  -7  -1    9.50    3.13
  -5   7   1  278.47   12.26
  -5   7   1  265.24   10.86
   5  -7  -1  276.46   14.30
   4  -7  -1   45.14    5.44
   4  -7  -1   23.64    4.66
  -4   7   1   47.11    4.28
  -4   7   1   40.36    3.54
   3  -7  -1    5.15    2.15
   3  -7  -1    6.53    2.70
  -3   7   1    5.36    1.84
  -3   7   1    5.34    1.67
   2  -7  -1    0.86    1.44
  -2   7   1   -0.54    1.23
   2  -7  -1    3.37    2.22
  -2   7   1    2.37    1.32
   1  -7  -1    0.91    1.20
   1  -7  -1   -0.20    1.44
  -1   7   1   -0.94    1.18
  -1   7   1    0.88    1.37
   0   7   1    9.52    2.41
   0  -7  -1    3.11    1.69
   0  -7  -1    5.98    2.42
   0   7   1    5.83    1.95
  -1  -7  -1  278.18   13.10
  -1  -7  -1  263.60   10.52
   1   7   1  280.56   12.28
  -1  -7  -1  281.02   13.52
  -2  -7  -1   67.09    5.22
   2   7   1   59.77    5.24
  -2  -7  -1   67.26    5.50
  -2  -7  -1   61.27    4.46
  -3  -7  -1   10.93    2.80
  -3  -7  -1   14.10    2.89
  -3  -7  -1   14.50    2.65
  -4  -7  -1   15.15    3.17
  -4  -7  -1    2.30    2.12
  -5  -7  -1   30.79    4.50
  -5  -7  -1   23.12    4.27
  -6  -7  -1   12.18    3.57
  -6  -7  -1    4.99    2.45
  -7  -7  -1    4.15    2.55
  -8  -7  -1    4.14    2.88
   7  -8  -1    4.68    3.13
   7  -8  -1   14.29    4.04
   6  -8  -1   -0.16    1.76
   6  -8  -1    0.45    2.43
   5  -8  -1   10.07    3.46
   5  -8  -1   19.55    4.39
   4  -8  -1    9.18    2.96
   4  -8  -1    2.70    2.69
   3  -8  -1  125.35    8.58
  -3   8   1  124.77    6.27
   3  -8  -1  101.05    8.19
  -3   8   1  113.10    6.86
   2  -8  -1    6.29    2.50
  -2   8   1    6.56    1.86
  -2   8   1    4.50    1.99
   2  -8  -1    5.47    2.74
   1  -8  -1   19.80    4.00
   1  -8  -1   21.35    3.92
  -1   8   1   20.86    2.99
  -1   8   1   16.79    3.04
   0   8   1    9.86    2.35
   0  -8  -1   13.40    3.62
   0   8   1    9.06    2.68
   0  -8  -1   12.52    3.08
  -1  -8  -1   16.42    3.61
   1   8   1   18.03    3.33
  -1  -8  -1   19.75    3.59
  -1  -8  -1   14.82    2.72
  -2  -8  -1   11.08    2.50
  -2  -8  -1   10.77    2.81
   2   8   1   14.60    3.28
  -2  -8  -1    7.77    2.81
   3   8   1   56.89    5.79
  -3  -8  -1   50.23    4.78
  -4  -8  -1    2.51    1.87
  -5  -8  -1   21.30    4.20
  -5  -8  -1   24.47    4.72
  -6  -8  -1    1.87    2.19
  -7  -8  -1    4.04    2.80
  -8  -8  -1    7.03    3.45
   8  -9  -1    0.85    3.33
   7  -9  -1    0.72    2.56
   7  -9  -1    6.30    2.96
   6  -9  -1    4.18    2.43
   6  -9  -1    0.21    2.37
   5  -9  -1   46.03    6.42
   4  -9  -1    2.66    2.15
   4  -9  -1   -1.19    1.97
   3  -9  -1   34.07    5.20
   3  -9  -1   25.66    4.98
  -2   9   1    2.74    1.60
   2  -9  -1    1.48    1.77
  -2   9   1    2.46    1.89
   2  -9  -1    1.80    2.36
   1  -9  -1   15.23    3.50
   1  -9  -1   14.80    3.82
  -1   9   1   19.94    3.13
  -1   9   1   16.07    3.26
   0  -9  -1    1.45    1.90
   0   9   1   -0.69    1.32
   0  -9  -1    0.49    1.45
   0   9   1   -1.26    1.61
  -1  -9  -1   37.29    5.32
   1   9   1   60.26    4.99
  -1  -9  -1   55.66    5.87
   1   9   1   51.66    5.32
  -2  -9  -1    6.46    2.88
  -2  -9  -1    4.35    1.99
  -2  -9  -1    1.30    1.68
   2   9   1    4.89    2.70
   3   9   1   34.22    5.00
  -3  -9  -1   28.78    3.98
  -4  -9  -1   14.67    3.37
   4   9   1   23.11    4.59
  -5  -9  -1    1.03    2.09
  -6  -9  -1    2.60    2.56
  -7  -9  -1   11.57    3.90
   8 -10  -1   -1.32    3.18
   7 -10  -1    2.21    3.13
   6 -10  -1    2.63    3.25
   5 -10  -1   12.92    4.30
   5 -10  -1   15.66    4.26
   4 -10  -1    4.58    3.14
   4 -10  -1   14.19    4.15
   3 -10  -1   14.48    4.26
   3 -10  -1   31.12    5.41
   2 -10  -1    4.48    2.88
   2 -10  -1    9.01    3.29
   1 -10  -1    8.44    3.50
   1 -10  -1    8.58    3.30
   0  10   1   20.11    3.44
   0 -10  -1   14.38    3.79
   0 -10  -1   15.90    4.32
   1  10   1   -1.07    1.62
  -1 -10  -1    1.58    1.84
   1  10   1   -2.07    1.78
  -1 -10  -1    3.11    2.79
  -2 -10  -1   17.19    3.91
   2  10   1   27.60    4.71
  -2 -10  -1   11.14    3.54
  -3 -10  -1   17.29    3.37
   3  10   1   12.79    3.90
  -4 -10  -1    8.62    2.92
  -5 -10  -1    0.28    2.32
  -6 -10  -1    1.12    2.51
   7 -11  -1    3.18    3.66
   6 -11  -1    0.20    3.07
   5 -11  -1    9.28    4.14
   4 -11  -1    1.44    2.89
   3 -11  -1   -2.09    2.30
   2 -11  -1    2.45    2.57
   1 -11  -1    2.75    2.91
   1 -11  -1    3.91    2.49
   0 -11  -1    2.23    2.43
   0 -11  -1    1.19    2.53
  -1 -11  -1   54.81    6.73
  -2 -11  -1   -0.79    2.41
   2  11   1   -2.47    1.93
  -3 -11  -1    3.57    2.49
  -4 -11  -1    2.91    2.41
  -5 -11  -1   -0.80    2.13
   6 -12  -1   -1.14    3.08
   5 -12  -1    1.31    3.66
   4 -12  -1    0.31    3.04
   3 -12  -1    1.37    3.24
   2 -12  -1    1.92    3.38
   1 -12  -1   10.67    4.41
   0 -12  -1    1.02    2.93
  -1 -12  -1    4.19    3.02
   4 -13  -1    3.77    3.94
   3 -13  -1   -0.74    3.25
   2 -13  -1    3.48    3.57
   1 -13  -1    5.97    3.83
   0 -13  -1    0.68    3.32
  -1 -13  -1    3.09    3.32
  -2 -13   2    4.12    3.62
  -1 -13   2    0.40    3.25
   0 -13   2    1.71    3.42
   1 -13   2    1.80    3.47
   2 -13   2    1.56    3.56
   3 -13   2    0.86    3.58
   4 -13   2    0.93    3.11
  -2 -12   2   12.69    4.51
  -1 -12   2   -1.67    2.56
   0 -12   2   12.44    4.43
   1 -12   2   -1.31    2.74
   2 -12   2    7.65    4.03
   3 -12   2   -0.28    2.91
   4 -12   2    2.13    3.30
   5 -12   2    2.14    3.85
   6 -12   2    0.97    3.67
  -3 -11   2    0.65    2.93
  -2 -11   2   20.02    4.54
  -2 -11   2   11.64    4.04
  -1 -11   2    1.64    2.27
  -1 -11   2    3.86    3.04
   0 -11   2    2.91    3.10
   0 -11   2    3.47    2.58
   1 -11   2    1.33    2.78
   2 -11   2    4.56    3.10
   3 -11   2    0.47    2.53
   4 -11   2    4.03    3.66
   5 -11   2    0.40    3.17
   6 -11   2    4.56    3.80
   7 -11   2    1.01    3.55
  -6 -10   2    1.83    2.49
  -5 -10   2    3.60    2.56
  -3 -10   2    5.56    3.10
  -3 -10   2    7.98    2.80
  -2 -10   2   -0.53    1.64
  -2 -10   2    1.94    2.47
  -1 -10   2    1.64    2.55
  -1 -10   2    2.79    2.26
   0 -10   2   11.58    3.79
   0 -10   2   12.31    3.64
   1 -10   2    0.07    1.47
   1 -10   2    0.36    2.24
   2 -10   2    0.62    2.31
   2 -10   2    0.49    1.65
   3 -10   2    0.04    1.71
   3 -10   2    2.20    2.66
   4 -10   2    2.34    2.73
   4 -10   2    6.77    3.13
   5 -10   2    2.32    2.79
   6 -10   2    1.95    2.93
   7 -10   2   -1.63    3.07
  -7  -9   2   -0.98    2.20
  -6  -9   2    0.97    2.28
  -5  -9   2    2.43    2.63
  -5  -9   2    2.46    2.06
  -4  -9   2    9.04    3.22
  -4  -9   2    5.98    2.40
  -3  -9   2   28.72    4.58
  -3  -9   2   18.49    4.34
  -3  -9   2   25.72    3.58
  -2  -9   2    3.76    2.22
  -2  -9   2    2.16    2.24
  -1  -9   2   -1.45    0.92
  -1  -9   2    0.11    1.86
   0  -9   2   19.36    4.42
   0  -9   2   14.49    3.47
   1  -9   2   -0.12    1.22
   1  -9   2    6.15    2.81
   2  -9   2   26.85    5.01
   2  -9   2   39.78    5.62
   3  -9   2   12.46    3.53
   3  -9   2    6.99    2.95
   4  -9   2   10.42    3.70
   4  -9   2   18.40    4.30
   5  -9   2    3.09    2.66
   5  -9   2    2.67    2.78
   6  -9   2    9.03    3.62
   6  -9   2   19.10    4.65
   7  -9   2    5.41    3.31
  -8  -8   2   29.44    5.21
  -7  -8   2    1.28    2.34
  -6  -8   2   -0.29    2.24
  -6  -8   2    0.09    1.76
  -5  -8   2    4.41    2.16
  -5  -8   2    8.73    3.07
  -4  -8   2   22.75    3.82
  -4  -8   2   21.31    3.44
  -3  -8   2    9.80    3.28
  -3  -8   2    4.88    2.00
  -3  -8   2    3.81    1.89
  -3  -8   2    9.10    2.58
  -2  -8   2   40.27    4.95
  -2  -8   2   31.17    4.82
  -2  -8   2   35.83    3.55
  -1  -8   2    4.31    2.06
  -1  -8   2    2.48    2.01
   0  -8   2   19.54    3.56
   0  -8   2   23.19    4.52
   1  -8   2   23.00    4.12
   1  -8   2   29.37    4.94
   2  -8   2    0.64    1.40
   2  -8   2   -0.95    1.45
   3  -8   2   -1.05    1.19
   3  -8   2    1.94    2.31
   4  -8   2   17.10    4.17
   5  -8   2   -0.43    2.07
   5  -8   2    0.90    1.74
   6  -8   2    6.85    2.74
   6  -8   2    2.43    2.66
  -9  -7   2    8.06    3.43
  -8  -7   2    2.54    2.91
  -8  -7   2   -0.37    2.07
  -7  -7   2    4.50    2.53
  -7  -7   2    3.41    2.04
   6   7  -2   17.38    3.88
  -6  -7   2   21.02    4.21
  -6  -7   2   11.87    3.11
  -6  -7   2   19.24    3.60
  -5  -7   2   66.91    6.07
  -5  -7   2   49.13    4.95
  -5  -7   2   50.38    5.30
  -5  -7   2   40.68    4.35
  -4  -7   2   43.94    5.19
  -4  -7   2   58.43    5.25
  -4  -7   2   53.71    4.56
  -4  -7   2   56.06    5.23
  -4  -7   2   52.58    4.64
  -4  -7   2   51.49    4.92
  -3  -7   2    0.10    1.16
  -3  -7   2   -0.39    1.49
  -3  -7   2    1.93    1.32
  -3  -7   2    1.87    1.46
  -3  -7   2   -0.26    1.34
  -3  -7   2    2.42    1.50
  -2  -7   2   67.57    4.94
  -2  -7   2   89.44    6.54
  -2  -7   2   80.98    4.68
  -2  -7   2   75.17    4.69
  -2  -7   2   80.00    6.05
  -2  -7   2   80.96    5.20
  -1  -7   2    9.27    2.44
  -1  -7   2    6.24    1.67
  -1  -7   2    7.02    2.54
   1   7  -2    7.46    2.06
  -1  -7   2    7.25    1.80
  -1  -7   2    9.08    1.83
   0  -7   2    4.57    2.39
   0  -7   2    2.34    1.24
   0   7  -2    2.65    1.41
   0  -7   2    1.99    1.39
   0  -7   2    3.04    1.31
   1  -7   2    2.22    1.27
   1  -7   2    4.02    2.19
   1  -7   2    2.94    1.69
   1  -7   2    5.66    1.57
   2  -7   2   15.27    3.61
   2  -7   2   20.08    2.68
   2  -7   2   15.07    3.26
   2  -7   2   19.65    2.45
   3  -7   2    2.07    1.48
   3  -7   2    3.41    1.57
   3  -7   2    2.99    1.83
   3  -7   2   -0.37    1.68
   4  -7   2   24.18    3.29
   4  -7   2   21.50    3.94
   4  -7   2   22.67    3.13
   4  -7   2   20.37    4.31
   5  -7   2    1.89    1.77
   5  -7   2   -0.63    1.64
   5  -7   2    3.03    1.93
   5  -7   2    0.81    2.05
   6  -7   2   17.14    3.94
   6  -7   2    5.23    2.66
   6  -7   2   15.98    3.46
   6  -7   2    6.12    2.76
   7  -7   2   -0.86    2.57
   7  -7   2   -2.56    2.15
   8  -7   2   -1.35    2.82
   8  -7   2   -1.16    2.66
   9  -7   2    3.10    3.77
  -9  -6   2    1.74    2.41
  -9  -6   2    1.67    3.10
  -8  -6   2    3.88    2.24
  -8  -6   2    7.93    3.27
  -7  -6   2    1.66    1.93
  -7  -6   2    3.09    2.22
  -7  -6   2    0.87    2.00
  -6  -6   2   71.88    6.50
  -6  -6   2   67.16    5.82
  -6  -6   2   72.73    6.00
   6   6  -2   74.63    6.82
  -5  -6   2    8.03    2.45
  -5  -6   2    8.72    2.38
  -5  -6   2    6.55    2.24
  -5  -6   2    8.94    2.34
  -4  -6   2    6.82    2.27
  -4  -6   2    6.04    2.02
  -4  -6   2    6.04    1.98
  -4  -6   2   13.01    2.65
  -4  -6   2    3.68    1.85
  -4  -6   2    5.41    2.08
  -3  -6   2    7.21    1.87
  -3  -6   2    4.33    1.62
  -3  -6   2    6.37    2.03
  -3  -6   2    7.47    2.18
  -3  -6   2    0.93    1.71
  -3  -6   2    3.67    1.54
  -2  -6   2  138.08    7.00
  -2  -6   2  133.22    6.34
  -2  -6   2  127.86    7.66
  -2  -6   2  127.99    8.01
  -2  -6   2  130.75    6.09
  -2  -6   2  151.94    7.04
  -1  -6   2   29.96    2.83
  -1  -6   2   24.88    2.54
  -1  -6   2   19.52    3.15
  -1  -6   2   26.09    2.49
  -1  -6   2   33.27    4.16
  -1  -6   2   25.72    2.77
   0  -6   2  303.91   11.82
   0  -6   2  302.01   14.18
   0  -6   2  288.11   13.43
   0  -6   2  290.20   10.78
   0   6  -2  282.20   10.89
   0  -6   2  287.54    9.73
   1  -6   2   13.83    2.82
   1  -6   2   11.53    2.01
  -1   6  -2   17.32    1.80
   1  -6   2   19.56    2.22
   1  -6   2   11.78    2.95
   2  -6   2   42.59    4.69
   2  -6   2   53.10    5.54
   2  -6   2   52.24    3.56
   2  -6   2   54.48    3.86
   3  -6   2   11.36    2.31
   3  -6   2    4.65    1.80
   3  -6   2    8.22    1.90
   3  -6   2    8.40    2.73
   4  -6   2   41.61    4.77
   4  -6   2   47.13    4.30
   4  -6   2   36.10    4.90
   4  -6   2   50.79    4.75
   5  -6   2   23.78    4.08
   5  -6   2   22.24    3.80
   5  -6   2   14.25    3.51
   5  -6   2   27.51    3.88
   6  -6   2   51.56    5.91
   6  -6   2   30.47    4.71
   6  -6   2   63.29    5.92
   6  -6   2   57.37    5.68
   7  -6   2   -1.45    2.48
   7  -6   2    0.53    2.80
   8  -6   2   11.10    4.15
   8  -6   2   10.06    4.23
   9  -6   2    2.14    3.85
  10  -6   2    6.95    4.40
 -10  -5   2    6.64    3.30
  10   5  -2    3.60    4.03
  -9  -5   2    2.34    2.45
  -9  -5   2    0.68    2.74
  -8  -5   2   -0.06    1.83
   8   5  -2    4.54    2.81
  -8  -5   2    3.73    2.63
  -7  -5   2    4.73    2.39
   7   5  -2    7.30    3.09
  -7  -5   2    0.89    1.84
  -7  -5   2    2.68    2.21
  -6  -5   2  109.98    6.93
  -6  -5   2   94.70    7.16
   6   5  -2  123.64    8.23
  -6  -5   2  100.10    6.65
  -5  -5   2    1.72    1.46
  -5  -5   2    0.18    1.59
  -5  -5   2    1.71    1.50
  -5  -5   2    3.38    1.75
  -4  -5   2    5.02    1.73
  -4  -5   2    2.96    1.41
  -4  -5   2    0.84    1.10
  -4  -5   2    1.40    1.36
  -4  -5   2    2.67    1.55
  -4  -5   2    1.68    1.40
  -3  -5   2    6.54    1.82
  -3  -5   2    5.20    1.66
  -3  -5   2    3.04    1.39
  -3  -5   2    4.47    1.50
  -3  -5   2    7.18    1.71
  -3  -5   2    7.78    2.24
  -2  -5   2  138.18    6.08
  -2  -5   2  127.51    6.31
  -2  -5   2  126.87    6.46
  -2  -5   2  132.70    7.59
  -2  -5   2  120.83    6.99
  -2  -5   2  122.36    5.58
  -1  -5   2   18.36    2.07
  -1  -5   2   17.43    1.84
  -1  -5   2   17.62    2.00
  -1  -5   2   15.85    2.14
  -1  -5   2   18.63    3.00
  -1  -5   2   14.72    2.54
   0  -5   2   26.70    3.54
   0  -5   2   22.68    2.36
   0   5  -2   24.55    2.09
   0  -5   2   25.95    2.34
   0  -5   2   25.49    3.17
   1  -5   2    7.04    2.09
  -1   5  -2    4.59    0.96
   1  -5   2    5.66    1.30
   1  -5   2    4.04    1.46
   1  -5   2    5.65    1.43
   2  -5   2   95.04    4.82
  -2   5  -2   85.02    3.71
   2  -5   2   84.14    5.77
   2  -5   2   84.41    4.99
   2  -5   2   84.78    6.05
  -3   5  -2    6.68    1.19
   3  -5   2    4.84    1.74
   3  -5   2    3.93    1.56
   3  -5   2    5.15    2.20
   3  -5   2    4.80    1.73
   4  -5   2   11.90    2.60
   4  -5   2   14.85    2.83
   4  -5   2   13.80    3.04
   4  -5   2   18.50    3.27
   5  -5   2   35.91    4.53
   5  -5   2   35.00    4.20
   5  -5   2   47.26    5.16
   5  -5   2   39.44    4.60
   6  -5   2   48.77    4.90
   6  -5   2   46.43    5.97
   6  -5   2   37.96    5.18
   7  -5   2    0.42    2.45
   7  -5   2    0.25    2.70
   8  -5   2   10.44    4.55
   8  -5   2    5.66    3.71
   9  -5   2   -3.12    2.81
  10  -5   2   -5.99    3.25
  10   4  -2    1.23    3.82
 -10  -4   2    3.91    2.73
  -9  -4   2   -5.38    1.94
  -9  -4   2    3.69    2.50
  -8  -4   2    1.87    1.87
  -8  -4   2   -0.40    2.30
  -8  -4   2    5.14    2.62
   8   4  -2    9.71    3.68
  -7  -4   2   36.69    4.77
  -7  -4   2   47.15    5.48
  -7  -4   2   42.18    4.82
   7   4  -2   39.40    5.65
  -6  -4   2   28.25    4.06
  -6  -4   2   34.47    4.14
  -6  -4   2   27.50    3.71
   6   4  -2   24.88    4.23
  -5  -4   2   38.40    3.88
  -5  -4   2   48.28    4.77
  -5  -4   2   38.96    4.25
  -5  -4   2   48.82    4.32
  -4  -4   2   10.73    2.38
  -4  -4   2   13.21    2.46
  -4  -4   2   15.78    2.70
  -4  -4   2   20.70    2.58
  -4  -4   2   17.61    2.58
  -4  -4   2   11.42    2.15
  -3  -4   2   18.49    2.66
  -3  -4   2   16.33    2.31
  -3  -4   2   23.85    2.67
  -3  -4   2   17.24    2.51
  -3  -4   2   20.40    2.59
  -3  -4   2   22.44    2.45
  -2  -4   2   16.96    2.21
  -2  -4   2   23.31    3.00
  -2  -4   2   21.63    2.67
  -2  -4   2   17.37    2.07
  -2  -4   2   18.87    2.03
  -2  -4   2   26.99    2.54
  -1  -4   2    0.42    0.73
  -1  -4   2    0.71    0.72
  -1  -4   2    0.66    0.72
  -1  -4   2    0.98    1.09
  -1  -4   2    1.42    0.80
   0  -4   2 1345.12   40.61
   0  -4   2 1355.71   48.88
   0  -4   2 1349.96   46.89
   0  -4   2 1332.90   44.25
   1  -4   2    0.94    0.86
   1  -4   2    2.19    1.32
  -1   4  -2    0.28    0.49
   1  -4   2    0.51    0.77
   1  -4   2    0.91    0.83
   2  -4   2   81.05    4.39
  -2   4  -2   82.31    3.34
   2  -4   2   79.22    5.35
   2  -4   2   85.50    5.28
   2  -4   2   84.30    4.80
   3  -4   2   46.90    3.91
  -3   4  -2   46.96    2.60
   3  -4   2   47.61    3.84
   3  -4   2   41.63    3.87
   3  -4   2   56.61    3.89
  -4   4  -2   48.00    3.08
   4  -4   2   43.87    4.08
   4  -4   2   52.55    4.62
   4  -4   2   52.95    4.99
   4  -4   2   48.84    4.05
  -4   4  -2   51.94    2.94
   5  -4   2    0.58    2.03
   5  -4   2    3.04    1.61
   5  -4   2    5.08    2.13
  -5   4  -2    5.10    1.54
   5  -4   2    6.43    3.01
   6  -4   2   47.41    6.08
   6  -4   2   58.82    6.10
   7  -4   2    2.44    3.17
   7  -4   2    0.01    2.79
   8  -4   2    9.50    4.39
   8  -4   2    6.83    3.78
   9  -4   2   -2.92    2.99
  10  -4   2   10.58    4.87
  10   3  -2    1.50    3.87
 -10  -3   2    2.90    2.84
  -9  -3   2   -1.44    1.70
  -9  -3   2   17.92    4.56
  -8  -3   2   13.65    3.61
  -8  -3   2   13.09    3.19
   8   3  -2   20.91    4.78
  -8  -3   2   16.26    3.58
  -7  -3   2    4.74    2.22
  -7  -3   2    4.73    2.06
   7   3  -2    3.56    2.62
  -7  -3   2    3.58    1.97
   6   3  -2    1.68    2.27
  -6  -3   2    0.11    1.29
  -6  -3   2    2.62    1.83
  -6  -3   2   -1.43    1.20
  -5  -3   2   11.88    2.50
  -5  -3   2   13.07    2.83
   5   3  -2   12.59    2.02
  -5  -3   2   14.69    2.52
  -5  -3   2   12.97    2.50
  -4  -3   2  126.50    6.86
  -4  -3   2  110.91    6.33
  -4  -3   2  120.90    6.17
  -4  -3   2  109.30    5.70
   4   3  -2  115.62    5.99
  -4  -3   2  124.24    6.49
  -3  -3   2    9.34    1.81
  -3  -3   2   10.77    2.02
  -3  -3   2   10.28    1.76
  -3  -3   2   13.53    2.11
  -3  -3   2    7.66    1.76
  -3  -3   2   10.50    1.73
  -2  -3   2    2.03    0.89
  -2  -3   2    0.70    0.70
  -2  -3   2    0.38    0.84
  -2  -3   2    1.72    0.87
  -2  -3   2   -0.03    0.63
  -2  -3   2    1.20    0.71
  -1  -3   2    3.44    1.04
  -1  -3   2    6.08    1.64
  -1  -3   2    5.57    1.15
  -1  -3   2    7.77    1.13
  -1  -3   2    3.80    1.04
   0  -3   2  434.05   13.99
   0  -3   2  438.54   15.57
   0  -3   2  428.80   16.67
   0  -3   2  445.60   17.30
  -1   3  -2   11.37    0.69
   1  -3   2    9.28    1.65
   1  -3   2   11.72    1.58
   1  -3   2   17.36    2.34
   1  -3   2   12.42    1.73
   2  -3   2    0.94    0.81
   2  -3   2    1.69    1.16
   2  -3   2    2.06    0.50
   2  -3   2    2.22    1.18
   2  -3   2    0.52    1.03
  -2   3  -2    0.80    0.46
   3  -3   2   20.23    2.71
   3  -3   2   28.29    3.08
   3  -3   2   21.73    2.52
   3  -3   2   18.45    2.80
  -3   3  -2   20.15    1.73
   4  -3   2    3.30    1.95
   4  -3   2    0.66    0.92
  -4   3  -2    1.80    1.00
   4  -3   2    1.49    1.80
   4  -3   2    2.52    1.35
  -4   3  -2    3.21    1.00
  -5   3  -2    5.04    1.53
   5  -3   2    4.44    2.88
   5  -3   2    6.50    1.63
   5  -3   2    5.21    2.89
  -5   3  -2    4.65    1.42
   5  -3   2    6.14    1.94
   6  -3   2    7.39    3.10
  -6   3  -2    5.34    1.83
  -6   3  -2    7.84    1.90
   6  -3   2    5.93    3.40
   7  -3   2    6.93    3.99
  -7   3  -2    9.73    2.63
  -7   3  -2    4.66    1.83
   7  -3   2   11.31    3.84
   8  -3   2    4.64    3.81
   8  -3   2    0.13    3.05
   9  -3   2   -3.88    2.74
  10  -3   2   19.30    5.98
  11   2  -2    5.93    4.36
 -11  -2   2    3.88    3.03
  10   2  -2    0.54    3.39
 -10  -2   2   -0.03    1.95
  -9  -2   2   18.62    3.98
  -8  -2   2   19.31    3.56
  -8  -2   2   21.12    4.28
   8   2  -2   22.72    4.76
  -8  -2   2   25.10    4.44
  -7  -2   2   40.84    4.60
  -7  -2   2   52.14    5.27
  -7  -2   2   47.38    5.24
   7   2  -2   44.42    5.81
   6   2  -2   45.87    5.19
  -6  -2   2   46.30    4.48
  -6  -2   2   46.56    4.66
  -6  -2   2   45.43    4.28
   5   2  -2    2.02    1.45
  -5  -2   2    5.22    1.63
  -5  -2   2    5.35    1.90
  -5  -2   2    3.06    1.60
   5   2  -2    4.02    1.34
  -5  -2   2    2.26    1.33
  -4  -2   2   21.21    2.60
  -4  -2   2   22.65    2.54
  -4  -2   2   20.00    2.40
  -4  -2   2   18.12    2.71
   4   2  -2   15.73    2.04
  -4  -2   2   14.83    2.40
  -3  -2   2    3.10    1.19
  -3  -2   2    4.80    1.33
  -3  -2   2    4.01    1.24
  -3  -2   2    3.47    1.16
  -3  -2   2    2.69    0.92
  -2  -2   2  864.02   27.13
  -2  -2   2  859.07   30.58
  -2  -2   2  881.50   29.66
  -2  -2   2  866.18   28.33
  -2  -2   2  915.81   25.69
  -1  -2   2   42.97    2.31
  -1  -2   2   44.41    2.88
  -1  -2   2   44.34    2.71
   0  -2   2  345.93   12.29
   0  -2   2  341.68   10.81
   0  -2   2  337.91   12.94
   0   2  -2  333.89   10.82
   1  -2   2  187.39    7.98
   1  -2   2  190.38    7.72
   2  -2   2  572.02   20.61
   2  -2   2  593.22   19.06
  -2   2  -2  574.36   18.35
   2  -2   2  574.63   20.76
   3  -2   2   17.59    2.83
   3  -2   2   21.08    2.10
   3  -2   2   23.56    2.90
  -3   2  -2   21.84    1.88
  -4   2  -2  361.33   13.68
  -4   2  -2  400.04   12.59
   4  -2   2  385.57   14.81
   4  -2   2  365.00   16.03
   4  -2   2  383.70   14.44
   5  -2   2   41.61    5.17
  -5   2  -2   32.62    2.96
  -5   2  -2   28.01    3.08
   5  -2   2   42.26    4.68
   5  -2   2   33.91    2.64
   6  -2   2   99.24    7.96
  -6   2  -2   90.41    5.27
   6  -2   2  101.37    7.61
  -6   2  -2   90.40    5.82
  -7   2  -2   29.93    3.93
   7  -2   2   32.90    5.52
   7  -2   2   32.89    5.92
  -7   2  -2   31.03    3.65
  -8   2  -2   17.13    3.22
   8  -2   2    8.68    4.33
   8  -2   2   20.81    5.17
  -8   2  -2   19.38    3.71
   9  -2   2    2.61    3.64
  -9   2  -2    4.41    2.18
  10  -2   2    6.02    4.46
  11  -2   2    1.30    4.89
  11   1  -2    6.01    4.60
 -11  -1   2    2.61    2.80
  10   1  -2    2.14    3.63
 -10  -1   2    1.56    2.15
  -9  -1   2    2.11    2.00
  -9  -1   2    1.12    2.28
   9   1  -2    2.61    3.12
   9   1  -2    4.32    3.18
  -8  -1   2   64.29    5.95
  -8  -1   2   76.46    6.79
  -8  -1   2   74.25    6.82
   8   1  -2   64.05    7.04
   7   1  -2    2.90    2.45
  -7  -1   2    4.03    1.92
  -7  -1   2    0.53    1.51
  -7  -1   2    1.59    1.89
  -6  -1   2   50.46    4.28
  -6  -1   2   54.20    4.85
   6   1  -2   28.82    4.41
  -6  -1   2   43.10    4.35
   5   1  -2    0.47    1.01
  -5  -1   2    1.10    1.04
  -5  -1   2    1.39    1.21
  -5  -1   2    1.65    1.25
   5   1  -2    3.13    1.65
  -4  -1   2  482.13   18.44
  -4  -1   2  502.08   16.06
   4   1  -2  492.81   18.69
   4   1  -2  463.91   17.85
  -4  -1   2  481.82   17.64
  -3  -1   2   50.45    3.01
  -3  -1   2   59.74    3.75
  -3  -1   2   50.16    3.40
  -3  -1   2   59.35    3.42
   3   1  -2   55.15    3.37
   2   1  -2  416.65   15.23
  -2  -1   2  416.34   14.22
  -2  -1   2  397.82   14.85
  -2  -1   2  425.48   13.70
  -1  -1   2   75.51    3.28
  -1  -1   2   75.63    3.82
  -1  -1   2   75.32    3.66
   0  -1   2 1831.36   59.96
   0   1  -2 1678.82   54.80
   0  -1   2 1868.66   54.98
   0  -1   2 1816.14   57.71
  -1   1  -2    2.61    0.60
   1  -1   2    3.50    1.10
   1  -1   2    2.01    0.62
   1  -1   2    1.56    0.45
  -2   1  -2  306.92   10.44
   2  -1   2  308.21   11.28
   2  -1   2  300.68   12.02
   3  -1   2   55.54    4.34
   3  -1   2   55.69    3.94
  -3   1  -2   60.72    3.25
   3  -1   2   51.88    2.92
  -4   1  -2  393.14   13.04
   4  -1   2  381.73   15.14
  -4   1  -2  381.92   14.36
   4  -1   2  401.97   16.65
   4  -1   2  400.86   14.18
  -5   1  -2    2.65    1.16
  -5   1  -2    1.62    1.20
   5  -1   2    2.03    2.60
   5  -1   2    3.43    2.70
   6  -1   2    0.60    3.02
  -6   1  -2    1.02    1.36
  -6   1  -2    1.55    1.27
   6  -1   2    3.19    3.33
  -7   1  -2    5.20    1.79
  -7   1  -2    5.87    2.09
   7  -1   2    2.36    3.33
   7  -1   2    3.14    3.10
   8  -1   2   23.05    5.45
   8  -1   2   34.22    6.47
  -8   1  -2   27.03    4.32
  -8   1  -2   27.78    3.92
  -9   1  -2    2.14    1.94
   9  -1   2   -1.58    3.13
  -9   1  -2    4.04    2.62
 -10   1  -2    0.89    2.14
  10  -1   2   -2.29    3.89
  11  -1   2    6.82    5.43
 -11   0   2    0.99    2.41
  11   0  -2    4.92    4.43
 -10   0   2    5.89    2.75
  10   0  -2    3.05    3.29
   9   0  -2    0.76    3.25
   9   0  -2    4.78    3.32
  -9   0   2   -0.40    1.77
  -9   0   2    4.37    2.16
   8   0  -2   44.16    6.14
  -8   0   2   44.60    5.05
  -8   0   2   53.17    5.97
  -8   0   2   48.75    5.52
  -7   0   2    7.50    2.18
  -7   0   2   10.54    2.85
   7   0  -2    9.42    3.26
  -7   0   2    4.04    2.31
  -6   0   2   64.38    4.92
  -6   0   2   59.40    4.41
  -6   0   2   59.23    4.81
   6   0  -2   64.29    4.68
   6   0  -2   56.08    5.61
  -5   0   2    7.97    1.80
  -5   0   2    7.15    1.93
   5   0  -2   11.58    2.46
   5   0  -2   11.29    2.06
   5   0  -2    8.71    2.50
  -5   0   2    9.92    2.10
   4   0  -2    2.58    1.18
  -4   0   2   -0.49    0.82
  -4   0   2    0.37    0.82
  -4   0   2    2.16    1.21
  -4   0   2    1.29    0.97
   4   0  -2    3.40    1.53
  -3   0   2    7.45    1.37
  -3   0   2    5.59    1.29
  -3   0   2    5.12    1.25
  -3   0   2    8.55    1.61
   3   0  -2    4.61    1.22
  -2   0   2  668.60   22.47
  -2   0   2  694.63   23.36
   2   0  -2  704.56   24.25
  -1   0   2   19.90    1.50
   1   0  -2   17.97    1.74
  -1   0   2   21.76    1.56
   0   0  -2  716.87   23.94
   0   0   2  677.16   21.86
   0   0   2  694.50   22.97
  -1   0  -2   44.99    2.37
   1   0   2   36.86    2.62
  -1   0  -2   40.84    2.24
  -2   0  -2  120.45    4.69
   2   0   2  122.69    6.07
  -2   0  -2  122.50    5.09
   2   0   2  115.46    5.44
  -3   0  -2  126.63    5.86
   3   0   2  129.92    7.00
  -3   0  -2  131.25    5.35
   3   0   2  128.19    4.81
  -3   0  -2  122.15    4.73
   3   0   2  127.30    6.44
   4   0   2  166.56    8.44
  -4   0  -2  161.62    6.92
   4   0   2  173.06    9.34
  -4   0  -2  169.25    7.76
   5   0   2    4.61    3.06
  -5   0  -2    9.99    2.00
   5   0   2    8.56    3.20
  -5   0  -2    6.33    1.87
  -6   0  -2   48.06    4.69
   6   0   2   51.07    6.00
   6   0   2   47.68    6.39
  -6   0  -2   45.91    4.16
  -7   0  -2   -0.37    1.29
   7   0   2   -0.60    2.94
   7   0   2   -2.94    2.63
  -7   0  -2    0.35    1.44
   8   0   2   96.88    9.03
   8   0   2   66.14    8.53
  -8   0  -2   67.92    6.07
  -8   0  -2   84.78    7.24
  -9   0  -2    1.90    1.95
   9   0   2    2.90    3.88
  -9   0  -2    3.88    2.67
  10   0   2   13.32    5.49
 -10   0  -2   16.13    3.89
  11  -1  -2    2.70    4.05
  10  -1  -2   12.65    4.67
 -10   1   2   11.45    3.46
   9  -1  -2    8.92    3.88
  -9   1   2    9.99    2.99
  -9   1   2   11.24    3.42
   9  -1  -2   18.39    4.86
   8  -1  -2    2.52    2.86
  -8   1   2    4.06    1.96
  -8   1   2    3.15    2.15
   8  -1  -2    1.95    2.70
   7  -1  -2   20.57    4.18
  -7   1   2   22.43    3.94
  -7   1   2   21.51    3.37
  -7   1   2   18.60    3.48
   6  -1  -2    7.60    2.93
  -6   1   2    3.19    1.60
  -6   1   2    3.86    1.55
   6  -1  -2    2.31    1.79
   6  -1  -2    6.98    2.92
  -6   1   2    3.56    2.01
  -5   1   2    4.52    1.73
   5  -1  -2    8.68    2.53
   5  -1  -2    3.61    2.22
  -5   1   2    4.41    1.44
   5  -1  -2    3.99    1.81
  -5   1   2    3.72    1.49
   4  -1  -2 1096.54   38.39
  -4   1   2 1119.77   32.77
  -4   1   2 1084.51   36.06
   4  -1  -2 1104.32   37.45
   4  -1  -2 1097.44   39.98
  -4   1   2 1054.43   34.06
  -3   1   2   85.09    4.65
   3  -1  -2   93.30    5.21
  -3   1   2   86.44    4.25
  -3   1   2   86.38    4.14
  -3   1   2   84.43    4.60
   3  -1  -2   91.33    5.01
  -2   1   2   32.13    2.27
   2  -1  -2   32.35    2.61
  -2   1   2   31.83    2.19
   1  -1  -2    0.81    0.96
  -1   1   2    1.89    0.76
  -1   1   2    2.24    0.62
   0   1   2 1236.76   41.00
   0  -1  -2 1321.41   43.09
   0   1   2 1286.96   39.92
  -1  -1  -2  132.41    5.29
   1   1   2  123.82    5.54
  -2  -1  -2 2504.88   76.75
   2   1   2 2479.33   81.71
  -2  -1  -2 2485.35   81.85
   2   1   2 2428.00   80.07
  -2  -1  -2 2524.98   69.59
   3   1   2  146.37    7.02
  -3  -1  -2  150.72    6.79
   3   1   2  144.01    7.64
  -3  -1  -2  150.38    6.17
  -4  -1  -2   70.91    4.08
   4   1   2   54.62    4.92
  -4  -1  -2   59.41    4.20
   4   1   2   57.36    5.30
   5   1   2   23.74    4.10
  -5  -1  -2   31.74    3.37
  -5  -1  -2   34.45    3.80
   5   1   2   31.13    4.77
   6   1   2  220.58   12.65
  -6  -1  -2  224.23    9.90
   6   1   2  201.24   11.50
  -6  -1  -2  216.31   10.86
   7   1   2   21.72    5.07
   7   1   2   15.35    4.99
  -7  -1  -2   17.05    3.21
  -7  -1  -2   17.78    3.63
   8   1   2    0.20    3.53
  -8  -1  -2    2.87    2.08
   8   1   2    1.82    3.73
  -8  -1  -2    3.69    2.28
  -9  -1  -2    6.50    2.66
   9   1   2    4.06    4.30
  -9  -1  -2    8.20    3.26
  10   1   2    3.56    4.74
 -10  -1  -2    1.01    2.37
  11  -2  -2    3.21    4.16
 -11   2   2    0.57    2.21
 -10   2   2   25.62    4.55
  10  -2  -2   33.07    6.26
  -9   2   2    2.08    1.87
   9  -2  -2    0.75    3.08
   9  -2  -2    1.59    3.21
  -9   2   2   -0.02    2.11
   8  -2  -2    1.19    2.87
  -8   2   2    0.37    1.51
   8  -2  -2    4.22    3.06
  -8   2   2    0.29    1.69
   7  -2  -2    1.20    2.35
   7  -2  -2    2.19    2.54
  -7   2   2    1.08    1.31
  -7   2   2    0.44    1.46
  -6   2   2  254.74   11.61
   6  -2  -2  232.55   12.10
  -6   2   2  244.93   10.41
  -6   2   2  255.93   11.20
   6  -2  -2  271.22   12.13
   6  -2  -2  237.76   12.27
  -5   2   2   24.01    2.87
  -5   2   2   25.88    3.13
  -5   2   2   23.49    3.07
   5  -2  -2   22.71    3.27
   5  -2  -2   21.89    3.52
   5  -2  -2   22.46    3.56
   4  -2  -2   49.40    3.83
   4  -2  -2   47.43    4.18
   4  -2  -2   41.58    4.32
  -4   2   2   44.07    3.41
  -4   2   2   40.54    3.31
  -4   2   2   38.39    3.16
   3  -2  -2   -0.23    1.65
  -3   2   2   -0.16    0.70
  -3   2   2    2.30    0.91
   3  -2  -2    1.32    1.26
  -3   2   2    2.09    0.93
   3  -2  -2    0.53    1.04
  -2   2   2  164.24    6.70
  -2   2   2  160.27    6.05
   2  -2  -2  166.57    7.90
   2  -2  -2  152.22    7.49
  -2   2   2  153.38    6.31
  -1   2   2    3.18    0.97
   1  -2  -2    0.84    1.22
  -1   2   2    2.38    0.55
   1  -2  -2    2.62    0.55
   0  -2  -2  356.67   13.77
   0   2   2  370.28   12.82
   0   2   2  367.46   12.13
   1   2   2    7.29    1.46
  -1  -2  -2    4.36    1.17
  -1  -2  -2    9.07    1.45
   1   2   2    6.88    1.35
  -2  -2  -2    1.75    0.72
   2   2   2    2.97    1.52
  -2  -2  -2    1.69    0.94
  -2  -2  -2    1.36    0.90
  -3  -2  -2   87.22    4.58
   3   2   2   87.24    5.30
   3   2   2   91.82    5.72
   3   2   2   91.80    3.57
  -3  -2  -2   93.50    3.56
  -3  -2  -2   85.21    5.12
  -4  -2  -2   36.24    3.64
   4   2   2   32.58    4.00
  -4  -2  -2   39.71    3.45
   4   2   2   40.61    4.64
  -5  -2  -2   16.76    2.77
   5   2   2   14.88    3.61
   5   2   2   13.31    3.82
  -5  -2  -2   11.47    2.57
   6   2   2   56.82    6.37
  -6  -2  -2   61.39    5.19
  -6  -2  -2   68.73    5.91
   6   2   2   57.84    6.72
  -7  -2  -2   27.87    4.10
  -7  -2  -2   29.48    4.54
   7   2   2   26.56    5.58
   7   2   2   21.77    5.09
  -8  -2  -2   89.99    7.12
  -8  -2  -2   72.90    7.18
   8   2   2   85.98    9.24
   8   2   2   87.23    8.77
   9   2   2    4.75    4.45
  -9  -2  -2    5.33    2.47
 -10  -2  -2    4.14    3.09
  10   2   2    0.79    4.45
  11  -3  -2    0.47    4.24
 -11   3   2    4.89    2.90
 -10   3   2   -0.28    1.87
  10  -3  -2    0.80    3.88
   9  -3  -2    2.33    3.49
   9  -3  -2   -0.67    3.08
  -9   3   2    5.29    2.84
  -9   3   2    8.84    2.80
   8  -3  -2    9.81    3.77
   8  -3  -2    8.70    3.59
  -8   3   2   12.43    3.17
  -8   3   2   10.38    2.70
   7  -3  -2   -0.49    2.71
  -7   3   2    1.28    1.76
  -7   3   2   -0.81    1.17
   7  -3  -2   -2.66    2.43
   6  -3  -2    4.16    2.74
   6  -3  -2    7.48    3.07
   6  -3  -2    1.37    2.00
  -6   3   2   -0.39    1.07
  -6   3   2    1.77    1.49
   6  -3  -2    3.51    2.75
  -5   3   2    0.73    1.07
   5  -3  -2   -2.60    1.71
  -5   3   2    0.67    1.03
   5  -3  -2    0.70    1.96
   5  -3  -2    0.87    1.72
   4  -3  -2  125.91    7.77
  -4   3   2  137.96    6.79
   4  -3  -2  127.43    7.49
   4  -3  -2  139.96    7.05
  -4   3   2  133.75    6.27
  -4   3   2  133.48    6.08
  -3   3   2  104.54    4.89
   3  -3  -2  112.30    5.41
   3  -3  -2   96.05    6.22
  -3   3   2  104.40    4.82
   3  -3  -2  112.74    6.80
  -3   3   2  106.70    5.48
   2  -3  -2   79.70    5.27
  -2   3   2   67.69    3.47
   2  -3  -2   70.01    3.48
  -2   3   2   70.31    3.98
   2  -3  -2   58.70    4.42
  -1   3   2    6.08    1.38
   1  -3  -2    7.49    2.16
   1  -3  -2    5.30    0.52
  -1   3   2    5.00    1.14
   1  -3  -2    5.49    0.70
   1  -3  -2    3.19    1.41
   0   3   2   76.95    3.85
   0   3   2   80.68    4.31
   0  -3  -2   69.00    4.41
   0   3   2   81.24    2.87
   0  -3  -2   83.95    4.94
   1   3   2  203.35    8.27
   1   3   2  195.44    7.61
  -1  -3  -2  205.59    7.52
  -1  -3  -2  194.62    8.35
  -2  -3  -2  618.84   21.25
  -2  -3  -2  624.85   19.23
   2   3   2  586.85   21.34
  -2  -3  -2  602.09   21.36
   3   3   2   39.04    3.87
  -3  -3  -2   34.90    3.49
  -3  -3  -2   26.32    2.82
  -3  -3  -2   34.88    2.15
   3   3   2   32.23    3.32
   4   3   2   34.23    4.26
  -4  -3  -2   31.03    3.34
   4   3   2   32.06    4.05
  -4  -3  -2   38.35    4.06
  -5  -3  -2   26.95    3.55
   5   3   2   37.96    4.76
   5   3   2   31.99    4.98
  -5  -3  -2   33.20    4.28
  -6  -3  -2   25.48    4.13
  -6  -3  -2   30.16    4.09
   6   3   2   30.34    5.07
   6   3   2   42.29    5.93
   7   3   2   17.22    5.05
   7   3   2    7.59    3.81
  -7  -3  -2   10.17    2.82
  -7  -3  -2    7.66    2.74
   8   3   2   25.53    5.72
  -8  -3  -2   24.69    4.41
  -8  -3  -2   23.40    4.57
   8   3   2   24.35    5.89
  -9  -3  -2    0.42    2.11
   9   3   2    5.92    4.63
 -10  -3  -2   -2.84    1.97
  10   3   2    6.54    4.81
 -11   4   2    2.98    2.53
  11  -4  -2    1.08    4.48
  10  -4  -2   -0.07    3.69
 -10   4   2   -1.19    1.85
   9  -4  -2    3.74    3.65
  -9   4   2    1.21    1.98
   9  -4  -2   -1.48    3.32
  -9   4   2    2.00    2.38
  -8   4   2    1.37    1.56
   8  -4  -2    4.67    3.48
   8  -4  -2   -0.57    2.64
  -8   4   2    3.94    2.31
   7  -4  -2    5.19    3.02
   7  -4  -2   10.14    3.52
  -7   4   2   14.36    2.80
  -7   4   2   10.00    2.71
   7  -4  -2   11.05    3.87
   7  -4  -2    6.91    2.60
  -6   4   2    1.91    1.38
   6  -4  -2    1.98    1.95
   6  -4  -2    2.58    2.73
  -6   4   2    1.82    1.58
   6  -4  -2    1.60    2.72
   6  -4  -2    1.71    2.77
  -5   4   2    4.48    1.52
   5  -4  -2    7.39    2.67
   5  -4  -2    8.59    2.66
  -5   4   2    2.89    1.50
   5  -4  -2    4.31    2.70
   5  -4  -2    7.34    2.76
  -4   4   2   82.12    5.14
   4  -4  -2   86.86    5.14
   4  -4  -2   86.58    6.11
   4  -4  -2   77.51    6.22
   4  -4  -2   84.39    5.41
  -4   4   2   81.85    4.56
   3  -4  -2  118.68    6.95
   3  -4  -2  105.78    7.16
  -3   4   2  107.58    5.79
  -3   4   2  116.79    5.37
   3  -4  -2  112.11    5.72
  -2   4   2   35.25    3.01
   2  -4  -2   29.14    3.48
  -2   4   2   30.66    2.59
   2  -4  -2   31.60    3.96
   2  -4  -2   33.39    2.44
   1  -4  -2   27.94    3.48
   1  -4  -2   31.03    3.34
  -1   4   2   30.98    2.63
  -1   4   2   30.37    2.84
   0  -4  -2   37.12    3.20
   0   4   2   38.83    2.96
   0   4   2   37.29    3.04
   0  -4  -2   39.11    3.43
   1   4   2  172.78    7.81
  -1  -4  -2  174.74    7.05
   1   4   2  167.50    6.76
  -1  -4  -2  172.96    7.83
  -1  -4  -2  175.11    8.15
  -2  -4  -2   35.21    2.92
   2   4   2   33.08    3.13
  -2  -4  -2   40.26    3.36
  -2  -4  -2   34.74    2.71
  -2  -4  -2   35.23    3.53
   3   4   2   61.39    4.33
  -3  -4  -2   56.01    3.43
  -3  -4  -2   60.15    4.49
  -3  -4  -2   48.10    3.99
   3   4   2   63.77    4.78
   4   4   2    1.57    2.45
   4   4   2    5.19    2.67
  -4  -4  -2   -1.11    1.22
  -4  -4  -2    0.18    1.24
  -5  -4  -2   33.39    4.06
   5   4   2   28.73    4.45
  -5  -4  -2   34.33    4.31
   5   4   2   43.53    5.40
   6   4   2   56.09    6.62
  -6  -4  -2   52.22    5.22
   6   4   2   55.90    6.04
  -6  -4  -2   42.72    5.27
  -7  -4  -2    5.80    2.69
   7   4   2    4.34    3.71
  -7  -4  -2    5.54    2.55
   7   4   2    7.43    4.14
   8   4   2   -6.41    2.92
  -8  -4  -2    1.63    2.27
   8   4   2   -3.58    3.37
  -9  -4  -2    2.62    2.58
   9   4   2   10.40    4.75
  10   4   2    7.42    5.03
 -10  -4  -2    4.24    3.06
 -10   5   2    5.07    2.62
  10  -5  -2   -1.74    3.76
  -9   5   2   -0.58    1.66
  -9   5   2    0.98    2.26
   9  -5  -2   -2.90    3.14
   9  -5  -2    1.33    3.18
   8  -5  -2    8.03    4.20
  -8   5   2   11.25    3.35
   8  -5  -2    4.33    3.38
  -8   5   2   10.46    2.69
   7  -5  -2    1.71    3.12
   7  -5  -2    4.00    3.08
   7  -5  -2    3.70    2.36
  -7   5   2    1.25    1.67
   7  -5  -2    0.95    2.30
  -7   5   2    3.43    1.77
  -6   5   2    7.53    2.27
   6  -5  -2   11.58    3.54
   6  -5  -2    8.40    3.52
   6  -5  -2    8.38    2.80
  -6   5   2   11.40    2.42
   6  -5  -2   11.28    3.62
   5  -5  -2   10.72    3.09
   5  -5  -2   13.09    3.59
  -5   5   2   12.36    2.31
   5  -5  -2    9.45    3.20
  -5   5   2    7.64    2.12
   5  -5  -2    3.33    2.92
  -4   5   2   23.18    2.75
  -4   5   2   26.36    3.17
   4  -5  -2   23.20    3.38
   4  -5  -2   24.58    3.24
   4  -5  -2   24.76    3.91
   4  -5  -2   24.75    4.17
  -3   5   2    0.44    0.88
  -3   5   2    0.47    0.99
   3  -5  -2   -0.16    1.17
   3  -5  -2    0.34    1.44
   3  -5  -2    0.89    1.88
  -2   5   2   28.25    2.71
   2  -5  -2   26.41    3.76
   2  -5  -2   28.06    1.82
   2  -5  -2   26.27    3.59
  -2   5   2   30.71    3.08
   1  -5  -2    1.12    1.28
  -1   5   2    0.07    0.96
  -1   5   2    2.17    1.35
   1  -5  -2    3.41    1.91
   0   5   2   26.05    2.73
   0  -5  -2   22.89    2.96
   0  -5  -2   24.38    3.33
   0   5   2   23.36    2.85
  -1  -5  -2    5.50    1.84
  -1  -5  -2    0.92    0.85
   1   5   2   -0.23    1.09
   1   5   2    0.11    1.27
  -1  -5  -2    2.71    1.34
  -2  -5  -2  372.63   14.42
  -2  -5  -2  345.18   12.92
   2   5   2  365.10   13.68
  -2  -5  -2  355.72   14.84
   2   5   2  345.17   14.50
  -3  -5  -2    8.91    2.34
   3   5   2    9.00    2.59
   3   5   2    7.83    2.46
  -3  -5  -2   10.48    1.89
  -3  -5  -2    9.50    2.28
   4   5   2   -0.09    2.41
   4   5   2    0.31    2.44
  -4  -5  -2    0.97    1.41
  -4  -5  -2    0.10    1.37
  -5  -5  -2    4.40    1.97
   5   5   2   -0.82    2.78
   5   5   2    1.63    2.71
  -5  -5  -2    1.09    1.89
   6   5   2  115.78    9.02
  -6  -5  -2  107.32    8.16
  -6  -5  -2  141.24    8.18
   6   5   2  120.86    8.40
  -7  -5  -2    0.40    2.05
  -7  -5  -2    3.22    2.19
   7   5   2    3.17    3.48
   7   5   2    8.00    3.92
   8   5   2   -0.61    3.68
  -8  -5  -2   -2.58    1.80
   8   5   2   -1.41    3.76
   9   5   2    5.88    4.65
  -9  -5  -2    2.58    2.97
  -9   6   2    0.80    1.83
  -8   6   2   -1.45    1.63
  -8   6   2   -0.70    1.40
   7  -6  -2    1.74    2.13
   7  -6  -2    3.18    3.01
  -7   6   2    0.52    1.32
  -7   6   2    3.41    2.19
   6  -6  -2   92.41    7.42
  -6   6   2   82.94    5.51
  -6   6   2   86.64    6.27
   6  -6  -2   87.85    7.08
   5  -6  -2    3.19    2.09
  -5   6   2    2.27    1.64
   5  -6  -2    3.96    2.58
  -5   6   2    1.38    1.22
   4  -6  -2   45.71    5.43
  -4   6   2   32.26    3.65
  -4   6   2   33.33    3.31
   4  -6  -2   29.28    4.34
   3  -6  -2   -0.57    1.31
   3  -6  -2    1.77    2.10
  -3   6   2    1.14    1.31
  -3   6   2   -0.04    1.02
   2  -6  -2   58.69    5.21
   2  -6  -2   74.69    5.92
  -2   6   2   69.13    4.23
  -2   6   2   75.80    4.93
  -1   6   2    2.49    1.53
  -1   6   2    1.50    1.33
   1  -6  -2    0.90    1.86
   1  -6  -2    1.13    1.37
   0  -6  -2  323.13   14.60
   0   6   2  313.68   13.14
   0  -6  -2  321.14   14.19
   0   6   2  312.95   11.84
  -1  -6  -2    2.06    1.34
  -1  -6  -2    3.74    1.50
  -1  -6  -2    4.22    1.94
   1   6   2    3.48    1.87
  -2  -6  -2    5.05    1.95
   2   6   2    4.33    2.13
  -2  -6  -2    3.19    1.68
  -2  -6  -2    0.90    1.20
  -3  -6  -2   10.78    2.63
  -3  -6  -2   14.16    2.39
  -4  -6  -2  123.75    7.28
  -4  -6  -2  129.92    8.29
  -5  -6  -2    4.65    2.48
  -5  -6  -2    5.03    2.28
  -6  -6  -2   25.72    4.61
  -6  -6  -2   37.90    5.18
  -7  -6  -2    2.29    2.20
  -8  -6  -2    0.16    2.33
  -9  -6  -2   16.44    4.48
   8  -7  -2    0.05    2.93
  -7   7   2    2.05    2.07
  -7   7   2    3.89    1.93
   7  -7  -2    1.02    2.31
   7  -7  -2    5.04    2.95
  -6   7   2   -0.91    1.54
   6  -7  -2    0.68    1.98
   6  -7  -2    0.84    2.47
  -6   7   2    0.68    1.32
   5  -7  -2    4.72    2.83
   5  -7  -2   10.06    3.20
  -5   7   2    9.81    2.55
  -5   7   2    8.93    2.21
   4  -7  -2   -1.55    2.23
  -4   7   2   -1.65    1.17
  -4   7   2    2.70    1.39
   4  -7  -2    0.75    1.73
  -3   7   2   33.68    3.81
   3  -7  -2   24.42    4.47
  -3   7   2   23.76    2.99
   3  -7  -2   24.09    4.20
  -2   7   2    5.87    1.85
   2  -7  -2    2.57    1.98
  -2   7   2    1.71    1.49
   2  -7  -2    3.02    2.24
  -1   7   2   12.36    2.52
   1  -7  -2   14.12    3.12
   1  -7  -2   16.39    3.56
  -1   7   2   12.18    2.76
   0  -7  -2   51.27    5.34
   0   7   2   39.13    3.85
   0  -7  -2   47.30    4.84
   0   7   2   40.93    4.29
  -1  -7  -2   97.91    6.70
  -1  -7  -2   92.48    6.41
  -1  -7  -2   87.54    5.34
   1   7   2   99.42    6.56
   2   7   2   15.61    3.43
  -2  -7  -2   15.26    2.89
  -2  -7  -2   13.57    3.07
  -2  -7  -2   15.15    2.86
  -3  -7  -2    0.72    1.70
   3   7   2    2.81    2.21
  -4  -7  -2  138.53    9.15
  -4  -7  -2  152.21    8.38
  -5  -7  -2    5.28    2.45
  -5  -7  -2    5.46    3.00
  -6  -7  -2   11.59    3.52
  -6  -7  -2   10.04    3.58
  -7  -7  -2    3.30    2.53
  -8  -7  -2    6.35    3.08
   8  -8  -2   -0.98    2.77
   7  -8  -2    2.73    2.75
   7  -8  -2    4.11    3.41
   6  -8  -2   -0.49    2.64
  -6   8   2    1.93    1.69
   6  -8  -2    2.39    2.26
   5  -8  -2    8.74    3.09
  -5   8   2   12.47    3.05
   5  -8  -2    4.92    2.91
  -5   8   2   13.01    2.70
  -4   8   2   21.22    3.57
  -4   8   2   15.26    2.86
   4  -8  -2   15.07    3.81
   4  -8  -2    6.57    3.08
   3  -8  -2    2.68    2.46
  -3   8   2    7.39    2.02
   3  -8  -2    3.89    2.11
  -3   8   2    8.32    2.43
   2  -8  -2   85.77    7.48
  -2   8   2  104.32    6.64
  -2   8   2   98.68    5.83
   2  -8  -2  106.22    7.67
   1  -8  -2   -0.05    1.98
   1  -8  -2    0.46    1.49
  -1   8   2    3.36    2.08
  -1   8   2   -1.14    1.50
   0  -8  -2   16.13    3.25
   0   8   2   14.16    3.11
   0  -8  -2    7.78    2.71
   0   8   2   15.08    2.82
  -1  -8  -2    2.77    2.42
  -1  -8  -2    2.85    1.76
   1   8   2    5.00    2.36
  -2  -8  -2  107.47    7.45
   2   8   2  109.78    7.55
  -2  -8  -2  103.46    6.16
  -2  -8  -2   99.88    7.11
   3   8   2    2.63    2.24
  -3  -8  -2   -0.19    1.63
   4   8   2   31.32    5.08
  -4  -8  -2   22.28    3.93
  -5  -8  -2    8.49    2.88
  -6  -8  -2   13.17    3.71
  -7  -8  -2    0.81    2.61
   8  -9  -2   -3.16    2.66
   7  -9  -2   -1.38    2.54
   6  -9  -2   19.04    4.66
   6  -9  -2   -0.32    2.72
   5  -9  -2    5.36    2.75
   5  -9  -2    0.76    2.76
  -4   9   2   25.48    3.62
   4  -9  -2   32.95    5.48
   4  -9  -2   15.97    4.28
   3  -9  -2    1.61    1.88
   3  -9  -2    1.74    2.54
  -3   9   2    2.90    2.03
  -3   9   2    1.35    1.52
  -2   9   2   -0.20    1.25
  -2   9   2    0.12    1.79
   2  -9  -2    1.42    2.25
   2  -9  -2    1.51    1.84
   1  -9  -2    4.62    2.37
  -1   9   2    2.90    1.91
   1  -9  -2    5.16    2.51
  -1   9   2    1.67    2.01
   0   9   2   13.93    3.45
   0  -9  -2   13.64    3.40
   0  -9  -2    6.95    3.07
   0   9   2   15.83    3.08
  -1  -9  -2   10.05    3.17
  -1  -9  -2    8.43    2.85
   1   9   2    5.18    2.17
   1   9   2    1.25    2.00
  -2  -9  -2   45.09    4.58
   2   9   2   48.06    5.56
  -2  -9  -2   48.13    5.36
  -2  -9  -2   26.18    4.49
   3   9   2   -0.92    2.16
  -3  -9  -2    2.79    1.94
   4   9   2   23.19    4.86
  -4  -9  -2   21.71    3.91
  -5  -9  -2    1.40    2.27
  -6  -9  -2   12.37    3.90
  -7  -9  -2    3.35    3.04
   8 -10  -2    0.05    3.12
   7 -10  -2   -1.43    2.59
   6 -10  -2   -1.01    2.78
   5 -10  -2    0.93    2.74
   4 -10  -2    1.62    2.65
   4 -10  -2    4.24    2.52
   3 -10  -2    7.08    3.43
   3 -10  -2    6.17    2.88
  -2  10   2   -0.91    1.29
   2 -10  -2    0.21    1.63
   2 -10  -2    0.89    2.44
  -1  10   2    2.84    2.18
   1 -10  -2    0.02    2.44
   1 -10  -2    3.21    2.19
  -1  10   2    2.42    2.12
   0 -10  -2   -0.76    2.30
   0  10   2   -1.27    1.43
   0  10   2   -1.52    1.88
   0 -10  -2    0.21    1.67
   1  10   2    2.98    2.47
  -1 -10  -2    5.56    2.55
  -1 -10  -2    4.15    2.71
   1  10   2    4.39    2.26
   2  10   2    6.15    2.63
   2  10   2    7.17    3.38
  -2 -10  -2    5.51    2.90
   3  10   2    2.52    2.86
  -3 -10  -2    0.36    1.93
  -4 -10  -2   17.37    3.84
  -5 -10  -2    3.88    2.65
  -6 -10  -2    4.05    3.10
   7 -11  -2    1.72    3.43
   6 -11  -2    2.36    3.47
   5 -11  -2    0.09    3.13
   4 -11  -2    4.82    3.22
   3 -11  -2    3.72    3.04
   2 -11  -2   -0.06    2.56
   1 -11  -2    6.30    3.03
   1 -11  -2    4.88    3.14
   0 -11  -2   17.66    4.18
   0 -11  -2   10.48    3.77
   0  11   2   23.34    4.00
  -1 -11  -2    4.53    3.43
   1  11   2    3.26    2.38
  -1 -11  -2    1.90    2.30
   1  11   2    1.83    2.74
   2  11   2   11.48    3.55
  -4 -11  -2    3.89    2.87
  -5 -11  -2    3.19    2.77
   6 -12  -2    0.23    3.13
   5 -12  -2    5.29    3.82
   4 -12  -2    3.78    3.86
   3 -12  -2    1.03    3.11
   2 -12  -2   -1.23    2.89
   1 -12  -2   -0.70    2.80
   0 -12  -2    1.38    3.22
  -1 -12  -2    0.21    2.67
   2  12   2   13.64    3.88
   3  12   2    0.44    2.65
   3 -13  -2   -0.20    3.25
   2 -13  -2    1.51    3.64
   1 -13  -2    0.84    3.38
   0 -13  -2    3.93    3.85
  -1 -13  -2   -2.54    3.02
  -1 -13   3    4.70    4.23
   0 -13   3    4.83    3.94
   1 -13   3    5.08    4.17
   2 -13   3    1.12    3.56
   3 -13   3    0.74    3.71
  -3 -12   3   -0.11    3.16
  -2 -12   3    1.75    3.31
  -1 -12   3    2.01    3.35
   0 -12   3    4.98    3.89
   1 -12   3    1.44    2.90
   2 -12   3    2.82    3.58
   3 -12   3    2.50    3.40
   4 -12   3    1.49    3.32
   5 -12   3    0.94    3.72
  -3 -11   3    1.10    2.77
  -2 -11   3    1.54    3.07
  -1 -11   3    2.73    3.08
   0 -11   3    2.66    3.02
   1 -11   3    4.43    3.21
   2 -11   3    7.47    3.74
   3 -11   3    3.32    3.03
   4 -11   3    0.55    3.08
   5 -11   3    1.01    3.16
   6 -11   3   -1.04    2.95
   7 -11   3    0.35    3.50
  -3 -10   3    2.32    2.29
  -3 -10   3    0.68    2.62
  -2 -10   3    9.30    3.28
  -2 -10   3    8.97    3.55
  -1 -10   3   10.67    3.90
  -1 -10   3   16.17    3.93
   0 -10   3    9.37    3.65
   0 -10   3   12.67    3.79
   1 -10   3    2.10    2.77
   1 -10   3    2.77    2.08
   2 -10   3    1.51    2.46
   2 -10   3    1.41    1.88
   3 -10   3    4.21    2.55
   3 -10   3    0.25    2.45
   4 -10   3    4.16    3.21
   4 -10   3    6.76    3.17
   5 -10   3    1.08    2.81
   6 -10   3    1.61    3.44
  -7  -9   3    5.51    2.65
  -6  -9   3    0.71    2.20
  -5  -9   3    5.03    2.37
  -4  -9   3    0.43    2.19
  -3  -9   3    8.96    3.27
  -3  -9   3   11.02    3.12
  -2  -9   3    1.66    2.08
  -2  -9   3    6.33    2.54
  -1  -9   3   66.84    7.59
  -1  -9   3   92.75    7.52
   0  -9   3   24.61    5.08
   0  -9   3   22.42    4.34
   1  -9   3    4.70    2.34
   1  -9   3    8.98    3.42
   2  -9   3    0.74    1.46
   2  -9   3    0.09    1.98
   3  -9   3   -1.36    1.96
   3  -9   3   -0.46    1.50
   4  -9   3    0.92    2.44
   4  -9   3    4.00    2.39
   5  -9   3    6.87    3.24
   5  -9   3    9.49    3.41
   6  -9   3    0.06    2.72
   6  -9   3    5.40    2.88
  -8  -8   3    2.58    2.58
  -7  -8   3    6.21    2.89
  -7  -8   3    1.38    2.17
  -6  -8   3    2.88    2.32
  -6  -8   3    5.52    2.26
  -6  -8   3    1.31    2.01
  -5  -8   3    1.42    1.78
  -5  -8   3    2.86    1.90
  -5  -8   3    0.70    1.91
  -4  -8   3   15.89    3.05
  -4  -8   3   13.65    3.52
  -4  -8   3   12.63    3.10
  -4  -8   3   17.23    3.06
  -4  -8   3   14.03    3.19
  -3  -8   3   30.13    4.52
  -3  -8   3   28.25    3.94
  -3  -8   3   28.10    4.87
  -3  -8   3   33.55    3.76
  -2  -8   3    6.34    1.99
  -2  -8   3    3.84    1.99
  -2  -8   3    2.00    1.48
  -2  -8   3    4.13    2.59
  -1  -8   3   15.17    3.83
  -1  -8   3   11.64    2.51
  -1  -8   3    8.52    2.68
   0  -8   3    1.98    1.27
   0  -8   3    0.74    1.33
   0  -8   3    2.53    2.17
   1  -8   3   16.89    2.70
   1  -8   3    8.33    2.49
   1  -8   3   14.26    3.81
   2  -8   3   20.07    3.08
   2  -8   3   15.83    2.60
   2  -8   3   14.20    3.67
   2  -8   3   15.76    3.64
   3  -8   3    1.72    1.66
   3  -8   3    0.98    2.06
   3  -8   3    0.44    1.21
   3  -8   3    1.35    1.39
   4  -8   3    2.75    1.93
   4  -8   3    4.28    1.97
   4  -8   3   -0.79    1.94
   4  -8   3    1.23    1.67
   5  -8   3    2.92    2.31
   5  -8   3    1.40    1.72
   5  -8   3    3.70    1.97
   5  -8   3    0.05    2.24
   6  -8   3    9.44    2.98
   6  -8   3    8.32    3.53
   6  -8   3    7.35    2.84
   7  -8   3    0.39    2.29
   8  -8   3   -0.62    2.82
   9  -8   3    5.33    3.84
  -8  -7   3    2.21    2.78
  -8  -7   3    0.30    2.07
   7   7  -3   14.80    4.04
  -7  -7   3   11.50    3.27
  -7  -7   3   12.32    3.31
  -6  -7   3   34.04    4.97
  -6  -7   3    2.54    2.04
  -6  -7   3    6.66    2.59
  -6  -7   3    6.13    2.34
  -5  -7   3   19.74    3.35
  -5  -7   3   13.51    3.07
  -5  -7   3   10.36    2.88
  -5  -7   3   16.34    3.06
  -4  -7   3   41.97    4.61
  -4  -7   3   41.00    4.09
  -4  -7   3   38.29    4.42
  -4  -7   3   38.23    4.04
  -4  -7   3   37.40    4.88
  -4  -7   3   38.82    4.62
  -3  -7   3    1.74    1.50
  -3  -7   3    1.22    1.73
  -3  -7   3    0.85    1.18
  -3  -7   3    0.86    1.32
  -3  -7   3    2.98    1.76
  -3  -7   3    1.45    1.39
  -2  -7   3   29.21    3.16
  -2  -7   3   24.30    4.32
  -2  -7   3   24.99    3.90
  -2  -7   3   32.09    3.39
  -2  -7   3   29.19    2.95
  -2  -7   3   24.10    3.23
  -1  -7   3    2.92    1.47
  -1  -7   3   -0.24    1.05
  -1  -7   3    4.61    2.33
  -1  -7   3    4.04    1.89
   0  -7   3   47.82    3.63
   0  -7   3   44.43    4.03
   0  -7   3   41.06    5.27
   1  -7   3  123.56    8.69
   1  -7   3  133.43    8.55
   1  -7   3  145.66    6.78
   1  -7   3  129.98    7.16
   2  -7   3   -0.48    1.08
   2  -7   3   -0.51    1.01
   2  -7   3   -0.96    0.98
   2  -7   3    1.85    2.08
   3  -7   3    0.22    1.26
   3  -7   3   -0.07    1.10
   3  -7   3   -0.16    1.17
   3  -7   3    2.82    2.04
   4  -7   3   17.93    3.28
   4  -7   3   15.13    3.43
   4  -7   3   17.49    4.06
   4  -7   3   19.93    3.19
   5  -7   3    0.69    2.18
   5  -7   3    2.68    1.86
   5  -7   3    1.14    1.85
   5  -7   3    1.64    1.73
   6  -7   3   11.14    3.21
   6  -7   3    3.29    2.51
   6  -7   3    4.81    2.36
   6  -7   3    1.60    2.45
   7  -7   3    0.68    2.64
   7  -7   3   -1.11    2.14
   8  -7   3    4.48    3.41
   9  -7   3   -2.22    2.83
  -9  -6   3   -0.08    2.08
  -9  -6   3   -0.78    2.55
  -8  -6   3    2.44    2.48
  -8  -6   3    1.00    1.94
  -7  -6   3    1.93    1.87
  -7  -6   3   -1.27    1.56
   7   6  -3    2.07    2.21
  -7  -6   3   -0.67    1.54
  -6  -6   3   22.82    3.75
  -6  -6   3   32.69    4.63
  -6  -6   3   27.90    4.49
  -6  -6   3   21.88    3.61
  -5  -6   3    4.46    1.96
  -5  -6   3    6.34    2.42
  -5  -6   3   12.05    2.66
  -4  -6   3    1.42    1.39
  -4  -6   3    1.73    1.45
  -4  -6   3    3.64    1.73
  -4  -6   3    2.06    1.57
  -4  -6   3    1.83    1.54
  -4  -6   3   -0.98    1.37
  -3  -6   3   78.67    5.13
  -3  -6   3   83.79    5.68
  -3  -6   3   81.65    6.30
  -3  -6   3   90.30    5.02
  -3  -6   3   89.59    5.48
  -3  -6   3   87.61    6.18
  -2  -6   3   15.34    3.29
  -2  -6   3   15.67    2.84
  -2  -6   3   16.91    2.58
  -2  -6   3   13.69    2.06
  -2  -6   3   13.80    2.25
  -2  -6   3   10.75    2.16
  -1  -6   3   25.09    2.28
  -1  -6   3   27.91    3.78
  -1  -6   3   26.94    2.89
  -1  -6   3   28.20    3.14
  -1  -6   3   29.27    4.25
  -1  -6   3   30.33    2.69
   0  -6   3   15.44    2.41
   0  -6   3   11.98    2.12
   0   6  -3   14.85    1.85
   0  -6   3   14.58    3.20
   0  -6   3   12.98    2.71
   1  -6   3  134.11    6.58
   1  -6   3  145.42    8.80
   1  -6   3  130.11    7.08
   1  -6   3  157.10    8.70
   2  -6   3    5.08    1.89
   2  -6   3    4.63    1.65
   2  -6   3    3.52    1.50
   2  -6   3    2.13    1.74
   3  -6   3    2.17    1.42
   3  -6   3    0.17    1.78
   3  -6   3    1.48    1.28
   3  -6   3    2.87    1.65
   4  -6   3   29.58    4.59
   4  -6   3   21.47    3.55
   4  -6   3   36.85    4.44
   4  -6   3   39.63    4.09
   5  -6   3   42.87    4.82
   5  -6   3   38.56    5.12
   5  -6   3   40.37    4.99
   5  -6   3   47.46    5.07
   6  -6   3    1.48    2.22
   6  -6   3   -2.39    2.06
   7  -6   3   25.14    5.44
   7  -6   3   19.29    4.52
   8  -6   3    0.52    3.36
   8  -6   3   -3.41    2.31
   9  -6   3    3.20    3.71
  10  -6   3   -4.22    2.83
 -10  -5   3   -0.28    3.28
  -9  -5   3    0.99    2.39
  -9  -5   3    0.77    2.70
  -8  -5   3   -0.11    2.07
  -8  -5   3   -0.92    1.71
   8   5  -3    5.81    3.00
  -7  -5   3    8.57    2.94
  -7  -5   3    7.53    2.51
  -7  -5   3    2.21    1.90
   7   5  -3    3.65    2.65
  -6  -5   3   29.82    4.51
  -6  -5   3   29.49    3.99
  -6  -5   3   20.72    3.46
  -5  -5   3    2.55    1.76
  -5  -5   3    2.73    1.97
  -5  -5   3    2.27    1.42
  -5  -5   3    0.83    1.45
  -5  -5   3    4.22    1.79
  -4  -5   3   31.08    3.72
  -4  -5   3   34.30    3.85
  -4  -5   3   31.47    4.09
  -4  -5   3   34.82    3.48
  -4  -5   3   35.63    3.65
  -4  -5   3   24.68    3.33
  -3  -5   3   24.99    3.17
  -3  -5   3   26.67    3.65
  -3  -5   3   24.39    3.25
  -3  -5   3   22.52    2.66
  -3  -5   3   23.80    2.92
  -3  -5   3   22.06    2.92
  -2  -5   3   36.54    2.93
  -2  -5   3   40.93    4.08
  -2  -5   3   39.18    3.29
  -2  -5   3   36.08    3.47
  -2  -5   3   40.62    2.77
  -2  -5   3   31.20    4.10
  -1  -5   3   87.13    5.15
  -1  -5   3   91.88    4.43
  -1  -5   3   81.83    5.71
  -1  -5   3   98.32    4.04
  -1  -5   3   88.20    4.87
  -1  -5   3   77.11    5.95
   0  -5   3   19.86    3.37
   0   5  -3   18.72    1.72
   0  -5   3   17.59    2.94
   0  -5   3   18.53    2.37
   0  -5   3   19.62    2.33
   1  -5   3   92.11    5.19
   1  -5   3   75.78    5.64
  -1   5  -3   74.38    3.02
   1  -5   3   81.64    5.63
   1  -5   3   84.16    4.61
   2  -5   3    1.45    1.15
   2  -5   3    2.50    1.32
   2  -5   3    2.10    1.58
   2  -5   3    1.76    1.14
   3  -5   3    5.10    2.08
   3  -5   3    2.49    1.45
   3  -5   3    2.53    1.46
   3  -5   3   -0.33    1.07
   4  -5   3   18.68    3.23
   4  -5   3   18.90    3.55
   4  -5   3   21.95    3.67
   4  -5   3   21.82    3.30
   5  -5   3   40.57    4.85
   5  -5   3   38.63    4.74
   5  -5   3   36.94    4.24
   5  -5   3   45.78    5.46
   6  -5   3   20.61    4.03
   6  -5   3   21.10    4.47
   7  -5   3   30.84    5.79
   7  -5   3   49.43    6.27
   8  -5   3    9.86    3.97
   8  -5   3    1.98    3.55
   9  -5   3    1.23    3.36
  10  -5   3    7.60    4.38
 -10  -4   3   -3.22    2.58
 -10  -4   3    8.37    3.40
  -9  -4   3    3.78    2.42
  -9  -4   3   -2.04    2.16
  -8  -4   3   11.84    3.07
  -8  -4   3   10.92    3.26
  -8  -4   3   11.27    3.11
   8   4  -3   17.15    4.40
   7   4  -3   65.04    6.79
  -7  -4   3   66.62    5.73
  -7  -4   3   65.94    6.28
  -7  -4   3   66.28    6.11
  -6  -4   3    0.86    1.28
  -6  -4   3    1.71    1.59
  -6  -4   3    1.70    1.73
  -6  -4   3   -1.70    1.19
  -5  -4   3   16.87    2.81
  -5  -4   3   17.21    3.05
   5   4  -3   17.29    2.76
  -5  -4   3   15.04    2.85
  -5  -4   3   24.19    3.40
  -5  -4   3   10.54    2.74
  -4  -4   3    6.87    1.85
  -4  -4   3   16.67    2.92
  -4  -4   3    7.51    1.93
  -4  -4   3    5.51    1.58
  -4  -4   3    5.06    1.75
  -4  -4   3    7.23    1.97
  -3  -4   3  437.42   14.45
  -3  -4   3  420.16   16.85
  -3  -4   3  436.60   18.10
  -3  -4   3  431.87   15.51
  -3  -4   3  419.45   17.29
  -3  -4   3  431.58   15.95
  -2  -4   3  170.43    8.32
  -2  -4   3  150.71    7.60
  -2  -4   3  158.88    8.48
  -2  -4   3  167.17    7.02
  -2  -4   3  153.55    6.99
  -1  -4   3  160.38    6.46
  -1  -4   3  161.34    7.00
  -1  -4   3  166.92    8.71
  -1  -4   3  167.92    7.65
  -1  -4   3  154.15    8.17
   0  -4   3    1.87    0.97
   0  -4   3    2.19    1.39
   0  -4   3    3.62    1.38
   0  -4   3    2.35    0.65
   0  -4   3    1.75    0.97
   1  -4   3   12.82    2.55
   1  -4   3   16.92    2.64
   1  -4   3   11.07    2.05
   1  -4   3   17.86    2.25
   2  -4   3   -0.82    0.81
   2  -4   3    0.89    1.07
   2  -4   3    0.27    0.75
   2  -4   3    0.21    0.94
   3  -4   3   13.70    2.56
   3  -4   3   10.42    2.53
   3  -4   3   19.19    3.08
  -3   4  -3   16.69    1.32
   3  -4   3   17.26    2.70
   4  -4   3   24.33    3.49
   4  -4   3   17.67    3.13
   4  -4   3   27.82    3.28
   4  -4   3   26.14    3.88
   5  -4   3   97.03    6.84
   5  -4   3  102.43    7.44
   5  -4   3   91.37    5.91
   5  -4   3   90.84    6.18
   6  -4   3   -1.13    2.30
   6  -4   3    2.02    2.49
   7  -4   3   16.69    4.89
   7  -4   3   14.96    4.30
   8  -4   3   10.58    4.35
   8  -4   3   10.86    4.22
   9  -4   3    4.00    3.49
  10  -4   3    4.25    4.10
 -10  -3   3    8.24    3.13
 -10  -3   3   13.13    4.38
  -9  -3   3    1.43    2.01
  -9  -3   3    1.72    2.54
   8   3  -3    2.46    2.42
  -8  -3   3    3.23    2.00
  -8  -3   3    0.33    1.95
  -8  -3   3    3.37    2.28
  -7  -3   3    9.42    2.87
   7   3  -3    9.45    3.26
  -7  -3   3    4.79    2.14
  -7  -3   3    5.46    2.35
  -6  -3   3    7.57    2.25
  -6  -3   3    5.33    1.99
  -6  -3   3    3.41    2.09
  -6  -3   3    2.31    1.56
   5   3  -3   33.86    3.47
  -5  -3   3   37.61    3.92
  -5  -3   3   34.27    3.79
  -5  -3   3   29.76    3.92
  -5  -3   3   35.33    3.52
  -5  -3   3   35.04    3.81
  -4  -3   3    5.19    1.72
  -4  -3   3    5.26    1.62
  -4  -3   3    1.65    1.21
  -4  -3   3    0.26    0.85
  -4  -3   3    2.46    1.43
   4   3  -3    0.91    1.01
  -3  -3   3   26.47    2.44
  -3  -3   3   22.14    2.63
  -3  -3   3   23.87    2.78
  -3  -3   3   23.25    2.86
  -3  -3   3   23.54    2.61
  -3  -3   3   29.09    3.29
  -2  -3   3    0.99    0.83
  -2  -3   3    3.16    0.99
  -2  -3   3    0.77    1.07
  -2  -3   3    1.62    0.94
  -2  -3   3    1.33    0.78
  -2  -3   3    1.64    0.99
  -1  -3   3  146.49    6.23
  -1  -3   3  162.15    7.74
  -1  -3   3  139.11    5.63
  -1  -3   3  133.77    7.04
  -1  -3   3  141.13    6.71
   0  -3   3  255.19    9.11
   0  -3   3  231.91    9.78
   0  -3   3  238.46   10.52
   0  -3   3  233.91   10.91
   0  -3   3  236.86    7.94
   0   3  -3  244.08    7.99
   1  -3   3   79.72    4.85
   1  -3   3   78.34    4.62
   1  -3   3   78.00    4.24
   1  -3   3   85.10    5.25
   2  -3   3    0.83    1.04
   2  -3   3    1.39    0.92
   2  -3   3    1.80    1.07
   2  -3   3    1.54    1.16
   3  -3   3    5.32    1.64
   3  -3   3    4.15    1.38
  -3   3  -3    3.31    0.87
   3  -3   3    6.37    1.90
   3  -3   3    1.88    1.59
   4  -3   3   32.15    3.18
  -4   3  -3   35.97    2.34
   4  -3   3   36.55    3.60
  -4   3  -3   32.60    2.48
   4  -3   3   32.58    4.23
   4  -3   3   31.92    3.98
   5  -3   3   12.94    3.70
   5  -3   3    3.50    1.43
   5  -3   3   10.76    3.27
  -5   3  -3    7.54    1.76
   6  -3   3   17.06    4.24
   6  -3   3   19.06    4.30
   7  -3   3   51.36    7.05
   7  -3   3   37.46    5.89
   8  -3   3    1.65    3.65
   8  -3   3   -2.11    3.26
   9  -3   3   16.30    5.16
  10  -3   3    0.65    4.16
 -10  -2   3   -0.20    1.88
  -9  -2   3    1.36    2.51
  -9  -2   3    2.21    2.02
  -8  -2   3    5.39    2.47
  -8  -2   3    7.97    2.71
   8   2  -3    6.82    3.06
  -8  -2   3    6.87    2.69
  -7  -2   3   28.78    4.11
  -7  -2   3   32.01    4.12
   7   2  -3   26.86    4.66
  -7  -2   3   25.02    4.06
  -6  -2   3   34.27    3.74
  -6  -2   3   32.66    3.98
  -6  -2   3   30.91    4.28
  -6  -2   3   17.89    3.32
  -5  -2   3   51.24    4.55
  -5  -2   3   45.27    4.54
  -5  -2   3   52.75    3.79
  -5  -2   3   51.72    4.32
   5   2  -3   48.70    3.85
   5   2  -3   48.46    4.08
  -4  -2   3   49.55    3.96
   4   2  -3   47.68    3.66
  -4  -2   3   54.22    3.86
  -4  -2   3   45.68    3.54
  -4  -2   3   46.99    3.38
  -4  -2   3   43.90    3.67
  -3  -2   3  212.22    7.89
   3   2  -3  206.33    9.30
  -3  -2   3  211.22    8.73
  -3  -2   3  208.01    8.58
  -3  -2   3  198.41    9.62
  -3  -2   3  213.73    9.37
  -2  -2   3    2.53    0.86
  -2  -2   3    0.38    0.67
  -2  -2   3    0.81    0.96
  -2  -2   3    2.11    0.96
  -2  -2   3    2.35    0.99
  -2  -2   3    1.70    0.75
  -1  -2   3   63.96    3.08
  -1  -2   3   66.14    4.22
  -1  -2   3   62.48    3.46
  -1  -2   3   59.42    3.88
  -1  -2   3   71.72    3.93
   0  -2   3  109.48    4.82
   0  -2   3  106.66    5.59
   0  -2   3  109.78    5.23
   0   2  -3   99.18    3.79
   0  -2   3  100.10    5.33
   0  -2   3  103.67    3.81
   1  -2   3  292.57   11.50
   1  -2   3  296.77   11.75
   1  -2   3  279.52   10.53
   1  -2   3  296.28   12.31
   2  -2   3   14.76    2.23
   2  -2   3   17.56    2.28
   2  -2   3   16.78    2.43
   2  -2   3   17.41    2.07
  -2   2  -3   14.11    1.19
  -3   2  -3  203.24    7.76
   3  -2   3  201.84    9.28
   3  -2   3  212.81    8.95
   3  -2   3  202.66    9.80
   3  -2   3  216.77    9.24
  -4   2  -3   91.01    4.68
   4  -2   3   77.39    4.83
   4  -2   3   90.70    4.79
  -4   2  -3   88.31    4.21
   4  -2   3   86.38    5.91
   4  -2   3   82.68    6.32
   5  -2   3    6.99    2.99
   5  -2   3    6.46    3.04
  -5   2  -3    8.46    1.94
  -5   2  -3    9.78    1.82
  -6   2  -3   14.19    2.50
   6  -2   3   16.21    4.33
  -6   2  -3   19.45    3.08
   6  -2   3   17.05    4.63
   7  -2   3    7.31    3.86
   7  -2   3   15.98    4.40
  -7   2  -3    9.19    2.60
  -7   2  -3   12.71    2.69
   8  -2   3    0.69    3.30
   8  -2   3    3.28    3.78
   9  -2   3    3.64    3.35
  10  -2   3   -3.17    3.37
 -11  -1   3    9.31    3.41
  11   1  -3    6.91    4.68
 -10  -1   3    3.01    2.38
   9   1  -3   -0.32    2.27
  -9  -1   3    0.20    1.76
  -9  -1   3    1.13    2.07
  -9  -1   3   -2.86    1.91
  -8  -1   3    4.65    2.29
  -8  -1   3    6.51    2.57
  -8  -1   3    4.03    2.18
   8   1  -3    6.37    2.90
  -7  -1   3   16.15    3.36
   7   1  -3   12.41    3.59
  -7  -1   3   21.61    3.61
  -7  -1   3   21.50    3.37
  -6  -1   3    1.10    1.34
  -6  -1   3    0.27    1.22
   6   1  -3   -0.03    1.31
  -6  -1   3    3.00    1.61
  -5  -1   3  317.96   13.15
   5   1  -3  307.61   13.46
  -5  -1   3  320.00   13.77
  -5  -1   3  307.73   11.79
   5   1  -3  308.73   12.95
  -5  -1   3  297.91   12.36
   4   1  -3   52.12    4.02
  -4  -1   3   54.98    4.15
  -4  -1   3   53.37    3.72
  -4  -1   3   59.28    4.12
   4   1  -3   51.10    3.80
  -4  -1   3   58.87    3.57
  -3  -1   3   51.67    3.36
  -3  -1   3   43.99    3.16
  -3  -1   3   49.91    3.00
  -3  -1   3   53.61    3.63
  -3  -1   3   42.12    3.52
   3   1  -3   47.85    3.45
  -2  -1   3   13.08    1.67
   2   1  -3   10.38    1.73
  -2  -1   3   14.71    1.58
  -2  -1   3   12.12    1.81
  -2  -1   3   13.96    2.17
  -2  -1   3   17.15    1.79
  -1  -1   3  439.96   16.46
  -1  -1   3  415.55   13.86
  -1  -1   3  423.45   13.78
  -1  -1   3  387.69   14.86
   1   1  -3  414.23   15.61
   0  -1   3   42.50    2.80
   0  -1   3   39.78    1.97
   0  -1   3   37.14    2.65
   1  -1   3    1.74    0.76
   1  -1   3    0.73    0.61
   1  -1   3   -0.01    0.75
   1  -1   3    0.41    0.75
   2  -1   3   13.14    1.55
  -2   1  -3   11.46    1.31
   2  -1   3   12.06    2.10
   2  -1   3   11.49    1.94
   3  -1   3    3.85    1.76
   3  -1   3    2.60    1.78
  -3   1  -3    3.14    1.04
  -3   1  -3    3.35    1.04
   3  -1   3    1.43    0.67
   4  -1   3   12.91    2.96
   4  -1   3   10.95    1.40
  -4   1  -3    8.59    1.62
   4  -1   3    9.42    2.86
  -4   1  -3    8.17    1.76
   5  -1   3   73.10    6.91
  -5   1  -3   77.67    4.57
   5  -1   3   78.99    6.55
  -5   1  -3   84.08    5.23
   6  -1   3    3.32    2.96
  -6   1  -3    4.25    1.96
   6  -1   3    3.85    3.30
  -6   1  -3    3.41    1.63
   7  -1   3   -1.09    2.72
   7  -1   3    1.94    3.36
  -7   1  -3    4.26    2.11
  -7   1  -3    2.85    1.74
  -8   1  -3    4.01    2.02
   8  -1   3    5.59    3.99
  -8   1  -3    3.34    2.01
   8  -1   3    3.11    3.47
   9  -1   3    2.55    4.06
  -9   1  -3    5.83    2.55
  10  -1   3   -2.24    4.01
  11   0  -3   -0.32    3.94
 -11   0   3    4.34    2.84
  10   0  -3   11.35    4.24
 -10   0   3    2.15    2.26
  -9   0   3    2.57    2.40
  -9   0   3    2.20    2.66
   9   0  -3   -2.79    1.91
  -9   0   3    0.30    1.75
  -8   0   3    7.09    2.85
  -8   0   3   11.23    3.15
   8   0  -3   15.78    4.06
  -8   0   3   11.82    2.89
  -7   0   3   26.35    3.81
   7   0  -3   22.48    4.20
  -7   0   3   19.64    3.58
  -7   0   3   14.09    3.12
   6   0  -3    0.16    1.81
   6   0  -3    0.24    1.55
  -6   0   3    2.01    1.30
   6   0  -3    7.64    2.64
  -6   0   3   -0.76    0.96
  -6   0   3    1.43    1.45
   5   0  -3   10.50    2.18
  -5   0   3    7.25    1.93
  -5   0   3   10.32    2.41
  -5   0   3   10.04    2.03
  -5   0   3    4.83    1.68
   5   0  -3    6.72    2.41
  -4   0   3   49.89    3.87
  -4   0   3   47.08    3.48
  -4   0   3   52.98    3.47
   4   0  -3   45.28    3.69
   4   0  -3   54.76    4.13
  -4   0   3   58.57    4.00
  -3   0   3  496.48   16.41
  -3   0   3  449.08   17.70
  -3   0   3  490.17   15.67
  -3   0   3  500.25   17.35
   3   0  -3  490.35   19.13
   3   0  -3  489.80   18.37
  -2   0   3  188.25    7.65
   2   0  -3  184.06    8.36
  -2   0   3  167.28    6.80
   2   0  -3  167.84    7.90
  -2   0   3  181.80    6.59
  -2   0   3  192.29    7.36
  -1   0   3  315.61   11.66
  -1   0   3  316.89   11.10
   1   0  -3  324.20   12.46
   0   0   3  178.46    6.80
   0   0  -3  182.83    7.74
   0   0   3  191.75    7.48
   1   0   3   11.25    1.69
  -1   0  -3   11.02    1.42
  -2   0  -3   82.67    4.05
   2   0   3   82.31    4.84
  -2   0  -3   76.17    3.79
   2   0   3   82.00    4.54
   3   0   3  143.54    7.75
   3   0   3  135.64    7.01
  -3   0  -3  147.25    6.53
  -3   0  -3  147.91    5.79
  -3   0  -3  138.35    5.77
   4   0   3   16.40    3.23
  -4   0  -3   11.61    2.09
   4   0   3   16.49    3.48
  -4   0  -3   11.22    1.05
  -4   0  -3   16.31    2.16
   5   0   3   92.33    7.32
  -5   0  -3   88.94    5.14
  -5   0  -3   91.41    5.72
   5   0   3   95.46    6.84
   6   0   3   25.25    4.83
   6   0   3   16.48    4.61
  -6   0  -3   24.84    3.62
  -6   0  -3   22.67    3.23
  -7   0  -3    5.17    2.04
  -7   0  -3    6.82    2.55
   7   0   3    0.58    3.13
   7   0   3    4.78    3.75
   8   0   3    9.29    4.18
  -8   0  -3    5.55    2.40
   8   0   3    1.67    3.70
  -8   0  -3    8.36    2.65
  -9   0  -3   20.19    4.45
  -9   0  -3    9.49    2.99
   9   0   3   11.08    4.52
 -10   0  -3    1.74    2.56
  10   0   3    2.26    4.61
  11  -1  -3    5.73    3.95
 -11   1   3    2.06    2.51
  10  -1  -3    7.26    4.08
 -10   1   3    3.51    2.28
   9  -1  -3    8.43    3.86
  -9   1   3    7.69    2.65
  -9   1   3    2.87    2.36
  -8   1   3    5.14    2.52
  -8   1   3    5.89    2.83
  -8   1   3    2.12    1.74
   8  -1  -3    5.45    3.08
   7  -1  -3   31.16    4.83
  -7   1   3   29.03    3.86
  -7   1   3   25.89    4.02
  -7   1   3   20.93    3.71
   6  -1  -3   28.82    4.21
  -6   1   3   25.95    3.68
  -6   1   3   28.59    3.67
  -6   1   3   29.18    3.50
   6  -1  -3   31.39    3.92
   6  -1  -3   27.14    4.30
  -5   1   3    5.07    1.69
   5  -1  -3    4.49    1.84
  -5   1   3    4.02    1.69
  -5   1   3    4.98    1.60
   5  -1  -3    4.32    2.43
   4  -1  -3   29.43    3.70
  -4   1   3   34.14    3.26
   4  -1  -3   30.70    3.27
  -4   1   3   29.13    2.91
  -4   1   3   30.81    2.94
  -4   1   3   28.20    3.06
  -3   1   3    1.15    0.91
   3  -1  -3    0.31    1.47
  -3   1   3    1.79    0.88
  -3   1   3   -0.03    0.74
   3  -1  -3    1.94    1.20
  -3   1   3    2.67    1.04
   2  -1  -3  186.43    9.14
   2  -1  -3  202.36    8.89
  -2   1   3  208.21    8.09
  -2   1   3  207.32    8.13
  -2   1   3  196.77    7.25
  -1   1   3  322.13   11.67
   1  -1  -3  341.20   12.98
  -1   1   3  330.38   11.77
   1  -1  -3  325.84   13.38
   0  -1  -3  128.57    5.87
   0   1   3  125.86    5.32
   0   1   3  119.94    5.35
  -1  -1  -3   45.92    2.85
   1   1   3   50.17    3.12
   1   1   3   43.71    2.91
  -2  -1  -3  257.11    9.95
   2   1   3  252.46    9.73
  -2  -1  -3  257.57    8.98
   2   1   3  254.08   10.64
  -2  -1  -3  252.14    9.55
  -3  -1  -3   60.42    3.97
   3   1   3   61.30    4.83
   3   1   3   63.22    4.53
  -3  -1  -3   64.47    3.69
  -3  -1  -3   63.26    2.94
  -4  -1  -3   -0.72    0.88
  -4  -1  -3   -0.20    0.92
   4   1   3    0.93    2.04
   4   1   3    0.02    2.11
  -5  -1  -3    4.44    1.87
   5   1   3    2.87    2.84
  -5  -1  -3    2.36    1.48
   5   1   3   12.33    3.63
   6   1   3  109.34    8.39
   6   1   3  113.55    9.14
  -6  -1  -3  120.68    7.40
  -6  -1  -3  102.46    6.42
  -7  -1  -3    0.38    1.55
  -7  -1  -3   -0.51    1.39
   7   1   3    3.11    3.29
   7   1   3   -2.79    2.98
   8   1   3    3.26    3.85
  -8  -1  -3    7.74    2.83
   8   1   3   -4.41    2.76
  -8  -1  -3    3.30    2.10
  -9  -1  -3   12.19    3.70
  -9  -1  -3   13.99    3.47
   9   1   3   18.11    5.66
 -10  -1  -3    1.59    2.49
  10   1   3   -2.08    3.91
 -11   2   3    0.61    2.26
  11  -2  -3    8.30    4.69
 -10   2   3   -0.91    1.74
  10  -2  -3    0.11    3.15
  -9   2   3   -1.20    1.63
   9  -2  -3    5.25    3.54
   9  -2  -3    0.73    3.01
  -9   2   3   -0.19    1.75
  -8   2   3    2.09    1.81
   8  -2  -3   12.03    3.91
  -8   2   3    2.23    1.97
  -7   2   3   31.64    4.32
   7  -2  -3   35.25    4.88
   7  -2  -3   33.73    4.53
  -7   2   3   28.81    4.21
  -7   2   3   42.14    4.40
  -6   2   3    1.28    1.19
   6  -2  -3    1.32    2.02
  -6   2   3    0.75    1.27
  -6   2   3    0.87    1.61
   6  -2  -3    0.65    1.93
   6  -2  -3    0.92    2.41
   5  -2  -3   25.74    3.48
  -5   2   3   28.03    3.16
  -5   2   3   24.95    3.06
   5  -2  -3   24.33    3.92
   5  -2  -3   29.95    3.83
  -5   2   3   25.47    3.38
   4  -2  -3   19.31    3.31
  -4   2   3   15.01    2.44
  -4   2   3   22.68    2.60
  -4   2   3   18.44    2.31
   4  -2  -3   20.81    3.10
  -4   2   3   17.32    2.53
  -3   2   3   12.91    1.70
   3  -2  -3   12.22    2.45
   3  -2  -3   11.98    2.83
  -3   2   3    9.19    1.77
  -3   2   3    7.09    1.49
  -3   2   3   11.30    1.80
  -2   2   3    0.36    0.59
   2  -2  -3    1.26    1.74
  -2   2   3    0.93    0.85
  -2   2   3    0.96    0.75
   2  -2  -3    2.32    1.37
  -1   2   3  216.75    7.82
  -1   2   3  225.83    8.73
  -1   2   3  218.50    8.07
   1  -2  -3  229.13   10.12
   1  -2  -3  213.90    9.70
   0   2   3    1.38    0.99
   0   2   3    2.39    0.69
   0  -2  -3    0.00    0.94
   0   2   3    3.36    1.03
   0  -2  -3    2.15    1.50
  -1  -2  -3   15.32    1.91
  -1  -2  -3   16.15    1.96
   1   2   3   14.99    1.77
   1   2   3   14.87    2.00
  -2  -2  -3   87.72    4.54
  -2  -2  -3   97.47    4.57
   2   2   3   85.48    5.11
   2   2   3   88.99    4.82
  -2  -2  -3   91.09    5.11
  -3  -2  -3  681.36   22.13
  -3  -2  -3  695.68   24.09
   3   2   3  737.40   25.95
  -3  -2  -3  693.21   24.51
   3   2   3  734.31   23.72
   4   2   3    3.69    2.42
  -4  -2  -3    0.62    1.25
   4   2   3   -0.38    2.22
  -4  -2  -3    1.09    1.25
  -5  -2  -3   73.72    5.61
   5   2   3   67.84    6.35
  -5  -2  -3   78.94    5.16
   5   2   3   77.19    7.19
   6   2   3   22.65    5.14
  -6  -2  -3   23.31    3.60
  -6  -2  -3   24.28    4.01
   6   2   3   26.07    4.92
   7   2   3  104.21    8.88
  -7  -2  -3  103.42    7.73
  -7  -2  -3   92.47    6.63
   7   2   3  101.53    9.48
  -8  -2  -3   11.83    3.22
  -8  -2  -3    7.80    3.24
   8   2   3    5.48    4.30
   8   2   3    6.02    4.56
   9   2   3   -1.04    3.91
  -9  -2  -3    7.02    2.63
  10   2   3    8.27    4.75
 -10  -2  -3    3.42    2.76
 -11   3   3   14.63    4.04
  11  -3  -3   14.86    5.38
  10  -3  -3    2.31    3.60
 -10   3   3    0.41    2.06
  -9   3   3    2.47    2.11
   9  -3  -3    2.74    3.21
   9  -3  -3    0.35    2.64
  -9   3   3    0.77    2.21
   8  -3  -3    3.34    3.01
  -8   3   3    3.19    2.22
  -8   3   3    1.01    1.62
   8  -3  -3    3.43    2.96
  -7   3   3   14.64    3.04
   7  -3  -3   21.62    4.05
  -7   3   3   15.56    3.23
   7  -3  -3   18.15    4.09
   7  -3  -3   21.39    4.67
  -6   3   3   11.70    2.78
  -6   3   3   16.27    3.17
  -6   3   3   18.87    3.00
   6  -3  -3   18.61    3.69
   6  -3  -3   16.77    3.58
   6  -3  -3   17.88    4.35
  -5   3   3  317.98   12.37
  -5   3   3  331.71   13.86
   5  -3  -3  340.66   15.63
   5  -3  -3  318.31   13.95
   5  -3  -3  346.77   15.18
  -5   3   3  315.37   12.66
   4  -3  -3   30.59    3.21
  -4   3   3   33.57    2.90
  -4   3   3   27.46    2.92
  -4   3   3   33.47    3.42
   4  -3  -3   28.37    3.86
   4  -3  -3   33.25    4.35
  -3   3   3    1.84    0.97
  -3   3   3    2.06    1.05
  -3   3   3    0.63    0.89
   3  -3  -3    0.71    1.50
   3  -3  -3    2.17    2.32
   2  -3  -3  104.04    6.47
  -2   3   3  107.84    4.69
   2  -3  -3  102.28    6.68
  -2   3   3  107.85    5.00
  -2   3   3  111.04    5.60
  -1   3   3  182.03    6.60
  -1   3   3  178.95    7.13
   1  -3  -3  173.05    9.04
  -1   3   3  192.57    8.06
   1  -3  -3  187.89    8.92
   0  -3  -3   22.32    2.90
   0   3   3   17.92    2.34
   0  -3  -3   19.22    2.54
   0   3   3   17.01    1.24
   0   3   3   17.44    2.05
  -1  -3  -3  981.35   36.12
  -1  -3  -3  981.87   34.66
   1   3   3  982.07   32.61
  -1  -3  -3  969.36   29.48
   1   3   3 1034.91   32.86
   2   3   3   68.15    4.53
   2   3   3   70.87    4.23
  -2  -3  -3   71.88    4.22
   2   3   3   71.07    4.74
  -2  -3  -3   79.60    4.18
   3   3   3   58.65    4.38
  -3  -3  -3   51.77    4.21
  -3  -3  -3   47.60    3.84
  -3  -3  -3   52.47    2.99
   3   3   3   55.68    4.75
  -4  -3  -3    2.80    1.68
   4   3   3    1.50    2.44
  -4  -3  -3    2.67    1.60
   4   3   3   -0.54    2.28
  -5  -3  -3   23.46    3.80
  -5  -3  -3   28.72    3.72
   5   3   3   15.05    4.30
   5   3   3   26.37    4.53
   6   3   3    3.31    3.23
  -6  -3  -3    5.78    2.36
   6   3   3   -1.04    3.02
  -6  -3  -3    2.94    1.87
  -7  -3  -3   37.00    5.29
   7   3   3   27.73    5.62
   7   3   3   37.51    6.45
  -7  -3  -3   24.55    4.06
   8   3   3    0.10    3.53
  -8  -3  -3    1.38    2.47
  -8  -3  -3    3.17    2.07
   8   3   3    0.73    4.05
  -9  -3  -3    3.46    2.60
   9   3   3    1.41    4.01
  10   3   3    4.53    4.82
 -10  -3  -3    3.82    3.03
 -11   4   3   -1.22    2.17
  11  -4  -3    1.41    4.00
  10  -4  -3   -0.33    3.65
 -10   4   3    6.47    2.82
  -9   4   3   10.75    3.45
   9  -4  -3    9.57    4.03
   9  -4  -3    5.28    3.87
  -9   4   3    7.66    2.55
  -8   4   3   -0.43    1.51
  -8   4   3   -2.01    1.30
   8  -4  -3   -2.15    2.46
   8  -4  -3   -0.88    2.72
   7  -4  -3   46.61    5.70
   7  -4  -3   41.20    5.17
  -7   4   3   44.11    4.66
   7  -4  -3   34.97    5.52
  -7   4   3   52.43    5.46
   7  -4  -3   56.45    6.04
   6  -4  -3    0.02    2.53
   6  -4  -3    2.20    2.28
   6  -4  -3    2.68    3.04
  -6   4   3    3.50    2.03
   6  -4  -3    5.04    2.67
  -6   4   3    0.61    1.29
  -5   4   3   69.75    4.63
  -5   4   3   76.69    5.24
   5  -4  -3   62.50    5.25
   5  -4  -3   72.05    6.18
   5  -4  -3   51.38    6.09
   4  -4  -3   15.27    3.80
  -4   4   3   26.96    2.78
   4  -4  -3   20.17    3.87
   4  -4  -3   23.92    2.93
  -4   4   3   23.68    2.81
  -4   4   3   27.42    3.32
   3  -4  -3    8.80    1.75
   3  -4  -3    6.62    2.91
   3  -4  -3    8.89    2.53
  -3   4   3   12.46    2.28
  -3   4   3   10.20    1.91
  -2   4   3   86.08    4.97
   2  -4  -3   74.42    3.66
  -2   4   3   79.72    4.37
   2  -4  -3   81.12    6.06
   2  -4  -3   83.28    5.81
   1  -4  -3    3.28    1.67
  -1   4   3    0.97    1.20
  -1   4   3    2.37    1.17
   1  -4  -3    1.53    1.88
   0   4   3   35.34    3.35
   0  -4  -3   34.34    3.53
   0  -4  -3   33.96    3.95
   0   4   3   32.22    2.99
  -1  -4  -3   57.21    4.18
   1   4   3   49.65    3.90
  -1  -4  -3   46.95    3.74
   1   4   3   50.76    2.92
  -1  -4  -3   46.39    3.40
  -2  -4  -3  145.06    7.05
   2   4   3  143.99    6.32
   2   4   3  139.70    7.39
  -2  -4  -3  149.57    6.89
   2   4   3  137.10    6.83
  -2  -4  -3  138.36    6.62
   3   4   3   65.81    4.82
  -3  -4  -3   64.05    4.97
  -3  -4  -3   46.24    4.15
   3   4   3   51.51    4.76
  -3  -4  -3   57.85    3.50
   4   4   3   11.13    3.30
  -4  -4  -3    8.46    2.46
   4   4   3   13.95    3.70
   5   4   3   94.85    7.23
   5   4   3   79.56    7.45
  -5  -4  -3   78.02    6.36
  -5  -4  -3  104.77    6.44
   6   4   3   -0.16    3.04
  -6  -4  -3    0.62    1.58
   6   4   3    8.27    3.87
  -6  -4  -3    0.40    1.63
  -7  -4  -3    8.47    2.79
   7   4   3   12.64    4.61
  -7  -4  -3    3.05    2.74
   7   4   3    3.54    4.01
  -8  -4  -3    8.43    3.15
   8   4   3    7.66    4.26
   8   4   3    3.73    4.40
   9   4   3    6.36    4.56
  -9  -4  -3    4.99    2.89
 -10   5   3    0.35    2.15
  10  -5  -3    3.96    4.30
  -9   5   3    0.17    2.06
   9  -5  -3   -3.35    2.95
  -9   5   3    2.67    1.97
   9  -5  -3    2.23    3.63
   8  -5  -3    8.61    3.78
  -8   5   3    4.31    2.45
   8  -5  -3    2.45    3.46
  -8   5   3    0.67    1.65
   7  -5  -3    0.70    2.75
  -7   5   3    2.62    1.83
   7  -5  -3    0.88    2.11
   7  -5  -3   -1.23    2.53
  -7   5   3    2.08    1.83
   7  -5  -3    2.59    2.90
  -6   5   3    1.29    1.52
  -6   5   3    1.53    1.46
   6  -5  -3    2.66    2.40
   6  -5  -3    1.02    2.49
   6  -5  -3    5.96    2.97
   6  -5  -3   -0.66    2.74
  -5   5   3    3.71    1.70
   5  -5  -3    4.27    2.68
   5  -5  -3    2.39    2.11
   5  -5  -3    4.17    2.53
   5  -5  -3    2.17    2.95
  -5   5   3    3.19    1.56
   4  -5  -3    2.05    2.61
   4  -5  -3   -2.46    1.63
  -4   5   3    0.69    1.17
   4  -5  -3    0.50    1.93
  -4   5   3    0.14    0.97
  -3   5   3   22.67    2.75
   3  -5  -3   19.36    2.41
   3  -5  -3   17.18    3.38
   3  -5  -3   21.35    4.14
  -3   5   3   14.45    2.60
   2  -5  -3    1.97    2.18
  -2   5   3    0.34    1.06
   2  -5  -3    1.06    0.88
  -2   5   3    0.94    1.11
   2  -5  -3    2.06    1.62
   1  -5  -3  110.45    7.00
   1  -5  -3   94.62    6.44
  -1   5   3   90.56    5.67
  -1   5   3  102.93    5.37
   0   5   3    8.07    2.24
   0  -5  -3    7.43    2.31
   0   5   3    7.86    1.82
   0  -5  -3   12.71    2.62
   1   5   3    3.38    0.99
  -1  -5  -3    1.85    1.55
  -1  -5  -3    0.51    1.15
  -1  -5  -3    0.61    1.27
   1   5   3    1.82    1.67
   2   5   3   46.96    4.50
  -2  -5  -3   52.26    4.10
   2   5   3   48.50    3.76
  -2  -5  -3   47.13    3.70
  -2  -5  -3   41.94    3.70
  -3  -5  -3    1.17    1.03
  -3  -5  -3    1.20    1.45
   3   5   3    4.05    2.57
  -4  -5  -3    4.02    2.01
  -4  -5  -3    4.51    2.24
   4   5   3    7.19    3.27
   4   5   3    5.08    3.00
  -5  -5  -3   45.75    5.00
   5   5   3   49.70    6.05
  -5  -5  -3   36.87    4.93
   5   5   3   42.76    5.21
  -6  -5  -3   23.05    4.39
   6   5   3   20.74    4.77
  -6  -5  -3   23.95    4.19
  -7  -5  -3   11.56    3.53
  -7  -5  -3   11.83    3.45
   7   5   3   14.09    4.49
   8   5   3    0.44    3.87
  -8  -5  -3    4.12    2.58
  -9  -5  -3    1.77    2.71
 -10   6   3    3.37    2.49
  -9   6   3   13.60    3.53
  -9   6   3   12.27    3.56
  -8   6   3    6.01    2.99
  -8   6   3    7.56    2.51
   8  -6  -3    9.22    3.71
   7  -6  -3    1.60    3.17
  -7   6   3    2.06    2.13
   7  -6  -3    1.67    2.25
  -7   6   3    3.90    1.74
  -6   6   3    0.87    1.57
   6  -6  -3    2.43    2.35
   6  -6  -3   -1.02    2.04
  -6   6   3    4.07    1.66
  -5   6   3   17.22    2.90
  -5   6   3   23.18    3.59
   5  -6  -3   17.53    4.02
   5  -6  -3   22.72    4.68
  -4   6   3   12.57    2.42
   4  -6  -3   15.91    3.56
   4  -6  -3   15.20    3.91
  -4   6   3   10.33    2.48
   3  -6  -3   26.25    4.39
  -3   6   3   24.28    3.36
  -3   6   3   26.71    3.12
   3  -6  -3   26.15    4.26
   2  -6  -3    6.56    2.83
   2  -6  -3    9.13    2.65
  -2   6   3    4.24    1.75
  -2   6   3    9.13    2.02
   1  -6  -3   16.73    3.26
  -1   6   3   21.73    3.22
  -1   6   3   22.05    3.00
   1  -6  -3   18.26    3.61
   0   6   3   24.54    3.07
   0  -6  -3   29.98    3.73
   0  -6  -3   30.67    4.10
   0   6   3   28.93    3.67
  -1  -6  -3    7.15    1.94
  -1  -6  -3    3.79    1.95
   1   6   3    5.57    2.24
  -2  -6  -3    2.62    1.75
  -2  -6  -3    2.46    1.37
   2   6   3    0.59    1.73
  -2  -6  -3    2.48    1.66
  -3  -6  -3   22.42    3.36
   3   6   3   16.19    3.59
  -4  -6  -3   11.71    2.76
  -5  -6  -3    3.11    2.14
  -5  -6  -3    0.52    1.88
  -6  -6  -3   -0.51    1.85
  -6  -6  -3   -0.19    1.85
  -7  -6  -3   -1.02    1.81
  -8  -6  -3    7.86    3.56
  -9   7   3    1.75    2.27
   8  -7  -3   -1.29    2.01
  -8   7   3   -0.99    1.76
   8  -7  -3   -0.19    2.83
  -8   7   3   -0.03    2.18
  -7   7   3    0.58    1.94
   7  -7  -3    0.45    2.80
  -7   7   3    1.24    1.76
   7  -7  -3    0.60    2.31
  -6   7   3    4.86    2.31
   6  -7  -3    0.84    2.52
   6  -7  -3    0.18    1.92
  -6   7   3   -0.12    1.30
  -5   7   3   10.16    2.38
  -5   7   3   12.18    2.96
   5  -7  -3    5.94    3.27
   5  -7  -3    6.45    2.83
  -4   7   3   17.76    2.99
  -4   7   3   16.68    3.27
   4  -7  -3   16.39    3.78
   4  -7  -3   12.06    3.78
  -3   7   3    7.51    2.10
   3  -7  -3   15.42    3.82
   3  -7  -3   10.56    2.98
  -3   7   3   15.01    3.08
   2  -7  -3    1.33    1.71
  -2   7   3    5.35    2.00
   2  -7  -3   -0.93    2.02
  -2   7   3    3.27    1.67
  -1   7   3   12.99    2.69
   1  -7  -3   10.51    2.80
   1  -7  -3   16.92    3.69
  -1   7   3   17.07    3.23
   0   7   3   14.95    3.19
   0   7   3   15.95    2.86
   0  -7  -3   12.70    2.91
   0  -7  -3   17.58    3.56
  -1  -7  -3  127.58    7.72
   1   7   3  110.18    7.47
  -1  -7  -3  127.28    8.08
   1   7   3  140.16    7.25
  -2  -7  -3    7.23    2.20
  -2  -7  -3   13.34    2.57
  -2  -7  -3    4.82    2.13
   2   7   3    9.06    3.00
   3   7   3   37.47    4.90
  -3  -7  -3   35.63    4.23
   4   7   3    2.01    2.37
  -4  -7  -3    2.57    2.01
  -5  -7  -3   18.35    3.75
  -6  -7  -3    0.10    2.26
  -7  -7  -3    0.24    2.20
  -8  -7  -3    0.64    2.54
   8  -8  -3    3.98    3.33
  -7   8   3    9.62    2.79
   7  -8  -3    2.11    2.91
   7  -8  -3    0.80    2.45
   6  -8  -3    1.80    2.45
  -6   8   3    1.20    2.03
   6  -8  -3    1.54    2.72
  -6   8   3   -0.33    1.50
  -5   8   3   -1.51    1.18
   5  -8  -3   -0.34    1.69
  -5   8   3    0.78    1.78
   5  -8  -3   -1.18    2.34
   4  -8  -3    4.82    2.95
   4  -8  -3    1.57    1.85
  -4   8   3    5.32    1.89
  -4   8   3    1.90    1.87
   3  -8  -3   16.53    3.75
   3  -8  -3   14.14    3.94
  -3   8   3   17.54    3.03
  -3   8   3   24.95    3.82
   2  -8  -3   10.22    3.46
   2  -8  -3   13.63    3.34
  -2   8   3   13.10    3.00
  -2   8   3   12.57    2.72
  -1   8   3   48.09    4.54
  -1   8   3   33.05    4.33
   1  -8  -3   37.68    5.06
   1  -8  -3   30.49    4.94
   0   8   3    0.74    1.67
   0   8   3    0.34    1.96
   0  -8  -3   -0.86    1.67
   0  -8  -3    0.20    1.45
  -1  -8  -3    8.24    2.81
  -1  -8  -3    5.44    2.24
   1   8   3    8.79    2.55
   1   8   3    6.21    2.63
   2   8   3   49.67    5.68
  -2  -8  -3   43.21    4.49
  -2  -8  -3   54.13    5.79
  -2  -8  -3   45.42    5.01
   3   8   3    5.35    2.90
  -3  -8  -3    0.33    1.72
  -4  -8  -3   18.11    3.77
   4   8   3   11.63    3.66
  -5  -8  -3   31.34    4.96
  -6  -8  -3    1.57    2.76
  -7  -8  -3   -1.14    2.51
   8  -9  -3    4.79    3.74
   7  -9  -3    3.07    3.42
   6  -9  -3    4.77    2.91
  -6   9   3    3.41    2.16
   6  -9  -3    4.04    3.26
   5  -9  -3    1.01    2.14
   5  -9  -3    1.50    2.97
  -5   9   3    0.80    2.10
  -5   9   3    3.31    1.93
  -4   9   3    5.60    2.55
   4  -9  -3    2.51    2.61
   4  -9  -3    2.08    2.87
  -4   9   3    7.04    2.34
   3  -9  -3    0.20    2.02
  -3   9   3    2.13    1.61
  -3   9   3    0.28    1.94
   3  -9  -3   -1.88    1.24
   2  -9  -3    2.90    2.54
  -2   9   3   -0.85    1.35
   2  -9  -3   -0.41    1.56
  -2   9   3    3.68    2.22
   1  -9  -3   24.45    4.44
  -1   9   3   24.80    3.83
   1  -9  -3   37.09    5.55
  -1   9   3   27.11    4.32
   0   9   3    3.09    2.19
   0  -9  -3    5.49    2.60
   0   9   3    4.63    2.13
   0  -9  -3    2.07    2.27
   1   9   3   13.45    3.63
  -1  -9  -3   11.36    3.12
  -1  -9  -3   12.43    3.51
   1   9   3    9.85    2.86
   2   9   3    9.11    3.30
   3   9   3   18.69    4.46
  -3  -9  -3    6.04    2.60
  -4  -9  -3   15.68    3.69
  -5  -9  -3    6.45    2.99
  -6  -9  -3    8.84    3.42
   8 -10  -3   -1.38    3.17
   7 -10  -3   -2.73    2.87
   6 -10  -3    1.44    3.30
   5 -10  -3   -1.94    2.12
   4 -10  -3    3.46    3.02
  -4  10   3   -0.84    1.52
   4 -10  -3    0.82    2.23
   3 -10  -3   18.67    4.51
  -3  10   3   20.93    3.65
  -3  10   3   23.32    4.34
  -2  10   3    6.80    2.43
   2 -10  -3   12.88    3.72
   2 -10  -3    1.38    2.66
  -2  10   3    9.89    3.11
  -1  10   3    2.48    2.54
   1 -10  -3    2.49    2.22
   1 -10  -3    4.07    2.80
  -1  10   3    7.46    2.55
   0  10   3    5.20    2.99
   0  10   3    4.61    2.28
   0 -10  -3    1.91    2.30
   0 -10  -3   -0.82    1.46
  -1 -10  -3    4.19    2.80
  -1 -10  -3    2.19    1.99
   1  10   3    1.78    2.53
   1  10   3    0.90    1.89
   2  10   3   -1.49    1.82
   2  10   3    2.23    2.83
  -4 -10  -3    1.01    2.32
  -5 -10  -3    2.90    2.86
   7 -11  -3    8.15    4.38
   6 -11  -3   -0.96    2.99
   5 -11  -3   -0.13    2.82
   4 -11  -3    0.77    2.27
   3 -11  -3    0.38    2.83
   2 -11  -3    0.27    2.39
  -2  11   3    3.21    2.23
   1 -11  -3   -0.16    2.27
  -1  11   3    2.88    2.26
  -1  11   3    0.30    2.41
   0 -11  -3    7.40    3.59
   0 -11  -3    7.08    3.16
   0  11   3    8.81    3.10
   0  11   3    7.79    3.35
   1  11   3    1.32    2.53
  -1 -11  -3    9.22    3.53
   2  11   3    2.34    2.59
   3  11   3    4.84    2.76
   6 -12  -3    3.77    3.96
   5 -12  -3    4.67    3.77
   4 -12  -3    5.29    3.66
   3 -12  -3    3.27    3.75
   2 -12  -3    3.18    3.80
   1 -12  -3    2.06    3.13
   0 -12  -3   -1.14    2.68
   0  12   3    3.23    2.64
   1  12   3   10.51    3.46
  -1 -12  -3    4.26    3.36
   2  12   3    2.24    2.71
   3  12   3    0.41    2.69
   3 -13  -3    8.97    4.23
   2 -13  -3   -1.09    3.08
   1 -13  -3   -0.28    3.03
   0 -13  -3   -1.42    2.94
   0 -13   4   -0.52    3.44
   1 -13   4    7.58    4.57
  -3 -12   4    3.16    3.32
  -2 -12   4    1.50    3.47
  -1 -12   4   -1.34    2.92
   0 -12   4   18.74    5.43
   1 -12   4    3.19    3.69
   2 -12   4    5.72    3.96
   3 -12   4    0.36    3.15
   4 -12   4   -0.21    3.28
   5 -12   4    0.39    3.53
  -3 -11   4    6.59    3.64
  -2 -11   4    8.75    4.00
  -1 -11   4    5.79    3.66
   0 -11   4   13.45    4.56
   1 -11   4    5.47    3.58
   2 -11   4    8.48    3.96
   3 -11   4    2.19    3.17
   4 -11   4    2.98    3.31
   5 -11   4    2.18    3.36
   6 -11   4    2.50    3.54
  -4 -10   4    1.92    2.87
  -3 -10   4    1.55    2.83
  -3 -10   4    4.03    2.35
  -2 -10   4   -1.78    2.21
  -2 -10   4    1.56    2.00
  -1 -10   4    7.79    2.92
  -1 -10   4    7.81    3.59
   0 -10   4   -0.24    1.51
   0 -10   4    0.48    2.46
   1 -10   4   13.80    4.32
   1 -10   4   19.26    4.49
   2 -10   4   19.64    4.98
   2 -10   4   23.57    5.15
   3 -10   4   -0.34    1.92
   3 -10   4   -0.91    1.98
   4 -10   4    0.18    2.67
   5 -10   4    0.07    2.74
   6 -10   4    0.54    2.97
  -4  -9   4    2.22    2.57
  -4  -9   4    2.22    2.06
  -3  -9   4   14.85    3.86
  -3  -9   4   11.51    3.63
  -2  -9   4  142.56   10.03
  -1  -9   4    3.85    2.27
  -1  -9   4    3.19    2.75
   0  -9   4   23.70    4.62
   0  -9   4   28.12    5.55
   1  -9   4    5.10    2.55
   1  -9   4    1.26    2.56
   2  -9   4   25.37    4.93
   2  -9   4   39.02    6.03
   3  -9   4    6.76    2.95
   3  -9   4    2.97    2.50
   4  -9   4   10.03    3.75
   4  -9   4    5.40    2.84
   5  -9   4   19.62    4.68
   5  -9   4   14.32    4.09
   6  -9   4   16.05    4.54
   6  -9   4    9.84    3.58
  -8  -8   4    9.80    3.31
  -8  -8   4    1.59    2.58
  -7  -8   4    5.50    2.78
  -7  -8   4    5.91    2.78
  -6  -8   4    1.00    1.85
  -6  -8   4    2.37    1.98
  -6  -8   4    8.68    2.80
  -5  -8   4   -1.40    1.38
  -5  -8   4   -0.32    1.50
  -5  -8   4    0.94    1.80
  -4  -8   4   42.89    4.58
  -4  -8   4   29.64    5.00
  -4  -8   4   27.90    4.20
  -4  -8   4   30.26    4.69
  -3  -8   4   39.04    5.17
  -3  -8   4   42.04    4.73
  -3  -8   4   34.65    5.37
  -3  -8   4   50.89    4.77
  -2  -8   4   16.60    3.57
  -2  -8   4   13.46    2.84
  -2  -8   4   21.24    4.56
  -2  -8   4   19.58    3.17
  -1  -8   4   20.40    3.95
  -1  -8   4   11.53    2.76
  -1  -8   4   11.53    3.68
  -1  -8   4   12.77    2.61
   0  -8   4   28.21    4.70
   0  -8   4   44.18    4.16
   0  -8   4   40.92    4.32
   0  -8   4   43.55    6.21
   1  -8   4   -0.38    0.99
   1  -8   4    1.05    1.32
   1  -8   4    0.25    1.31
   1  -8   4   -0.03    1.74
   2  -8   4   22.30    3.39
   2  -8   4   20.89    4.58
   2  -8   4   16.40    2.77
   2  -8   4    7.93    2.62
   3  -8   4    5.81    2.45
   3  -8   4    6.65    2.07
   3  -8   4    3.77    2.61
   3  -8   4    8.50    2.48
   4  -8   4    0.86    1.66
   4  -8   4   -1.02    1.44
   4  -8   4    0.40    2.05
   4  -8   4    0.21    1.58
   5  -8   4    3.43    2.11
   5  -8   4    9.89    3.32
   5  -8   4    5.57    2.59
   5  -8   4    2.23    2.56
   6  -8   4    2.95    2.61
   6  -8   4   -1.68    1.94
   6  -8   4   -2.64    1.66
   7  -8   4   -1.14    2.06
   8  -8   4    6.99    3.63
  -8  -7   4    6.91    2.94
  -8  -7   4    9.20    3.16
  -7  -7   4    5.05    2.57
  -7  -7   4    3.49    2.26
  -6  -7   4   26.27    4.12
  -6  -7   4   22.90    3.82
  -6  -7   4   30.53    4.92
  -6  -7   4   28.78    4.55
  -5  -7   4    9.55    2.54
  -5  -7   4    6.99    2.36
  -5  -7   4   12.20    3.15
  -4  -7   4  108.67    7.32
  -4  -7   4  108.29    7.65
  -4  -7   4  100.64    6.02
  -4  -7   4  103.73    6.75
  -4  -7   4   87.93    6.20
  -4  -7   4  103.67    7.84
  -3  -7   4    0.75    1.33
  -3  -7   4    3.30    2.18
  -3  -7   4    2.68    1.66
  -3  -7   4    5.68    2.05
  -2  -7   4  224.73   12.14
  -2  -7   4  233.19   10.10
  -2  -7   4  216.31   12.61
  -2  -7   4  214.42   10.84
  -1  -7   4   51.58    6.16
  -1  -7   4   60.91    5.90
  -1  -7   4   48.77    4.58
  -1  -7   4   51.62    4.39
   0  -7   4    2.06    2.11
   0  -7   4    0.05    1.10
   0  -7   4    0.98    1.28
   0  -7   4    0.08    1.03
   1  -7   4    7.27    2.72
   1  -7   4   10.89    2.46
   1  -7   4    5.38    1.82
   1  -7   4    9.59    2.70
   2  -7   4   11.50    3.36
   2  -7   4   11.12    2.61
   2  -7   4   14.57    3.42
   2  -7   4    6.83    1.95
   3  -7   4    2.55    2.25
   3  -7   4    0.88    1.56
   3  -7   4    1.21    1.47
   3  -7   4    0.52    1.46
   4  -7   4    4.66    2.59
   4  -7   4    7.46    2.48
   4  -7   4    7.26    2.44
   4  -7   4    7.99    2.51
   5  -7   4    3.42    2.20
   5  -7   4    0.35    1.59
   5  -7   4   -0.03    1.53
   5  -7   4    2.20    2.29
   6  -7   4    1.41    2.32
   6  -7   4   -1.48    1.76
   7  -7   4   -1.51    2.14
   7  -7   4    0.30    2.68
   8  -7   4   -1.68    2.51
   9  -7   4   -0.21    3.18
  -9  -6   4    3.85    3.09
  -9  -6   4    3.71    2.57
  -8  -6   4    7.97    2.95
  -8  -6   4    7.17    2.76
  -7  -6   4    0.64    1.81
  -7  -6   4    1.84    2.34
  -7  -6   4    5.21    2.45
  -7  -6   4    2.00    2.29
  -6  -6   4   84.17    6.16
  -6  -6   4   92.19    6.55
  -6  -6   4   85.73    7.22
  -6  -6   4   81.91    6.89
  -5  -6   4   38.14    4.53
  -5  -6   4   32.76    4.44
  -5  -6   4   30.32    4.68
  -5  -6   4   33.18    4.01
  -5  -6   4   40.39    4.73
  -5  -6   4   27.89    3.88
  -4  -6   4    6.74    2.13
  -4  -6   4    6.28    2.01
  -4  -6   4    4.10    1.69
  -4  -6   4    4.74    2.42
  -4  -6   4   10.51    2.44
  -4  -6   4    6.05    2.18
  -3  -6   4    2.17    1.47
  -3  -6   4    3.08    1.56
  -3  -6   4    2.84    1.52
  -3  -6   4    4.52    1.61
  -3  -6   4    9.92    2.80
  -3  -6   4    8.22    2.02
  -2  -6   4   16.73    2.66
  -2  -6   4   19.39    2.52
  -2  -6   4    7.75    2.40
  -2  -6   4   15.58    3.41
  -2  -6   4   13.37    2.65
  -1  -6   4   13.67    2.44
  -1  -6   4   10.04    2.22
  -1  -6   4   13.49    3.28
  -1  -6   4    9.54    2.53
   0  -6   4  336.20   13.09
   0  -6   4  326.03   16.36
   0  -6   4  343.09   14.21
   0  -6   4  346.05   15.84
   1  -6   4  112.80    6.53
   1  -6   4  104.32    5.88
   1  -6   4   98.76    7.43
   1  -6   4   99.37    7.08
   2  -6   4   11.43    2.38
   2  -6   4    7.51    2.63
   2  -6   4   10.02    2.45
   2  -6   4    8.29    2.38
   3  -6   4    1.00    1.49
   3  -6   4    0.34    1.52
   3  -6   4    2.14    1.81
   3  -6   4   -0.24    1.36
   4  -6   4   48.46    5.24
   4  -6   4   42.86    4.80
   4  -6   4   43.97    4.51
   4  -6   4   31.60    4.72
   5  -6   4   16.29    3.66
   5  -6   4   21.93    3.88
   5  -6   4   18.34    3.68
   5  -6   4   20.08    4.02
   6  -6   4   10.20    3.16
   6  -6   4    6.92    3.12
   7  -6   4    3.51    3.10
   7  -6   4    0.67    2.77
   8  -6   4    5.44    3.55
   9  -6   4    1.77    3.32
  -9  -5   4    0.68    2.27
  -9  -5   4    1.83    2.38
  -8  -5   4    4.43    2.29
  -8  -5   4    2.19    2.31
  -7  -5   4    0.96    1.61
  -7  -5   4    3.74    2.15
  -7  -5   4    4.70    2.72
  -7  -5   4    0.37    1.81
  -6  -5   4   30.66    4.28
  -6  -5   4   27.73    4.43
  -6  -5   4   31.46    4.24
  -6  -5   4   33.74    4.05
  -5  -5   4   21.44    3.11
  -5  -5   4   16.64    3.31
  -5  -5   4   19.95    3.30
  -5  -5   4   17.15    3.08
  -5  -5   4   22.02    3.90
   5   5  -4   22.31    3.58
  -4  -5   4   21.60    2.80
  -4  -5   4    9.81    2.41
  -4  -5   4   16.22    3.42
  -4  -5   4   15.62    3.09
  -4  -5   4   16.35    2.78
  -4  -5   4   13.86    2.73
  -3  -5   4   41.20    3.32
  -3  -5   4   43.49    4.55
  -3  -5   4   45.06    4.95
  -3  -5   4   44.62    4.32
  -3  -5   4   46.09    3.87
  -3  -5   4   43.68    3.91
  -2  -5   4   17.17    2.59
  -2  -5   4   19.48    3.51
  -2  -5   4   18.25    2.84
  -2  -5   4   13.20    1.85
  -2  -5   4   11.37    2.57
  -2  -5   4   14.33    2.09
  -1  -5   4   58.51    4.06
  -1  -5   4   59.83    4.93
  -1  -5   4   53.34    4.22
  -1  -5   4   56.78    3.20
  -1  -5   4   55.51    5.03
   0  -5   4   31.29    3.20
   0  -5   4   30.49    3.33
   0  -5   4   30.39    3.94
   0  -5   4   39.30    4.69
   1  -5   4   81.31    4.78
   1  -5   4   66.74    5.40
   1  -5   4   80.39    5.26
   1  -5   4   72.97    5.86
   2  -5   4   41.07    4.85
   2  -5   4   34.11    4.09
   2  -5   4   37.19    3.63
   2  -5   4   31.69    3.66
   3  -5   4    2.13    1.55
   3  -5   4    3.09    1.77
   3  -5   4    3.91    2.00
   3  -5   4    3.08    1.53
   4  -5   4    5.23    1.95
   4  -5   4    1.46    1.80
   4  -5   4    1.10    1.68
   5  -5   4   42.32    5.07
   5  -5   4   38.51    5.19
   5  -5   4   41.71    4.66
   5  -5   4   50.85    5.27
   6  -5   4   26.33    5.07
   6  -5   4   30.08    4.92
   7  -5   4    2.66    2.83
   7  -5   4    5.15    3.59
   8  -5   4   12.04    4.21
   9  -5   4    2.89    3.71
  10  -5   4    2.35    4.01
 -10  -4   4    7.25    3.33
 -10  -4   4   -1.35    2.73
  -9  -4   4   -0.94    1.51
  -9  -4   4    1.36    2.29
  -8  -4   4    1.36    2.10
  -8  -4   4    0.19    1.62
   8   4  -4    3.30    2.77
  -8  -4   4   -1.50    1.66
  -7  -4   4   12.94    3.65
  -7  -4   4   14.91    3.37
  -7  -4   4   21.94    3.69
  -7  -4   4   18.69    3.58
  -6  -4   4    0.21    1.46
  -6  -4   4   -1.32    1.21
  -6  -4   4   -0.22    1.41
  -6  -4   4    1.78    1.42
   5   4  -4    6.71    2.09
  -5  -4   4    5.00    1.86
  -5  -4   4   10.05    2.81
  -5  -4   4   11.89    2.47
  -5  -4   4    8.16    2.37
  -5  -4   4    5.45    2.08
  -4  -4   4  300.85   12.64
  -4  -4   4  301.21   14.50
  -4  -4   4  308.99   11.73
  -4  -4   4  333.24   14.04
  -4  -4   4  309.73   12.97
  -3  -4   4   33.86    4.19
  -3  -4   4   36.39    3.82
  -3  -4   4   41.85    3.75
  -3  -4   4   34.04    2.94
  -3  -4   4   31.84    3.72
  -3  -4   4   35.88    3.32
  -2  -4   4  116.49    6.60
  -2  -4   4  118.85    5.10
  -2  -4   4  109.76    6.79
  -2  -4   4  125.34    7.36
  -2  -4   4  118.74    5.65
  -2  -4   4  113.44    5.98
  -1  -4   4    8.83    2.37
  -1  -4   4   11.35    1.43
  -1  -4   4   11.87    2.35
  -1  -4   4   12.46    2.26
  -1  -4   4   10.14    1.93
   0  -4   4  176.02    6.05
   0  -4   4  159.40    9.26
   0  -4   4  182.41    8.48
   0  -4   4  175.76    7.73
   0  -4   4  175.21    9.04
   1  -4   4    4.62    1.46
   1  -4   4    0.99    1.05
   1  -4   4    3.15    1.66
   1  -4   4    3.68    1.48
   2  -4   4    5.35    1.67
   2  -4   4    5.21    1.71
   2  -4   4    4.27    2.07
   2  -4   4    8.21    1.91
   3  -4   4    4.64    1.91
   3  -4   4    8.87    2.22
   3  -4   4    7.90    2.33
   3  -4   4    7.69    2.01
   4  -4   4   42.00    4.16
   4  -4   4   49.68    4.41
   4  -4   4   41.49    4.90
   4  -4   4   45.24    4.74
   5  -4   4    0.86    1.22
   5  -4   4   -1.22    1.83
   5  -4   4    1.90    2.30
   6  -4   4    8.02    3.32
   6  -4   4   15.80    4.21
   7  -4   4   18.81    4.75
   7  -4   4   21.92    5.32
   8  -4   4    5.12    4.06
   8  -4   4    7.21    4.28
   9  -4   4   -0.56    3.45
  10  -4   4    3.90    4.43
 -10  -3   4   -1.70    2.42
 -10  -3   4    3.46    2.61
  -9  -3   4   -0.24    2.29
  -9  -3   4    0.84    1.89
  -8  -3   4    9.15    2.82
  -8  -3   4    9.61    2.89
  -8  -3   4    6.07    2.61
   8   3  -4   10.17    3.54
  -7  -3   4   13.54    3.66
  -7  -3   4   21.29    3.78
  -7  -3   4   19.94    3.77
  -7  -3   4   17.16    3.30
  -6  -3   4   12.61    2.81
  -6  -3   4    5.60    2.37
  -6  -3   4    6.42    2.00
  -6  -3   4    9.12    2.50
  -5  -3   4   26.52    3.39
  -5  -3   4   21.48    3.43
  -5  -3   4   19.83    2.87
   5   3  -4   23.46    3.22
  -5  -3   4   14.76    3.04
  -5  -3   4   19.77    3.17
  -4  -3   4   11.79    2.10
  -4  -3   4   14.36    2.52
  -4  -3   4   14.38    2.73
  -4  -3   4   17.55    2.66
   4   3  -4   15.58    2.66
  -4  -3   4   22.52    3.39
  -3  -3   4  139.37    5.91
  -3  -3   4  129.12    6.44
  -3  -3   4  134.78    7.19
  -3  -3   4  124.94    6.32
  -3  -3   4  128.32    7.61
  -2  -3   4  571.79   22.78
  -2  -3   4  576.23   21.03
  -2  -3   4  539.66   17.37
  -2  -3   4  581.86   19.23
  -2  -3   4  575.03   19.25
  -2  -3   4  543.73   21.75
  -1  -3   4   48.05    4.11
  -1  -3   4   53.77    3.52
  -1  -3   4   54.20    2.86
  -1  -3   4   50.46    3.94
  -1  -3   4   47.92    3.63
   0  -3   4   34.49    2.93
   0  -3   4   27.42    3.15
   0  -3   4   30.86    3.56
   0  -3   4   28.92    1.60
   0  -3   4   30.47    3.12
   1  -3   4   66.00    4.11
   1  -3   4   60.47    4.33
   1  -3   4   63.07    4.50
   1  -3   4   71.44    4.90
   2  -3   4   73.30    5.13
   2  -3   4   74.56    4.59
   2  -3   4   67.41    4.80
   2  -3   4   74.32    4.90
   3  -3   4   11.56    2.20
   3  -3   4   15.65    2.80
   3  -3   4   26.29    3.56
  -3   3  -4   14.19    1.44
   3  -3   4   16.78    2.80
   4  -3   4   30.51    3.96
   4  -3   4   31.89    4.34
   4  -3   4   33.94    3.36
   4  -3   4   25.92    3.36
   5  -3   4   24.65    4.22
   5  -3   4   22.18    4.40
   6  -3   4   92.97    8.31
   6  -3   4   75.49    7.21
   7  -3   4   -0.09    2.64
   7  -3   4    3.37    3.29
   8  -3   4   17.88    5.55
   8  -3   4    6.70    4.00
   9  -3   4   -1.18    3.60
  10  -3   4    3.02    4.22
 -10  -2   4    0.64    2.11
 -10  -2   4   -0.64    2.61
  -9  -2   4    8.57    2.87
  -9  -2   4   10.49    3.47
  -8  -2   4   45.12    5.24
  -8  -2   4   32.80    4.84
   8   2  -4   50.07    6.40
  -8  -2   4   37.46    5.14
  -7  -2   4   -0.76    1.18
  -7  -2   4   -1.12    1.63
  -7  -2   4   -0.02    1.58
  -7  -2   4   -1.24    1.35
   6   2  -4  201.85    9.79
   6   2  -4  177.83    9.93
  -6  -2   4  185.75    9.50
  -6  -2   4  200.21    9.12
  -6  -2   4  198.31   10.64
  -6  -2   4  182.77    9.84
  -5  -2   4   31.15    3.42
   5   2  -4   28.25    3.44
  -5  -2   4   36.51    3.89
  -5  -2   4   36.38    4.16
  -5  -2   4   30.63    3.58
   5   2  -4   33.21    4.02
  -4  -2   4   62.86    4.71
  -4  -2   4   62.85    4.36
  -4  -2   4   68.73    5.01
  -4  -2   4   59.80    4.31
  -4  -2   4   56.59    3.81
   4   2  -4   65.63    4.68
  -3  -2   4  113.26    6.68
  -3  -2   4  111.93    5.78
   3   2  -4  119.29    6.50
  -3  -2   4  105.72    6.17
  -3  -2   4  114.23    5.75
  -3  -2   4  116.15    5.17
  -2  -2   4    5.09    1.15
  -2  -2   4    3.85    1.17
   2   2  -4    2.78    1.30
  -2  -2   4    4.33    1.08
  -2  -2   4    7.03    1.61
  -2  -2   4    4.28    1.65
  -1  -2   4  275.31    9.75
  -1  -2   4  277.23   10.26
  -1  -2   4  262.51   11.59
  -1  -2   4  269.27   11.11
  -1  -2   4  275.03   12.21
   0  -2   4  557.19   18.06
   0  -2   4  560.54   22.21
   0  -2   4  564.74   20.53
   0  -2   4  580.09   18.93
   0  -2   4  576.29   21.42
   1  -2   4   39.19    3.24
   1  -2   4   40.71    2.01
   1  -2   4   44.66    3.36
   1  -2   4   43.15    3.45
   1  -2   4   44.96    3.47
   1  -2   4   44.08    1.98
   2  -2   4    6.84    1.01
   2  -2   4    4.73    1.33
   2  -2   4    5.25    1.67
   2  -2   4    5.79    1.85
   2  -2   4    4.04    1.54
   3  -2   4   85.28    5.03
  -3   2  -4  102.33    4.41
   3  -2   4   84.15    5.96
   3  -2   4   88.53    5.55
   3  -2   4   87.67    5.26
   4  -2   4    5.28    1.68
   4  -2   4    6.37    2.37
  -4   2  -4    5.09    1.28
   4  -2   4    5.56    1.48
  -4   2  -4    6.88    1.60
   4  -2   4    8.12    2.61
   5  -2   4    2.51    2.54
  -5   2  -4    0.60    1.12
   5  -2   4   -0.59    2.34
   6  -2   4    8.13    3.40
   6  -2   4    8.46    3.65
   7  -2   4   49.42    7.09
   7  -2   4   50.81    6.64
   8  -2   4   29.32    6.53
   8  -2   4   26.08    5.62
   9  -2   4   -5.44    3.06
  10  -2   4   -4.28    3.73
  11   1  -4    5.05    4.18
 -11  -1   4   -0.11    2.55
 -10  -1   4   -0.30    2.01
 -10  -1   4    0.17    3.01
  -9  -1   4    2.60    2.12
  -9  -1   4   -1.39    2.06
   8   1  -4   30.69    5.18
  -8  -1   4   18.85    3.64
  -8  -1   4   33.09    4.84
  -8  -1   4   27.42    4.59
  -7  -1   4   49.72    5.27
  -7  -1   4   49.97    5.04
  -7  -1   4   48.96    5.10
  -6  -1   4  126.00    6.85
   6   1  -4  127.80    7.35
  -6  -1   4  129.71    7.62
   6   1  -4  116.54    7.36
  -6  -1   4  109.79    7.60
  -6  -1   4  104.76    6.79
  -5  -1   4   21.09    3.26
   5   1  -4   18.39    2.89
  -5  -1   4   20.15    2.95
   5   1  -4   20.36    3.36
  -5  -1   4   17.05    2.91
   4   1  -4  222.68   10.60
  -4  -1   4  207.42    8.64
  -4  -1   4  233.36    9.52
  -4  -1   4  205.52   10.06
   4   1  -4  217.39   10.17
  -4  -1   4  224.16    9.76
  -3  -1   4   47.66    3.08
  -3  -1   4   43.67    3.83
  -3  -1   4   43.29    3.28
  -3  -1   4   52.05    3.43
  -3  -1   4   39.18    3.33
   3   1  -4   44.06    3.61
  -2  -1   4 1527.55   54.06
  -2  -1   4 1473.36   49.63
  -2  -1   4 1489.19   42.87
   2   1  -4 1454.41   51.62
  -2  -1   4 1486.56   45.49
  -2  -1   4 1551.01   47.39
   1   1  -4   97.47    5.39
  -1  -1   4   96.52    4.62
  -1  -1   4   96.88    5.04
  -1  -1   4   83.46    5.37
  -1  -1   4   92.68    4.26
   0  -1   4  798.71   25.08
   0  -1   4  797.54   25.00
   0   1  -4  801.68   28.27
   0  -1   4  758.32   29.42
   0  -1   4  789.98   27.30
   1  -1   4   15.00    2.04
   1  -1   4   13.04    2.14
   1  -1   4   16.96    2.17
   1  -1   4   20.43    1.66
   1  -1   4   20.38    2.54
   2  -1   4  514.05   19.85
   2  -1   4  513.39   17.11
   2  -1   4  519.20   19.44
   2  -1   4  510.96   19.00
   2  -1   4  515.45   17.93
   3  -1   4   19.59    2.08
  -3   1  -4   17.47    1.87
   3  -1   4   15.52    2.16
  -3   1  -4   15.39    1.91
   3  -1   4   14.70    2.91
   3  -1   4   15.10    2.65
  -4   1  -4  173.92    7.14
   4  -1   4  176.29    9.27
   4  -1   4  186.12    7.80
   4  -1   4  173.82    9.90
  -4   1  -4  185.00    8.02
  -5   1  -4    2.56    1.49
   5  -1   4    1.61    2.55
  -5   1  -4    1.61    1.33
   5  -1   4    1.62    2.69
   6  -1   4   20.12    4.70
  -6   1  -4   22.86    3.09
   6  -1   4   16.18    4.42
  -6   1  -4   19.64    3.25
  -7   1  -4   22.92    3.53
   7  -1   4   17.48    4.77
   7  -1   4   30.44    6.09
  -7   1  -4   30.55    4.23
   8  -1   4    0.64    3.52
   8  -1   4   -0.63    3.50
   9  -1   4   -1.81    3.48
  10  -1   4   -2.91    3.65
 -11   0   4    7.96    3.23
  11   0  -4    2.81    3.85
 -10   0   4    5.36    3.62
 -10   0   4    6.89    2.87
   9   0  -4    0.77    2.54
  -9   0   4    1.31    1.84
  -9   0   4    0.63    2.26
   8   0  -4   31.34    5.24
  -8   0   4   36.52    5.03
  -8   0   4   36.74    4.95
  -8   0   4   29.59    4.40
  -7   0   4    1.06    1.53
  -7   0   4    0.42    1.34
   7   0  -4    1.51    1.87
  -7   0   4    0.64    1.73
  -6   0   4   78.10    5.14
  -6   0   4   77.33    5.38
  -6   0   4   80.53    5.86
   6   0  -4   75.85    6.15
   6   0  -4   67.81    5.55
  -6   0   4   81.94    6.13
  -5   0   4   74.49    4.70
  -5   0   4   80.59    5.10
  -5   0   4   81.72    5.63
   5   0  -4   69.10    5.54
   5   0  -4   80.87    5.54
  -5   0   4   73.30    5.23
  -4   0   4  107.45    6.10
   4   0  -4  105.36    6.34
  -4   0   4  110.22    5.77
   4   0  -4  113.86    6.71
  -4   0   4  107.83    6.21
  -4   0   4  105.47    5.44
   3   0  -4    5.37    1.74
  -3   0   4    2.29    1.08
   3   0  -4    2.85    1.32
  -3   0   4    3.92    1.25
  -3   0   4    5.06    1.36
  -3   0   4    2.94    1.19
  -2   0   4   73.72    4.39
  -2   0   4   75.34    4.17
   2   0  -4   79.03    4.88
  -2   0   4   79.84    4.12
   2   0  -4   80.63    5.13
  -2   0   4   80.25    3.87
   1   0  -4  628.42   22.58
   1   0  -4  605.37   23.36
  -1   0   4  611.16   19.56
  -1   0   4  604.85   20.25
  -1   0   4  610.74   18.34
  -1   0   4  600.51   21.29
   0   0   4  122.94    6.06
   0   0   4  138.12    6.95
   0   0  -4  133.44    6.43
   0   0   4  128.32    5.45
   0   0   4  131.53    5.66
   1   0   4    2.16    1.04
  -1   0  -4    2.35    1.03
   1   0   4    6.31    1.45
   1   0   4    5.03    1.22
   1   0   4    3.40    1.37
   2   0   4    1.34    1.18
   2   0   4    1.21    1.01
  -2   0  -4    2.68    1.10
   2   0   4    0.47    1.16
  -2   0  -4    1.95    0.85
  -3   0  -4   54.73    3.73
  -3   0  -4   59.20    3.49
  -3   0  -4   59.69    3.33
   3   0   4   55.99    4.34
   3   0   4   56.50    4.64
   4   0   4   76.36    5.77
  -4   0  -4   71.50    4.25
  -4   0  -4   72.53    4.72
   4   0   4   80.49    6.44
  -5   0  -4   13.50    2.63
   5   0   4   20.12    4.06
  -5   0  -4   15.15    2.55
   5   0   4   16.84    4.14
  -6   0  -4   38.87    4.50
   6   0   4   41.43    5.76
   6   0   4   45.85    6.26
  -6   0  -4   40.49    4.09
   7   0   4   -0.70    3.15
  -7   0  -4    1.45    1.77
   7   0   4    1.87    3.35
  -7   0  -4    5.29    2.28
  -8   0  -4    8.62    3.05
  -8   0  -4    2.88    2.08
   8   0   4    2.76    3.99
   8   0   4    5.57    4.16
  -9   0  -4    2.41    2.51
   9   0   4    1.19    3.83
  10   0   4   -2.30    3.76
 -11   1   4    1.83    2.79
  11  -1  -4    5.49    4.16
 -10   1   4    9.72    3.27
  -9   1   4    5.57    3.29
   9  -1  -4    7.72    3.57
  -9   1   4    4.41    2.49
  -9   1   4    4.75    2.51
  -8   1   4   22.68    4.26
  -8   1   4   25.34    4.42
  -8   1   4   21.15    3.82
   8  -1  -4   16.98    4.14
  -7   1   4    3.55    1.66
   7  -1  -4   -1.69    1.78
  -7   1   4   -0.38    1.64
   7  -1  -4    0.62    1.81
   7  -1  -4    4.97    3.14
  -7   1   4    4.94    2.17
  -6   1   4   97.77    6.15
  -6   1   4   88.52    6.30
  -6   1   4  104.66    6.05
   6  -1  -4   91.76    7.01
   6  -1  -4   92.96    6.95
   5  -1  -4    4.41    2.61
  -5   1   4    3.38    1.63
  -5   1   4    2.13    1.37
  -5   1   4    4.16    1.69
   5  -1  -4    6.36    2.20
  -5   1   4    3.58    1.57
  -4   1   4  626.30   21.75
   4  -1  -4  571.16   22.96
  -4   1   4  608.78   19.56
  -4   1   4  580.21   21.99
   4  -1  -4  614.57   24.21
  -4   1   4  584.91   20.10
  -3   1   4   48.16    3.19
   3  -1  -4   48.85    4.05
  -3   1   4   49.34    3.60
  -3   1   4   49.06    3.27
   3  -1  -4   56.57    4.56
  -3   1   4   51.24    3.59
   2  -1  -4  148.57    7.58
  -2   1   4  154.60    6.81
   2  -1  -4  152.60    7.87
  -2   1   4  150.33    6.79
  -2   1   4  146.39    6.15
  -2   1   4  152.05    6.11
  -1   1   4  109.59    5.21
  -1   1   4  111.00    4.76
   1  -1  -4  105.46    6.10
  -1   1   4  105.88    5.10
  -1   1   4  109.32    4.69
   1  -1  -4  116.87    6.07
   0  -1  -4  718.06   24.52
   0   1   4  675.46   23.09
   0   1   4  658.06   22.34
   0   1   4  671.16   21.17
   0  -1  -4  663.61   25.33
   0   1   4  644.45   20.26
   1   1   4  140.76    6.35
   1   1   4  138.04    6.00
  -1  -1  -4  139.37    6.88
  -1  -1  -4  142.60    6.61
   1   1   4  136.88    5.65
   1   1   4  148.83    6.63
   2   1   4   33.85    3.09
   2   1   4   34.14    3.39
  -2  -1  -4   39.22    2.72
   2   1   4   34.27    2.96
  -2  -1  -4   32.91    2.75
  -3  -1  -4   26.78    2.11
   3   1   4   28.13    3.43
  -3  -1  -4   24.05    2.88
   3   1   4   30.49    3.75
   4   1   4    5.13    2.61
  -4  -1  -4    1.01    1.37
  -4  -1  -4    5.91    1.74
   4   1   4    5.01    2.54
  -5  -1  -4   41.16    4.06
  -5  -1  -4   49.94    4.68
   5   1   4   49.13    5.61
   5   1   4   57.36    6.27
   6   1   4   30.71    5.31
  -6  -1  -4   30.04    4.16
  -6  -1  -4   28.61    3.72
   6   1   4   32.74    5.87
  -7  -1  -4    2.63    1.78
   7   1   4    9.10    4.38
   7   1   4   -0.46    3.00
  -7  -1  -4    0.43    1.87
   8   1   4   12.36    4.74
  -8  -1  -4    7.41    2.79
  -8  -1  -4   18.10    4.11
   8   1   4    4.08    4.59
  -9  -1  -4    4.87    2.70
   9   1   4    3.58    3.61
 -10  -1  -4    0.95    2.54
  10   1   4   -5.20    3.59
 -11   2   4    0.89    2.34
  11  -2  -4    0.52    3.65
  10  -2  -4   20.54    5.27
 -10   2   4   13.99    3.85
  -9   2   4    3.01    2.47
  -9   2   4   -0.13    1.44
   9  -2  -4    1.83    2.62
   8  -2  -4    3.12    2.58
  -8   2   4   -0.34    1.62
  -8   2   4    1.58    2.28
  -8   2   4    0.13    1.41
   7  -2  -4    2.67    3.10
  -7   2   4    2.33    1.74
  -7   2   4    2.34    1.79
   7  -2  -4    4.31    2.49
  -7   2   4   -1.39    1.55
   7  -2  -4    4.38    2.64
   6  -2  -4    3.42    2.26
  -6   2   4    0.87    1.74
   6  -2  -4    3.94    3.08
  -6   2   4    6.46    2.22
  -6   2   4    0.07    1.13
   6  -2  -4   10.76    3.26
  -5   2   4   10.40    2.32
  -5   2   4   13.54    2.68
  -5   2   4   11.08    2.24
  -5   2   4    8.45    2.07
   5  -2  -4    9.65    3.50
   5  -2  -4    8.03    2.82
  -4   2   4   52.84    3.64
   4  -2  -4   51.43    5.33
  -4   2   4   46.57    3.72
  -4   2   4   52.70    4.04
   4  -2  -4   46.14    4.80
  -4   2   4   52.58    3.53
  -3   2   4    3.53    1.11
   3  -2  -4    1.97    1.51
   3  -2  -4    3.23    2.18
  -3   2   4    1.82    1.01
  -3   2   4    2.05    1.00
  -3   2   4    2.15    1.14
  -2   2   4    9.45    1.49
   2  -2  -4    8.30    2.07
  -2   2   4    7.37    1.28
   2  -2  -4    9.74    2.74
  -2   2   4    7.37    1.69
  -2   2   4    7.17    1.46
   1  -2  -4   -1.49    1.30
  -1   2   4    0.24    0.70
  -1   2   4    0.13    0.56
   1  -2  -4    1.12    1.11
  -1   2   4   -0.35    0.70
   0   2   4   70.48    3.76
   0  -2  -4   60.69    4.57
   0   2   4   65.08    3.55
   0   2   4   74.83    4.30
   0  -2  -4   61.76    4.34
   1   2   4   40.50    2.70
   1   2   4   39.03    3.35
   1   2   4   39.46    2.91
  -1  -2  -4   39.68    3.48
  -1  -2  -4   32.85    3.12
  -2  -2  -4  404.56   13.59
   2   2   4  386.97   14.88
   2   2   4  399.64   15.43
   2   2   4  397.47   14.17
  -2  -2  -4  403.01   15.13
  -3  -2  -4   50.85    4.28
   3   2   4   38.56    3.98
  -3  -2  -4   44.33    3.65
  -3  -2  -4   43.79    2.97
   3   2   4   40.22    4.27
   4   2   4  214.21   10.87
   4   2   4  183.90    9.59
  -4  -2  -4  186.34    8.49
  -4  -2  -4  184.24    9.29
   5   2   4    6.97    3.30
  -5  -2  -4    7.88    2.35
  -5  -2  -4    4.41    2.04
   5   2   4    5.98    3.77
   6   2   4    9.42    3.75
  -6  -2  -4   16.01    3.55
  -6  -2  -4    8.62    2.57
   6   2   4    9.91    4.20
   7   2   4   21.34    5.49
  -7  -2  -4   26.38    4.17
   7   2   4   26.16    5.45
  -7  -2  -4   31.24    4.89
  -8  -2  -4    4.96    2.45
   8   2   4    4.73    3.92
  -8  -2  -4    9.83    3.34
   8   2   4    2.88    4.32
  -9  -2  -4    2.44    2.57
   9   2   4    3.36    4.26
 -10  -2  -4    7.14    3.55
  10   2   4    1.11    4.32
 -11   3   4   -0.12    2.28
  11  -3  -4   -1.54    3.74
  10  -3  -4    5.46    3.55
 -10   3   4    4.12    2.60
   9  -3  -4   -1.82    2.49
  -9   3   4    4.44    2.76
   9  -3  -4    2.12    3.30
  -9   3   4    3.52    2.33
  -8   3   4   31.85    4.52
   8  -3  -4   32.96    5.10
  -8   3   4   38.57    5.15
  -8   3   4   26.60    4.63
   7  -3  -4   40.24    5.49
   7  -3  -4   37.62    5.76
  -7   3   4   33.34    4.36
  -7   3   4   40.34    4.56
   7  -3  -4   34.26    4.77
  -7   3   4   38.32    4.94
  -6   3   4    1.63    1.51
   6  -3  -4    7.33    2.88
  -6   3   4    1.82    1.76
   6  -3  -4    3.05    3.23
  -6   3   4    0.16    1.45
   6  -3  -4    2.30    2.11
  -5   3   4    3.22    1.58
  -5   3   4   -0.12    1.17
   5  -3  -4    1.15    1.77
  -5   3   4   -0.23    0.90
   5  -3  -4   -0.72    2.42
   5  -3  -4   -1.32    1.59
  -4   3   4    0.28    1.04
  -4   3   4    1.34    1.19
  -4   3   4    0.89    1.14
  -4   3   4    2.27    1.22
   4  -3  -4    0.76    1.68
   4  -3  -4    3.70    2.69
  -3   3   4  102.12    5.09
   3  -3  -4   96.47    6.53
  -3   3   4  103.61    5.75
  -3   3   4  101.99    4.63
  -3   3   4   84.53    4.86
   3  -3  -4   77.76    6.28
  -2   3   4   80.65    4.00
   2  -3  -4   78.70    5.70
  -2   3   4   78.79    4.84
  -2   3   4   75.78    4.33
   2  -3  -4   82.22    6.04
   1  -3  -4   34.08    4.10
   1  -3  -4   35.35    3.73
  -1   3   4   30.30    2.04
  -1   3   4   27.84    3.00
  -1   3   4   37.66    3.03
   0   3   4    3.31    1.21
   0  -3  -4   -1.14    1.78
   0   3   4    1.96    1.35
   0   3   4    3.08    0.81
   0  -3  -4    1.87    1.41
   1   3   4  159.12    7.69
   1   3   4  158.70    6.83
  -1  -3  -4  156.02    7.81
  -1  -3  -4  156.49    8.10
   2   3   4    8.09    1.82
  -2  -3  -4    3.74    1.43
   2   3   4    4.99    1.86
  -2  -3  -4    3.44    1.46
  -2  -3  -4    4.13    1.87
   2   3   4    3.81    1.68
   3   3   4   35.63    4.12
  -3  -3  -4   39.16    2.85
   3   3   4   46.81    4.17
  -3  -3  -4   44.69    3.95
  -4  -3  -4   47.93    4.46
   4   3   4   70.67    6.24
   4   3   4   54.96    5.28
  -4  -3  -4   56.06    5.17
  -5  -3  -4   34.16    4.44
  -5  -3  -4   37.51    4.32
   5   3   4   33.54    4.86
   5   3   4   45.93    5.77
   6   3   4   26.20    5.47
  -6  -3  -4   36.20    4.54
   6   3   4   41.50    5.66
  -6  -3  -4   36.10    4.95
  -7  -3  -4    3.73    2.42
  -7  -3  -4    9.31    3.10
   7   3   4    3.76    3.73
   7   3   4   -1.42    3.17
   8   3   4   -7.76    3.51
   8   3   4   -0.04    3.25
  -8  -3  -4    1.43    2.11
  -9  -3  -4    7.14    3.14
   9   3   4    7.34    4.55
  11  -4  -4    1.72    4.28
 -10   4   4    5.99    2.85
  10  -4  -4    7.93    4.29
  -9   4   4    0.62    1.91
   9  -4  -4    2.78    3.10
   9  -4  -4    7.18    3.58
   8  -4  -4   12.10    4.09
  -8   4   4   10.11    3.32
  -8   4   4    9.14    2.73
   8  -4  -4    5.61    3.06
   7  -4  -4    6.23    3.71
  -7   4   4   12.92    2.90
   7  -4  -4    7.59    3.23
   7  -4  -4    7.26    2.92
  -7   4   4    9.47    2.94
  -6   4   4   72.62    5.24
  -6   4   4   75.46    5.91
   6  -4  -4   80.29    7.30
   6  -4  -4   74.82    5.99
   6  -4  -4   57.64    6.93
  -6   4   4   73.92    5.34
  -5   4   4   22.64    3.47
   5  -4  -4   19.30    4.00
  -5   4   4   18.12    2.93
  -5   4   4   19.13    2.90
   5  -4  -4   27.97    3.65
   5  -4  -4   18.77    4.50
  -4   4   4   14.12    2.41
   4  -4  -4   18.62    2.68
  -4   4   4   15.50    2.78
  -4   4   4   13.98    2.13
   4  -4  -4   11.08    3.12
  -3   4   4    4.55    1.61
  -3   4   4   10.62    1.58
   3  -4  -4    9.53    2.76
   3  -4  -4   11.52    3.37
  -3   4   4    6.01    1.83
   2  -4  -4  123.21    7.70
  -2   4   4  123.35    6.67
  -2   4   4  120.75    6.00
   2  -4  -4  123.31    7.88
  -2   4   4  123.70    5.23
  -1   4   4   55.14    4.30
   1  -4  -4   54.88    4.75
  -1   4   4   54.75    3.78
   1  -4  -4   57.65    4.97
  -1   4   4   57.15    2.68
   0   4   4  231.28   10.40
   0   4   4  234.09    9.33
   0   4   4  235.20    8.41
   0  -4  -4  244.01   11.55
   0  -4  -4  227.23   10.99
  -1  -4  -4  100.67    6.16
  -1  -4  -4  105.51    6.65
   1   4   4  108.79    4.96
   1   4   4  108.05    6.33
   2   4   4  265.85   12.00
  -2  -4  -4  262.01   10.61
   2   4   4  281.90   10.41
  -2  -4  -4  262.01   11.99
  -2  -4  -4  275.14   11.61
   2   4   4  289.38   11.32
   3   4   4   -0.37    1.64
   3   4   4   -0.37    1.94
   3   4   4    2.16    2.17
  -3  -4  -4    2.37    1.77
   4   4   4   12.04    3.70
  -4  -4  -4   12.50    2.82
   4   4   4   11.86    3.19
  -4  -4  -4    9.82    2.99
  -5  -4  -4    4.74    2.11
   5   4   4    2.54    2.77
  -5  -4  -4    6.67    2.58
   5   4   4    9.87    3.86
   6   4   4    3.19    3.18
  -6  -4  -4    9.26    3.17
   6   4   4   11.45    4.12
  -6  -4  -4    2.43    2.05
   7   4   4   21.18    5.10
  -7  -4  -4    9.13    3.38
  -7  -4  -4   11.90    3.38
   7   4   4   13.03    5.02
   8   4   4    8.59    4.49
   8   4   4    7.65    5.06
  -8  -4  -4    6.41    2.98
  -9  -4  -4    2.98    2.95
   9   4   4    0.93    4.34
 -10   5   4    2.16    2.28
  10  -5  -4    4.92    4.32
  -9   5   4    3.32    2.15
   9  -5  -4    8.52    3.94
   8  -5  -4    6.01    3.16
  -8   5   4   -0.23    1.95
  -8   5   4    1.95    1.67
   8  -5  -4    2.48    3.51
   8  -5  -4    2.44    2.77
   7  -5  -4   15.92    4.78
   7  -5  -4    9.04    3.35
  -7   5   4   16.82    3.24
  -7   5   4   10.74    3.14
   7  -5  -4   13.72    3.76
  -6   5   4   43.82    4.93
  -6   5   4   37.57    4.22
   6  -5  -4   37.77    5.99
   6  -5  -4   39.96    4.90
   6  -5  -4   39.96    5.60
  -5   5   4   11.17    2.40
   5  -5  -4    4.82    2.58
   5  -5  -4    8.98    4.09
   5  -5  -4   13.37    3.65
  -5   5   4    9.28    2.56
   4  -5  -4   30.19    5.32
  -4   5   4   42.03    3.89
   4  -5  -4   44.38    5.48
  -4   5   4   34.73    4.07
   3  -5  -4    2.92    2.93
  -3   5   4    1.65    1.14
  -3   5   4    0.83    1.44
   3  -5  -4    3.60    2.31
   2  -5  -4   -0.08    2.31
  -2   5   4    0.97    1.17
  -2   5   4   -0.52    1.09
   2  -5  -4    0.03    1.69
   1  -5  -4   16.79    3.28
   1  -5  -4   21.67    4.00
  -1   5   4   19.55    2.81
  -1   5   4   23.52    3.35
   0  -5  -4    8.47    2.81
   0   5   4    2.94    1.83
   0   5   4    0.97    1.38
   0  -5  -4    1.79    1.48
  -1  -5  -4   13.33    2.95
   1   5   4   10.42    2.39
  -1  -5  -4   10.70    2.35
   1   5   4    9.17    2.48
  -2  -5  -4   64.63    4.59
  -2  -5  -4   60.84    4.49
   2   5   4   63.05    5.46
  -2  -5  -4   68.56    4.83
  -3  -5  -4   33.06    3.92
   3   5   4   30.30    4.13
  -4  -5  -4   50.22    5.02
   4   5   4   51.62    5.63
  -5  -5  -4    8.04    2.93
  -5  -5  -4    6.84    2.70
  -6  -5  -4   14.88    4.10
  -6  -5  -4   12.79    3.40
  -7  -5  -4    1.46    2.27
  -8  -5  -4   11.77    3.80
  -9  -5  -4   14.75    4.39
 -10   6   4   17.66    4.08
  -9   6   4   -0.36    1.76
   8  -6  -4   30.62    5.53
  -8   6   4   19.88    3.80
   8  -6  -4   24.92    5.33
  -8   6   4   22.86    4.66
   7  -6  -4    3.73    3.26
  -7   6   4    5.87    2.18
  -7   6   4    1.65    2.18
   7  -6  -4    2.72    2.83
   6  -6  -4   50.55    6.48
  -6   6   4   50.87    5.48
   6  -6  -4   44.83    6.45
  -6   6   4   54.78    4.96
   5  -6  -4   24.14    4.72
  -5   6   4   19.67    3.65
  -5   6   4   23.07    3.38
   5  -6  -4   23.92    5.18
  -4   6   4   -0.17    1.30
  -4   6   4    0.28    1.34
   4  -6  -4   -1.24    1.91
   4  -6  -4    0.09    2.81
  -3   6   4    2.12    1.37
  -3   6   4    0.24    1.29
   3  -6  -4    3.28    2.23
   3  -6  -4    2.34    2.80
  -2   6   4   23.13    3.44
   2  -6  -4   20.66    4.33
   2  -6  -4   18.30    3.73
  -2   6   4   18.81    2.89
   1  -6  -4   24.57    3.94
  -1   6   4   26.77    3.36
  -1   6   4   18.93    3.42
   1  -6  -4   15.60    3.63
   0  -6  -4   12.93    2.88
   0   6   4   13.84    2.61
   0  -6  -4   10.30    3.03
   0   6   4   16.26    3.19
   1   6   4   -1.37    1.46
   1   6   4    0.58    1.53
  -1  -6  -4    0.76    1.90
  -1  -6  -4   -0.31    1.27
  -2  -6  -4    0.50    1.63
  -2  -6  -4    3.20    1.64
  -2  -6  -4    3.93    1.74
   2   6   4    2.52    2.05
  -3  -6  -4    3.26    1.84
   3   6   4    5.95    2.52
   4   6   4   23.67    4.21
  -4  -6  -4   22.89    3.91
   5   6   4   21.19    4.49
  -5  -6  -4   13.96    3.60
  -6  -6  -4   11.48    4.05
  -6  -6  -4   10.17    3.31
  -7  -6  -4    2.07    2.86
  -8  -6  -4    1.82    3.05
 -10   7   4    1.45    2.31
  -9   7   4    4.58    2.54
   8  -7  -4    7.58    3.65
   8  -7  -4    3.46    3.43
  -8   7   4    5.21    2.30
  -8   7   4    8.82    3.42
  -7   7   4    1.55    1.74
   7  -7  -4   -0.81    2.01
  -7   7   4    0.64    1.87
   7  -7  -4    0.09    2.87
  -6   7   4    5.52    2.10
  -6   7   4    4.73    2.48
   6  -7  -4    2.77    2.75
   6  -7  -4    2.78    3.06
   5  -7  -4   23.27    4.81
  -5   7   4   37.22    4.22
  -5   7   4   33.75    4.58
   5  -7  -4   30.00    5.45
  -4   7   4    9.90    2.77
   4  -7  -4   14.62    4.19
   4  -7  -4   17.92    3.92
  -4   7   4    9.36    2.44
  -3   7   4    3.78    1.77
   3  -7  -4    5.87    2.65
   3  -7  -4    0.33    2.28
  -3   7   4    4.29    2.10
  -2   7   4   30.19    3.62
   2  -7  -4   24.41    4.71
   2  -7  -4   21.61    4.05
  -2   7   4   28.12    4.00
  -1   7   4   20.64    3.76
   1  -7  -4   16.80    4.04
  -1   7   4   20.95    3.30
   1  -7  -4   25.90    4.18
   0   7   4  132.20    8.28
   0   7   4  150.28    7.77
   0  -7  -4  140.86    8.57
   0  -7  -4  135.57    8.75
  -1  -7  -4   12.25    3.21
  -1  -7  -4   14.46    3.11
   1   7   4   16.86    3.31
   1   7   4   16.51    3.59
  -2  -7  -4   75.47    5.99
  -2  -7  -4   71.46    5.26
  -2  -7  -4   91.48    6.12
   2   7   4   64.91    6.27
  -3  -7  -4    3.87    2.06
   3   7   4    2.19    2.20
  -4  -7  -4   12.56    3.26
   4   7   4    9.20    3.30
   5   7   4    1.85    2.49
  -5  -7  -4    1.88    2.20
  -6  -7  -4    3.11    2.79
  -7  -7  -4    1.83    2.83
  -8  -7  -4   -1.86    2.60
  -9   8   4    2.98    2.62
   8  -8  -4    2.24    3.55
  -8   8   4    2.07    2.28
   7  -8  -4   -1.49    2.21
   7  -8  -4    4.62    3.68
  -7   8   4    2.72    2.49
  -7   8   4    0.58    1.96
  -6   8   4   -0.13    1.58
   6  -8  -4    3.46    3.23
  -6   8   4    0.69    2.12
   6  -8  -4    0.88    2.46
   5  -8  -4   -0.56    2.16
   5  -8  -4    1.32    2.54
  -5   8   4    0.56    1.36
  -5   8   4    3.42    2.03
  -4   8   4    7.46    2.28
   4  -8  -4    0.96    1.99
   4  -8  -4    4.83    3.08
  -4   8   4    4.50    2.31
  -3   8   4   13.12    2.86
   3  -8  -4    5.07    3.17
  -3   8   4   10.55    3.10
   3  -8  -4   10.55    3.33
  -2   8   4    4.87    2.10
   2  -8  -4    1.73    2.10
  -2   8   4    1.47    2.04
   1  -8  -4    0.53    1.71
   1  -8  -4    4.80    2.75
  -1   8   4    2.77    1.95
  -1   8   4   -0.47    1.51
   0  -8  -4    7.73    2.45
   0   8   4    5.54    2.65
   0   8   4    8.28    2.42
   0  -8  -4   -0.34    1.95
  -1  -8  -4   18.66    4.04
  -1  -8  -4   19.02    3.61
   1   8   4   18.31    3.84
   1   8   4   21.76    3.70
   2   8   4   18.56    4.11
   3   8   4   -0.82    2.31
  -3  -8  -4   -0.31    1.47
   4   8   4   14.76    4.04
  -4  -8  -4   13.42    3.57
  -5  -8  -4    1.90    2.37
  -6  -8  -4    7.20    3.22
  -7  -8  -4    7.18    3.50
   9  -9  -4   -1.15    3.43
   8  -9  -4    1.89    3.70
  -7   9   4   -0.47    1.84
   7  -9  -4    2.17    3.58
  -6   9   4    1.62    2.40
   6  -9  -4    2.32    3.10
  -6   9   4   -0.59    1.65
  -5   9   4    8.45    3.09
   5  -9  -4    9.12    3.97
  -5   9   4    3.08    2.15
   5  -9  -4   -0.40    2.17
   4  -9  -4   12.25    4.25
  -4   9   4   26.65    4.65
   4  -9  -4   16.22    4.03
  -4   9   4   14.30    3.23
  -3   9   4    1.90    2.01
   3  -9  -4    3.03    2.68
  -3   9   4   -1.09    1.41
   3  -9  -4    1.59    1.98
   2  -9  -4   71.13    7.34
  -2   9   4   64.41    6.20
   2  -9  -4   40.78    6.02
  -2   9   4   79.34    6.01
  -1   9   4    0.52    1.76
   1  -9  -4   -0.77    1.42
  -1   9   4    2.72    2.15
   1  -9  -4   -1.26    1.94
   0  -9  -4   34.53    5.50
   0   9   4   32.81    4.52
   0  -9  -4   42.97    5.38
   0   9   4   33.90    4.85
  -1  -9  -4   -2.16    1.22
   1   9   4    3.78    2.72
   1   9   4   -3.17    1.35
  -1  -9  -4    1.07    2.20
   2   9   4    4.64    2.79
   2   9   4   -2.26    1.66
   3   9   4   11.62    3.82
  -3  -9  -4    3.51    2.31
  -4  -9  -4    7.83    3.15
  -5  -9  -4    0.96    2.49
  -6  -9  -4    2.57    2.89
   8 -10  -4    2.04    4.02
   7 -10  -4   -1.09    3.54
   6 -10  -4    0.20    3.08
   5 -10  -4    3.71    3.56
  -5  10   4    5.20    2.52
   4 -10  -4    0.40    2.60
  -4  10   4   16.39    3.54
  -4  10   4    9.65    3.36
  -3  10   4    7.24    2.58
   3 -10  -4    3.04    2.96
  -3  10   4    0.79    2.33
   3 -10  -4    7.30    3.44
  -2  10   4    3.64    2.52
   2 -10  -4   -0.54    2.00
   2 -10  -4   -0.09    2.63
  -2  10   4   -0.17    1.75
  -1  10   4    5.09    2.52
  -1  10   4   -2.95    1.96
   1 -10  -4    0.83    2.63
   1 -10  -4    1.55    2.20
   0  10   4    9.74    3.00
   0  10   4   13.54    4.01
   0 -10  -4   20.03    4.40
   0 -10  -4    9.15    3.64
  -1 -10  -4   10.84    3.70
   1  10   4    3.80    2.75
   1  10   4    1.55    2.20
  -1 -10  -4   10.56    3.31
   2  10   4   16.14    3.88
   3  10   4    5.18    2.85
  -4 -10  -4    2.08    2.59
  -5 -10  -4   -2.03    2.44
   7 -11  -4   -1.74    3.49
   6 -11  -4    0.85    3.53
   5 -11  -4    5.29    3.93
   4 -11  -4   -0.18    3.00
  -4  11   4    5.23    2.78
  -3  11   4   -1.14    1.68
   3 -11  -4    1.28    2.89
  -2  11   4    1.29    2.14
   2 -11  -4    4.47    3.25
  -2  11   4    2.76    2.72
  -1  11   4    2.79    2.72
   1 -11  -4    5.76    3.39
  -1  11   4   -0.13    1.86
   0 -11  -4   -2.01    2.65
   0  11   4    5.37    2.55
  -1 -11  -4   -1.99    2.56
   1  11   4    1.46    2.23
   2  11   4   13.14    3.73
   3  11   4    9.98    3.54
   4  11   4    0.08    2.70
   5 -12  -4    0.71    3.16
   4 -12  -4    0.98    3.43
   3 -12  -4   -1.33    2.84
   2 -12  -4    7.33    4.08
  -2  12   4   10.18    3.42
  -1  12   4    3.33    2.62
   1 -12  -4   -1.96    2.70
   0  12   4    5.89    3.31
   0 -12  -4    9.37    4.25
   1  12   4    5.12    2.93
   2  12   4    4.48    3.22
   2 -13  -4    2.08    4.06
   1 -13  -4   -0.44    3.25
  -2 -12   5    3.80    3.35
   0 -12   5    3.22    3.83
   1 -12   5    5.70    3.91
   2 -12   5    0.28    3.53
   3 -12   5   -1.93    3.06
   4 -12   5    1.42    3.73
  -4 -11   5    8.80    4.11
  -3 -11   5   13.03    4.68
  -2 -11   5   11.60    4.41
  -1 -11   5    3.89    3.54
   0 -11   5   -0.87    2.69
   1 -11   5   10.59    4.31
   2 -11   5   -1.05    3.07
   3 -11   5    7.76    4.16
   4 -11   5    8.05    4.47
   5 -11   5    6.74    4.04
  -4 -10   5    5.13    3.52
  -3 -10   5   14.74    4.57
  -2 -10   5    2.79    2.97
  -1 -10   5    9.79    3.91
   0 -10   5    4.00    3.39
   1 -10   5    3.18    3.14
   2 -10   5    0.97    2.92
   3 -10   5    2.51    3.18
   4 -10   5    0.90    3.18
   5 -10   5   -2.68    2.21
   6 -10   5    4.85    3.86
  -4  -9   5   11.01    3.86
  -4  -9   5    9.23    2.86
  -4  -9   5   11.03    3.27
  -3  -9   5    9.38    3.67
  -3  -9   5    9.84    3.44
  -3  -9   5    6.92    2.42
  -2  -9   5   17.37    3.43
  -2  -9   5    2.87    2.10
  -2  -9   5   -0.40    2.03
  -1  -9   5    0.25    2.37
  -1  -9   5    1.19    1.67
  -1  -9   5    5.11    2.53
   0  -9   5    1.08    1.75
   0  -9   5    0.42    1.70
   0  -9   5    0.11    2.32
   1  -9   5   24.46    3.62
   1  -9   5   12.05    3.56
   1  -9   5   19.19    4.94
   2  -9   5   21.90    5.21
   2  -9   5   26.94    5.14
   2  -9   5   23.73    3.61
   3  -9   5    0.24    1.61
   3  -9   5    2.87    2.38
   3  -9   5   -1.88    2.04
   4  -9   5    1.25    1.86
   4  -9   5    7.31    3.19
   4  -9   5   -0.29    2.63
   5  -9   5    2.93    2.24
   5  -9   5    0.66    2.63
   5  -9   5   -1.41    1.81
   6  -9   5    2.92    2.37
   6  -9   5   -1.61    2.70
   7  -9   5    4.85    3.13
  -7  -8   5    3.67    2.42
  -7  -8   5    3.74    2.47
  -6  -8   5    1.65    1.78
  -5  -8   5    0.90    1.74
  -5  -8   5    0.67    1.90
  -5  -8   5    2.22    2.75
  -4  -8   5    9.61    3.55
  -4  -8   5   11.00    3.18
  -4  -8   5   11.77    2.95
  -4  -8   5    8.89    2.85
  -3  -8   5   44.28    5.03
  -3  -8   5   30.76    4.11
  -3  -8   5   30.77    4.76
  -3  -8   5   35.11    5.57
  -2  -8   5    8.26    3.35
  -2  -8   5    7.31    2.36
  -2  -8   5    9.73    2.58
  -2  -8   5   12.37    3.27
  -1  -8   5  105.89    6.57
  -1  -8   5   95.50    6.82
  -1  -8   5   90.39    8.11
  -1  -8   5   95.76    7.80
   0  -8   5    5.57    2.45
   0  -8   5    7.80    2.30
   0  -8   5    4.07    2.71
   0  -8   5    7.42    2.27
   1  -8   5    9.96    3.57
   1  -8   5   12.01    2.80
   1  -8   5   13.06    3.33
   1  -8   5   16.63    3.06
   2  -8   5    4.52    2.09
   2  -8   5    4.18    2.77
   2  -8   5    6.32    2.07
   2  -8   5    2.46    1.98
   3  -8   5    0.11    1.38
   3  -8   5    1.97    2.02
   3  -8   5    2.85    2.60
   3  -8   5    2.96    1.86
   4  -8   5    0.11    1.71
   4  -8   5    0.12    1.63
   4  -8   5   -0.58    2.19
   4  -8   5    0.01    1.57
   5  -8   5   14.61    3.45
   5  -8   5   16.58    4.44
   5  -8   5   11.82    3.51
   5  -8   5   27.31    4.93
   6  -8   5   14.88    3.92
   6  -8   5   17.88    4.10
   7  -8   5    3.06    2.82
   8  -8   5    9.05    3.49
  -8  -7   5   -1.92    1.73
  -8  -7   5    1.34    2.35
  -7  -7   5   20.33    3.95
  -7  -7   5   21.95    4.18
  -6  -7   5    2.50    2.12
  -6  -7   5    6.85    2.95
  -6  -7   5    3.13    1.94
  -6  -7   5    2.01    2.25
  -5  -7   5   34.40    4.05
  -5  -7   5   28.67    4.55
  -5  -7   5   37.42    5.69
  -5  -7   5   27.03    4.51
  -5  -7   5   25.19    4.06
  -4  -7   5    3.30    1.93
  -4  -7   5    4.65    2.50
  -4  -7   5    2.31    1.94
  -4  -7   5   -0.34    1.48
  -3  -7   5  191.09    9.66
  -3  -7   5  215.01   11.84
  -3  -7   5  199.49   11.92
  -3  -7   5  182.72   10.44
  -2  -7   5   33.95    5.25
  -2  -7   5   44.57    4.84
  -2  -7   5   44.11    4.38
  -2  -7   5   43.49    5.34
  -1  -7   5   10.79    3.15
  -1  -7   5    2.22    1.45
  -1  -7   5    3.23    1.92
  -1  -7   5    1.15    1.31
   0  -7   5    0.66    1.11
   0  -7   5   -0.73    1.58
   0  -7   5   -1.10    1.05
   0  -7   5    0.13    1.11
   1  -7   5    8.78    2.21
   1  -7   5    5.23    2.21
   1  -7   5    8.82    2.41
   1  -7   5    8.27    3.13
   2  -7   5   -0.29    1.04
   2  -7   5    0.44    1.41
   2  -7   5    0.45    1.42
   2  -7   5    0.13    1.96
   3  -7   5   42.44    5.00
   3  -7   5   48.01    5.73
   3  -7   5   50.27    4.93
   3  -7   5   53.89    6.62
   4  -7   5   26.52    5.00
   4  -7   5   32.63    4.90
   4  -7   5   27.18    4.05
   4  -7   5   20.37    3.94
   5  -7   5   19.63    4.12
   5  -7   5   16.81    4.19
   5  -7   5   13.89    3.46
   5  -7   5   17.76    3.94
   6  -7   5    1.28    2.19
   6  -7   5    0.32    2.43
   7  -7   5    3.74    2.88
   8  -7   5    6.08    3.41
  -9  -6   5    4.26    2.56
  -9  -6   5    0.88    2.58
  -8  -6   5    1.53    2.30
  -8  -6   5    1.12    2.18
  -7  -6   5    4.36    2.53
  -7  -6   5    3.53    2.18
  -7  -6   5    5.28    2.31
  -6  -6   5    2.81    1.89
  -6  -6   5    0.70    1.71
  -6  -6   5    7.42    2.69
  -6  -6   5    6.18    2.63
  -5  -6   5    5.78    2.25
  -5  -6   5    6.70    2.22
  -5  -6   5   11.48    3.59
   5   6  -5    3.86    2.14
  -5  -6   5    8.39    2.50
  -5  -6   5    8.70    2.34
  -4  -6   5   12.95    3.12
  -4  -6   5   15.23    3.85
  -4  -6   5   23.42    3.15
  -4  -6   5   16.93    3.08
  -4  -6   5   15.89    3.27
  -4  -6   5   14.35    3.01
  -3  -6   5  122.34    7.58
  -3  -6   5  112.87    6.70
  -3  -6   5  110.50    8.13
  -3  -6   5  113.38    7.94
  -2  -6   5   24.68    3.33
  -2  -6   5   11.83    3.19
  -2  -6   5   17.22    3.60
  -2  -6   5   21.00    3.39
  -1  -6   5  186.90    9.03
  -1  -6   5  186.72   11.04
  -1  -6   5  190.46   10.74
  -1  -6   5  175.79    9.53
   0  -6   5   35.62    4.68
   0  -6   5   38.98    5.34
   0  -6   5   33.47    3.79
   0  -6   5   34.18    3.74
   1  -6   5   43.66    5.18
   1  -6   5   47.21    4.29
   1  -6   5   45.65    5.70
   1  -6   5   39.60    4.41
   2  -6   5    0.70    1.26
   2  -6   5    0.13    1.35
   2  -6   5    1.72    1.47
   2  -6   5    0.26    1.69
   3  -6   5   17.11    3.33
   3  -6   5    3.31    1.91
   3  -6   5   11.44    2.54
   3  -6   5   13.93    3.55
   4  -6   5    4.42    2.44
   4  -6   5    4.17    2.04
   4  -6   5    1.04    1.73
   4  -6   5    3.89    1.90
   5  -6   5    7.19    2.45
   5  -6   5    6.12    2.74
   5  -6   5    3.08    2.39
   5  -6   5    1.32    1.96
   6  -6   5    7.89    3.25
   6  -6   5    8.88    3.36
   7  -6   5    9.75    3.45
   7  -6   5    6.30    3.29
   8  -6   5    1.28    3.05
   9  -6   5    2.42    3.79
  -9  -5   5    1.46    2.34
  -9  -5   5    5.47    2.95
  -8  -5   5    1.04    2.14
  -8  -5   5    2.68    2.16
  -7  -5   5   34.61    4.46
  -7  -5   5   28.76    4.94
  -7  -5   5   25.13    4.33
  -7  -5   5   25.71    4.37
  -6  -5   5   -0.61    1.53
  -6  -5   5    1.98    1.79
  -6  -5   5   -0.27    1.28
  -6  -5   5    2.75    1.96
  -5  -5   5  142.91    9.13
  -5  -5   5  164.91    8.89
  -5  -5   5  155.76    9.83
   5   5  -5  178.66   10.03
  -5  -5   5  147.87    8.47
  -5  -5   5  156.59    7.89
  -4  -5   5   27.40    4.01
  -4  -5   5   31.71    3.89
  -4  -5   5   22.17    2.91
  -4  -5   5   24.29    3.32
  -4  -5   5   34.09    4.88
  -3  -5   5    2.13    1.36
  -3  -5   5    0.24    1.07
  -3  -5   5    0.43    1.09
  -3  -5   5    2.46    1.61
  -3  -5   5    0.37    1.18
  -3  -5   5    4.40    2.27
  -2  -5   5    7.80    2.08
  -2  -5   5   12.89    3.10
  -2  -5   5    6.16    1.97
  -2  -5   5   13.27    2.03
  -2  -5   5   13.77    2.99
  -1  -5   5    5.40    2.01
  -1  -5   5    7.73    1.96
  -1  -5   5    5.51    2.25
  -1  -5   5    3.84    1.59
   0  -5   5   84.15    5.68
   0  -5   5   82.90    6.22
   0  -5   5   75.69    6.31
   0  -5   5   88.65    5.37
   1  -5   5  283.23   11.77
   1  -5   5  289.65   14.53
   1  -5   5  286.38   12.85
   1  -5   5  274.75   13.62
   2  -5   5   39.62    5.03
   2  -5   5   38.33    4.03
   2  -5   5   25.06    3.71
   2  -5   5   37.69    4.53
   3  -5   5   19.75    3.53
   3  -5   5   18.88    3.23
   3  -5   5   18.48    3.48
   3  -5   5   22.93    4.04
   4  -5   5   38.46    5.00
   4  -5   5   52.37    5.10
   4  -5   5   51.24    5.21
   4  -5   5   41.56    5.09
   5  -5   5    4.26    2.55
   5  -5   5   -0.71    1.80
   6  -5   5    0.38    2.53
   6  -5   5    5.78    2.96
   7  -5   5   -2.98    2.56
   7  -5   5    1.51    2.88
   8  -5   5    6.20    3.91
   9  -5   5   13.98    4.78
 -10  -4   5    0.35    2.48
 -10  -4   5   -1.57    2.03
  -9  -4   5    3.36    2.60
  -9  -4   5   -0.17    1.88
  -8  -4   5    1.13    1.89
  -8  -4   5    7.82    2.57
  -7  -4   5   44.45    5.28
  -7  -4   5   38.47    4.64
  -7  -4   5   35.61    4.96
  -7  -4   5   33.43    5.27
  -6  -4   5   35.33    4.75
  -6  -4   5   22.94    4.14
  -6  -4   5   42.60    4.34
  -6  -4   5   38.88    4.50
  -6  -4   5   30.26    4.17
  -5  -4   5  147.33    8.78
   5   4  -5  143.50    8.49
  -5  -4   5  142.05    7.22
  -5  -4   5  146.28    8.01
  -5  -4   5  122.19    8.40
  -5  -4   5  135.70    7.80
  -4  -4   5    0.38    1.20
  -4  -4   5    4.37    1.72
  -4  -4   5    5.14    2.42
   4   4  -5    0.92    1.42
  -4  -4   5    6.84    1.76
  -4  -4   5   -0.77    1.07
  -3  -4   5   19.72    2.95
  -3  -4   5   27.00    3.57
  -3  -4   5   20.70    2.68
  -3  -4   5   21.48    3.43
  -3  -4   5   22.31    3.90
  -3  -4   5   26.12    2.60
  -2  -4   5   32.69    2.84
  -2  -4   5   31.94    4.00
  -2  -4   5   32.49    4.37
  -2  -4   5   30.59    2.48
  -2  -4   5   32.00    3.36
  -1  -4   5  460.33   18.99
  -1  -4   5  424.03   19.41
  -1  -4   5  419.78   16.23
  -1  -4   5  449.47   17.90
  -1  -4   5  480.03   15.30
   0  -4   5   63.53    4.81
   0  -4   5   71.95    4.67
   0  -4   5   68.80    5.27
   0  -4   5   75.74    5.64
   1  -4   5    1.18    1.03
   1  -4   5   -0.47    1.23
   1  -4   5    4.19    1.74
   1  -4   5    0.40    1.18
   2  -4   5   19.00    3.47
   2  -4   5    9.02    2.25
   2  -4   5   10.82    2.55
   2  -4   5   10.17    2.55
   3  -4   5  138.70    7.70
   3  -4   5  147.98    8.26
   3  -4   5  139.14    8.56
   3  -4   5  133.92    8.17
   4  -4   5    0.59    1.09
   4  -4   5    1.32    1.76
   4  -4   5    1.42    1.75
   4  -4   5   -0.19    1.61
   5  -4   5   43.61    5.47
   5  -4   5   39.99    5.64
   6  -4   5    0.82    2.29
   6  -4   5    1.13    2.48
   7  -4   5   10.87    4.06
   7  -4   5   16.74    4.34
   8  -4   5    2.89    3.36
   9  -4   5    8.69    4.24
 -10  -3   5   -3.09    2.45
 -10  -3   5   -0.37    2.25
  -9  -3   5    1.08    2.08
  -9  -3   5    0.26    2.05
  -8  -3   5   -1.49    1.36
  -8  -3   5   -0.27    1.52
  -8  -3   5    0.58    1.88
  -7  -3   5    7.57    2.60
  -7  -3   5    7.26    2.61
  -7  -3   5    3.42    1.93
  -7  -3   5    5.35    2.52
   6   3  -5   -0.57    1.93
  -6  -3   5    2.96    1.65
  -6  -3   5   -0.41    1.33
  -6  -3   5    1.34    1.53
   6   3  -5    1.41    1.40
  -6  -3   5   -0.61    1.29
  -5  -3   5    9.09    2.29
   5   3  -5    8.41    2.56
  -5  -3   5    3.63    2.25
  -5  -3   5    6.48    1.95
  -5  -3   5    6.52    2.21
  -5  -3   5    6.24    1.88
  -4  -3   5   14.73    2.43
  -4  -3   5   11.09    2.39
  -4  -3   5   19.71    3.20
  -4  -3   5   16.70    2.67
   4   3  -5   16.98    3.03
  -4  -3   5   21.21    3.60
  -3  -3   5   50.26    3.83
  -3  -3   5   54.93    5.30
   3   3  -5   46.27    4.55
  -3  -3   5   51.75    3.33
  -3  -3   5   49.58    3.65
  -3  -3   5   52.03    4.31
  -2  -3   5    1.57    1.11
  -2  -3   5    3.18    1.79
  -2  -3   5    2.94    1.04
  -2  -3   5    4.07    1.63
  -2  -3   5    2.25    1.23
  -2  -3   5    3.85    1.28
  -1  -3   5   20.02    3.36
  -1  -3   5   12.60    2.53
  -1  -3   5   21.80    2.64
  -1  -3   5   18.71    2.73
  -1  -3   5   17.85    1.79
   0  -3   5   75.92    5.42
   0  -3   5   78.83    4.79
   0  -3   5   77.66    5.71
   0  -3   5   83.87    3.46
   0  -3   5   88.84    5.46
   1  -3   5  114.27    6.28
   1  -3   5  128.03    7.04
   1  -3   5  112.92    6.78
   1  -3   5  123.31    7.28
   2  -3   5    0.11    0.98
   2  -3   5    0.61    0.87
   2  -3   5    1.95    1.35
   2  -3   5    0.53    1.31
   3  -3   5    2.12    1.52
   3  -3   5    0.66    1.38
   3  -3   5    3.87    1.49
   3  -3   5    2.83    1.60
   4  -3   5   40.59    4.68
   4  -3   5   31.94    3.80
   4  -3   5   31.34    3.47
   4  -3   5   26.33    4.31
   5  -3   5   52.04    6.28
   5  -3   5   52.65    5.84
   6  -3   5   10.64    3.65
   6  -3   5   18.78    4.28
   7  -3   5   64.31    7.40
   7  -3   5   61.64    7.77
   8  -3   5    2.44    3.17
   9  -3   5    3.08    3.90
  10  -3   5    0.92    4.14
 -10  -2   5   -1.73    2.26
 -10  -2   5    4.29    2.72
  -9  -2   5   -0.70    1.64
  -9  -2   5   -1.50    2.00
  -8  -2   5    0.71    1.89
  -8  -2   5   -0.53    1.46
  -8  -2   5   -0.04    1.65
  -7  -2   5   56.51    6.26
  -7  -2   5   63.74    6.02
  -7  -2   5   64.57    5.56
  -7  -2   5   67.75    6.01
  -6  -2   5   13.83    2.98
   6   2  -5   21.20    3.43
   6   2  -5   18.64    3.96
  -6  -2   5   20.32    3.76
  -6  -2   5   23.41    3.39
  -6  -2   5   17.83    3.24
  -5  -2   5    8.05    2.21
  -5  -2   5    7.74    1.94
   5   2  -5    1.87    1.54
  -5  -2   5    5.35    2.00
   5   2  -5    8.28    2.88
  -5  -2   5    4.50    1.89
   4   2  -5    0.09    1.00
  -4  -2   5   -0.01    0.95
  -4  -2   5   -0.55    1.43
  -4  -2   5    0.81    1.18
  -4  -2   5    2.73    1.40
  -4  -2   5    2.38    1.18
  -3  -2   5   23.81    2.46
  -3  -2   5   24.83    2.75
  -3  -2   5   22.12    3.51
  -3  -2   5   25.38    2.96
   3   2  -5   22.35    3.22
  -3  -2   5   23.21    3.20
  -2  -2   5   48.99    4.76
  -2  -2   5   43.37    3.36
  -2  -2   5   43.25    3.03
   2   2  -5   41.48    4.11
  -2  -2   5   38.91    2.64
  -1  -2   5  252.73   12.49
  -1  -2   5  283.77   10.74
  -1  -2   5  272.33   11.58
  -1  -2   5  270.12    8.98
  -1  -2   5  265.69    9.88
   1   2  -5  277.44   12.16
   0  -2   5  207.49   10.08
   0  -2   5  215.97    7.79
   0  -2   5  221.80    9.88
   0  -2   5  210.46   10.54
   0  -2   5  219.80    9.06
   1  -2   5   81.98    5.20
   1  -2   5   80.61    4.90
   1  -2   5   80.96    5.29
   1  -2   5   81.82    3.51
   1  -2   5   83.69    5.51
   2  -2   5   39.21    2.32
   2  -2   5   27.12    3.49
   2  -2   5   36.01    3.51
   2  -2   5   35.73    3.54
   2  -2   5   41.30    3.64
   3  -2   5  138.84    5.73
   3  -2   5  132.21    7.82
   3  -2   5  121.33    7.05
   3  -2   5  123.87    7.09
   3  -2   5  120.65    6.74
   4  -2   5    2.22    2.15
   4  -2   5    0.28    0.93
   4  -2   5    1.88    2.05
   5  -2   5   19.87    3.96
   5  -2   5   18.14    4.15
   6  -2   5   58.72    6.59
   6  -2   5   55.95    6.83
   7  -2   5   10.65    4.46
   7  -2   5   13.70    4.34
   8  -2   5   -0.69    2.88
   9  -2   5   16.20    5.35
  10  -2   5    1.33    4.36
 -10  -1   5    0.43    2.14
 -10  -1   5   -0.82    2.62
  -9  -1   5    8.57    3.14
  -9  -1   5    3.66    2.23
   8   1  -5   18.67    4.30
  -8  -1   5   11.39    3.16
  -8  -1   5    8.98    2.90
  -8  -1   5    3.81    2.20
  -7  -1   5   71.73    6.34
  -7  -1   5   72.33    6.80
  -7  -1   5   61.10    5.55
  -7  -1   5   73.51    5.69
   6   1  -5    5.66    2.24
  -6  -1   5    1.59    1.53
   6   1  -5    3.71    2.72
  -6  -1   5    2.25    1.77
  -6  -1   5    3.19    1.60
  -6  -1   5    0.55    1.51
  -5  -1   5   47.85    4.74
  -5  -1   5   40.99    4.15
   5   1  -5   56.03    5.56
   5   1  -5   44.16    4.45
  -5  -1   5   39.80    4.25
  -5  -1   5   43.00    3.94
  -4  -1   5    1.21    1.06
   4   1  -5   -0.38    1.44
  -4  -1   5   -0.43    0.88
   4   1  -5   -0.24    1.07
  -4  -1   5    1.12    0.97
  -4  -1   5    0.04    0.95
   3   1  -5  104.19    6.48
  -3  -1   5  105.10    5.63
   3   1  -5  107.24    6.68
  -3  -1   5  104.36    6.17
  -3  -1   5  112.58    5.91
  -3  -1   5  107.42    5.23
  -2  -1   5  158.64    7.69
  -2  -1   5  155.17    8.48
  -2  -1   5  150.05    7.05
   2   1  -5  151.81    8.06
  -2  -1   5  153.91    6.22
  -2  -1   5  158.85    6.93
  -1  -1   5  194.66    8.08
  -1  -1   5  189.62    7.66
  -1  -1   5  195.21    9.71
   1   1  -5  202.38    9.32
  -1  -1   5  185.60    8.65
  -1  -1   5  188.16    6.90
   0   1  -5    1.70    1.08
   0  -1   5    0.93    0.70
   0  -1   5    1.25    0.93
   0  -1   5    2.81    1.44
   0  -1   5    2.48    1.19
   1  -1   5   76.53    4.68
   1  -1   5   83.22    4.03
  -1   1  -5   82.13    5.07
   1  -1   5   80.38    5.29
   1  -1   5   91.36    5.38
   2  -1   5   44.34    4.15
  -2   1  -5   43.98    3.48
   2  -1   5   48.19    3.86
   2  -1   5   53.94    3.21
   2  -1   5   49.75    2.80
   2  -1   5   55.21    4.00
  -3   1  -5  203.32    7.41
   3  -1   5  192.14    7.97
   3  -1   5  186.11    9.87
   3  -1   5  175.22    9.04
  -3   1  -5  200.04    8.72
   3  -1   5  180.32    8.99
   4  -1   5    1.45    2.10
  -4   1  -5    4.84    1.68
  -4   1  -5    2.13    1.14
  -4   1  -5    1.68    1.31
   4  -1   5   -0.89    1.68
   5  -1   5  141.33    8.94
   5  -1   5  138.93    9.62
  -5   1  -5  144.47    7.55
  -5   1  -5  152.15    6.96
   6  -1   5   10.01    3.73
   6  -1   5   10.81    3.91
   7  -1   5   17.72    4.58
   7  -1   5   14.18    4.81
   8  -1   5    8.75    4.35
   9  -1   5    8.16    4.42
  10  -1   5    5.49    4.93
 -10   0   5    1.86    2.26
 -10   0   5    1.21    2.89
  -9   0   5   23.92    4.49
  -9   0   5   17.04    4.13
  -8   0   5    7.57    2.68
   8   0  -5    9.83    3.60
  -8   0   5   14.33    3.39
  -8   0   5    7.71    2.67
  -7   0   5   34.53    4.33
  -7   0   5   28.10    4.67
  -7   0   5   35.58    4.48
   7   0  -5   27.30    4.99
  -7   0   5   34.82    4.71
   7   0  -5   42.80    5.03
  -6   0   5  122.19    7.29
  -6   0   5  126.09    7.03
   6   0  -5  123.57    7.90
  -6   0   5  139.49    8.38
   6   0  -5  120.70    8.27
  -6   0   5  121.47    7.71
  -5   0   5  129.51    7.41
  -5   0   5  128.12    7.55
   5   0  -5  118.89    7.59
  -5   0   5  114.14    6.42
   5   0  -5  125.55    7.98
  -5   0   5  132.63    6.92
  -4   0   5    8.51    2.09
   4   0  -5    7.13    2.07
  -4   0   5    8.46    2.06
  -4   0   5   10.61    2.21
   4   0  -5    8.54    2.53
  -4   0   5    9.27    2.02
  -3   0   5  325.23   12.74
   3   0  -5  327.82   14.10
  -3   0   5  309.86   13.19
  -3   0   5  330.64   11.58
  -3   0   5  336.45   12.20
   3   0  -5  310.10   14.53
   2   0  -5  132.13    7.32
   2   0  -5  134.41    7.67
  -2   0   5  134.65    6.38
  -2   0   5  133.80    6.23
  -2   0   5  135.04    6.79
  -2   0   5  139.82    5.81
   1   0  -5  661.26   25.77
  -1   0   5  657.61   21.56
  -1   0   5  654.34   23.46
  -1   0   5  647.31   20.07
  -1   0   5  682.58   22.29
   1   0  -5  671.24   24.85
   0   0  -5  143.41    7.55
   0   0   5  157.17    7.41
   0   0   5  156.10    6.78
   0   0   5  156.12    5.94
   0   0   5  160.99    6.63
   1   0   5  113.05    6.51
   1   0   5  118.01    5.72
   1   0   5  115.44    5.38
  -1   0  -5  108.89    5.92
   1   0   5  112.08    4.80
   1   0   5   98.92    5.89
   2   0   5   95.48    5.61
   2   0   5  107.80    5.38
   2   0   5  100.14    6.18
  -2   0  -5  111.80    5.06
   2   0   5  106.32    6.15
  -2   0  -5  106.81    5.61
  -3   0  -5    3.14    1.20
   3   0   5    3.10    1.76
   3   0   5    4.00    1.58
   3   0   5    4.93    2.14
  -3   0  -5    4.74    1.47
   4   0   5    5.13    2.57
  -4   0  -5    2.72    1.76
  -4   0  -5    4.18    1.61
   4   0   5    1.84    1.94
   5   0   5   28.61    4.78
  -5   0  -5   28.63    3.32
   5   0   5   16.70    4.29
  -5   0  -5   27.72    3.56
  -6   0  -5   14.41    2.85
   6   0   5   15.02    4.17
   6   0   5   13.67    4.50
  -6   0  -5   16.47    3.31
  -7   0  -5   64.48    5.55
   7   0   5   65.63    8.26
   7   0   5   63.27    7.30
   8   0   5   -0.12    3.07
   9   0   5    1.10    3.71
  10   0   5    4.54    4.68
 -11   1   5   -0.62    2.31
  11  -1  -5    1.81    3.64
 -10   1   5    5.06    3.36
 -10   1   5    3.42    2.64
  -9   1   5    8.07    3.33
  -9   1   5   10.73    3.20
  -8   1   5    8.68    2.81
   8  -1  -5   13.65    3.68
  -8   1   5   14.85    3.46
  -8   1   5    6.85    2.60
  -7   1   5   84.00    6.17
   7  -1  -5   95.44    7.78
   7  -1  -5  106.24    7.83
  -7   1   5   99.83    7.24
  -7   1   5   99.32    6.72
   6  -1  -5   14.01    3.60
  -6   1   5   13.07    3.00
  -6   1   5   12.01    2.73
  -6   1   5   17.11    3.11
  -6   1   5   13.34    2.84
   6  -1  -5    7.00    3.61
  -5   1   5  174.40    9.26
   5  -1  -5  176.61    9.88
  -5   1   5  177.76    9.30
  -5   1   5  191.06    8.67
  -5   1   5  166.16    8.26
   5  -1  -5  194.62   10.63
   4  -1  -5   70.22    5.59
  -4   1   5   81.80    5.28
  -4   1   5   73.74    4.60
   4  -1  -5   75.69    6.07
  -4   1   5   79.22    5.20
  -4   1   5   84.36    4.92
  -3   1   5   57.77    3.82
  -3   1   5   67.23    4.47
  -3   1   5   68.99    4.45
  -3   1   5   66.56    3.98
   3  -1  -5   67.61    5.14
   3  -1  -5   71.08    5.49
  -2   1   5    1.40    0.98
  -2   1   5    4.37    1.19
   2  -1  -5    5.85    1.83
   2  -1  -5    3.55    1.93
  -2   1   5    5.48    1.42
  -2   1   5    3.11    1.08
  -1   1   5    0.19    0.87
  -1   1   5    2.23    0.95
  -1   1   5    2.45    0.99
   1  -1  -5    3.16    1.90
   1  -1  -5    2.52    1.40
   0   1   5  161.16    6.81
   0   1   5  169.91    7.57
   0  -1  -5  163.91    8.09
   0   1   5  164.45    6.65
   0   1   5  164.85    7.36
   0  -1  -5  163.23    8.40
  -1  -1  -5  493.44   18.96
   1   1   5  495.82   18.48
   1   1   5  504.79   16.04
   1   1   5  498.90   17.01
   1   1   5  504.88   17.78
  -1  -1  -5  490.15   19.72
   2   1   5   90.97    5.26
   2   1   5   93.17    5.21
   2   1   5   95.13    5.67
  -2  -1  -5   83.15    4.88
  -2  -1  -5   84.44    5.15
  -2  -1  -5   88.16    4.68
   3   1   5   80.33    5.85
   3   1   5   71.14    4.83
  -3  -1  -5   71.28    4.25
  -3  -1  -5   81.67    4.56
   3   1   5   78.67    5.30
  -4  -1  -5    1.45    1.50
   4   1   5    2.98    2.37
   4   1   5    2.85    2.44
  -4  -1  -5    2.27    1.74
   5   1   5   25.17    4.61
   5   1   5   23.45    4.78
  -5  -1  -5   22.25    3.24
  -5  -1  -5   12.66    2.88
  -6  -1  -5   30.91    4.01
   6   1   5   30.99    5.29
  -6  -1  -5   35.34    4.55
   6   1   5   29.32    5.52
   7   1   5   29.95    6.27
   7   1   5   34.04    5.94
  -7  -1  -5   43.92    5.44
  -7  -1  -5   34.96    4.51
   8   1   5   -1.59    3.39
  -8  -1  -5   -0.58    1.85
   9   1   5   -4.36    3.07
  11  -2  -5    5.04    4.03
 -10   2   5    3.83    2.67
   9  -2  -5    8.52    3.38
  -9   2   5    3.71    2.70
  -9   2   5    8.05    2.86
   8  -2  -5    3.11    2.75
  -8   2   5    2.74    2.12
  -8   2   5   -0.33    1.49
  -8   2   5   -1.88    1.62
   7  -2  -5   15.97    3.73
  -7   2   5   17.31    3.24
  -7   2   5   18.99    3.76
   7  -2  -5   21.16    5.00
  -7   2   5   14.58    3.24
   7  -2  -5   24.36    4.39
  -6   2   5   32.27    3.86
   6  -2  -5   31.60    4.84
  -6   2   5   33.22    4.01
  -6   2   5   28.82    4.14
   6  -2  -5   36.96    5.65
  -6   2   5   29.20    4.16
   5  -2  -5   57.24    5.84
  -5   2   5   45.67    4.41
  -5   2   5   53.91    4.34
  -5   2   5   54.06    4.98
   5  -2  -5   47.40    5.94
  -5   2   5   56.92    4.54
  -4   2   5   30.71    3.26
   4  -2  -5   30.44    4.22
  -4   2   5   21.51    2.66
   4  -2  -5   20.72    4.31
  -4   2   5   28.88    3.21
  -4   2   5   29.23    3.44
  -3   2   5  140.19    6.34
  -3   2   5  125.43    5.97
  -3   2   5  127.97    6.54
  -3   2   5  125.01    6.80
   3  -2  -5  125.80    8.22
   3  -2  -5  137.91    8.06
  -2   2   5   35.18    2.52
   2  -2  -5   35.70    4.38
   2  -2  -5   26.08    3.51
  -2   2   5   33.75    2.97
  -2   2   5   30.73    2.76
  -2   2   5   29.11    3.11
   1  -2  -5  149.20    7.98
  -1   2   5  155.00    6.19
  -1   2   5  142.94    7.02
   1  -2  -5  147.51    8.38
  -1   2   5  146.66    6.64
  -1   2   5  144.94    6.37
   0   2   5   49.17    3.39
   0  -2  -5   52.26    4.12
   0   2   5   55.20    3.21
   0   2   5   55.83    3.49
   0  -2  -5   52.89    4.48
   0   2   5   56.36    3.97
   1   2   5  128.46    6.29
   1   2   5  146.94    6.96
   1   2   5  142.29    7.21
  -1  -2  -5  157.74    7.59
   1   2   5  145.96    6.45
  -1  -2  -5  150.59    7.87
   2   2   5   56.77    4.30
   2   2   5   54.17    3.96
  -2  -2  -5   56.49    4.25
  -2  -2  -5   63.46    3.96
   2   2   5   53.36    4.14
  -2  -2  -5   52.47    3.94
   3   2   5  146.09    8.35
   3   2   5  156.05    7.92
   3   2   5  160.79    8.03
  -3  -2  -5  149.55    7.11
  -3  -2  -5  155.07    7.18
   4   2   5    2.42    2.40
   4   2   5   -1.68    1.87
  -4  -2  -5   -0.33    1.49
   5   2   5  152.63    9.09
  -5  -2  -5  140.53    8.51
  -5  -2  -5  132.28    7.50
   5   2   5  135.47    9.69
  -6  -2  -5   17.39    3.50
   6   2   5   14.82    4.66
  -6  -2  -5   21.73    4.02
   6   2   5   15.24    4.08
  -7  -2  -5   -0.53    1.88
   7   2   5   -1.33    3.57
  -7  -2  -5    0.18    1.80
   7   2   5    0.59    3.06
   8   2   5   -0.22    3.67
  -8  -2  -5    5.36    3.14
  -8  -2  -5    7.48    3.10
   9   2   5    6.63    4.54
  -9  -2  -5    5.30    3.05
 -10   3   5    2.99    2.53
  10  -3  -5    2.05    3.40
  -9   3   5   53.34    5.89
  -9   3   5   52.30    6.34
  -8   3   5    1.98    2.24
   8  -3  -5    4.19    2.86
  -8   3   5    3.00    2.29
  -8   3   5    4.74    2.31
  -7   3   5    5.83    2.30
  -7   3   5    7.27    2.57
   7  -3  -5   11.50    3.23
   7  -3  -5    7.50    3.01
   7  -3  -5    5.42    3.70
  -7   3   5    6.91    2.56
  -6   3   5    5.75    2.09
   6  -3  -5    3.19    2.42
   6  -3  -5    1.04    3.33
  -6   3   5    8.78    2.64
  -6   3   5    7.97    2.16
   6  -3  -5    6.30    2.45
   5  -3  -5   52.21    6.44
  -5   3   5   54.68    4.39
   5  -3  -5   57.24    6.02
  -5   3   5   58.73    4.69
  -5   3   5   50.61    4.93
  -5   3   5   58.75    4.68
  -4   3   5   24.69    3.04
  -4   3   5   23.64    2.71
  -4   3   5   22.46    2.87
   4  -3  -5   29.44    4.94
  -4   3   5   26.18    3.50
   4  -3  -5   23.25    4.04
  -3   3   5   39.89    3.61
  -3   3   5   48.52    3.12
   3  -3  -5   40.62    5.23
  -3   3   5   40.70    3.97
   3  -3  -5   44.34    5.02
  -3   3   5   47.22    3.35
   2  -3  -5   33.97    4.62
   2  -3  -5   29.68    4.03
  -2   3   5   30.50    3.05
  -2   3   5   30.88    2.29
  -2   3   5   26.83    2.44
  -2   3   5   27.40    3.24
  -1   3   5  303.40   12.50
  -1   3   5  303.49   11.32
  -1   3   5  307.37   11.47
   1  -3  -5  332.57   14.21
   1  -3  -5  283.84   14.20
   0   3   5   86.43    4.38
   0  -3  -5   81.77    6.08
   0   3   5   88.68    4.08
   0   3   5   83.32    4.87
   0  -3  -5   81.13    5.77
   0   3   5   80.14    5.26
  -1  -3  -5   31.32    3.91
   1   3   5   20.16    2.36
  -1  -3  -5   20.72    2.99
   1   3   5   19.61    2.21
   1   3   5   17.94    2.63
   1   3   5   24.06    3.18
   2   3   5   25.07    3.02
   2   3   5   20.65    2.65
  -2  -3  -5   18.57    2.75
   2   3   5   22.08    3.23
  -2  -3  -5   21.59    2.75
  -2  -3  -5   21.84    3.25
   3   3   5    0.80    1.68
   3   3   5    0.81    1.73
   3   3   5   -1.78    1.54
  -3  -3  -5   -1.43    1.24
   4   3   5    8.51    2.87
   4   3   5   -0.26    2.46
  -4  -3  -5    2.53    2.03
   4   3   5    4.85    2.73
  -5  -3  -5  117.11    7.42
  -5  -3  -5  142.66    8.93
   5   3   5  138.43    9.56
   5   3   5  133.37    8.52
  -6  -3  -5    2.41    2.04
  -6  -3  -5    5.11    2.56
   6   3   5    2.34    3.32
   6   3   5    4.04    3.08
   7   3   5    8.57    4.25
  -7  -3  -5   10.88    3.26
   7   3   5   10.21    4.49
  -7  -3  -5   10.32    3.50
  -8  -3  -5    2.40    2.39
   8   3   5    4.16    3.71
   9   3   5   -3.67    3.58
  -9  -3  -5    0.47    2.61
 -10   4   5   -0.54    2.06
  10  -4  -5   -1.62    3.17
  -9   4   5    5.90    2.75
   9  -4  -5    9.40    3.87
   9  -4  -5   10.86    3.98
   8  -4  -5    4.99    2.61
  -8   4   5    0.01    1.98
   8  -4  -5   -0.12    2.32
   8  -4  -5    4.00    3.73
  -8   4   5    2.11    1.94
   7  -4  -5    7.15    4.14
  -7   4   5    4.30    2.45
   7  -4  -5   11.74    3.30
  -7   4   5    9.23    2.68
   7  -4  -5   19.58    4.34
  -7   4   5    4.31    2.33
  -6   4   5   10.80    2.65
  -6   4   5   15.53    3.33
  -6   4   5    7.36    2.38
   6  -4  -5   17.74    4.14
   6  -4  -5   18.11    3.46
   6  -4  -5    9.78    4.15
   5  -4  -5    4.36    2.08
  -5   4   5    6.52    2.17
  -5   4   5    5.29    1.86
  -5   4   5    3.52    1.62
   5  -4  -5    5.28    2.86
   5  -4  -5    0.41    3.33
  -4   4   5   29.28    2.87
  -4   4   5   33.48    3.64
   4  -4  -5   35.22    5.62
   4  -4  -5   29.98    4.82
  -4   4   5   28.74    3.16
  -4   4   5   24.82    3.59
   3  -4  -5   52.70    5.89
  -3   4   5   58.73    4.46
  -3   4   5   52.79    4.70
   3  -4  -5   59.08    6.54
  -3   4   5   50.68    3.49
  -2   4   5    5.80    1.66
  -2   4   5    4.54    1.73
   2  -4  -5    5.94    2.95
   2  -4  -5    8.78    2.89
  -2   4   5    6.31    1.27
  -1   4   5  105.99    4.76
   1  -4  -5  112.46    7.49
  -1   4   5  109.60    5.81
   1  -4  -5   94.36    7.35
  -1   4   5  105.68    6.40
   0  -4  -5  105.82    6.85
   0   4   5   96.56    4.55
   0  -4  -5   96.81    6.97
   0   4   5   98.77    6.25
   0   4   5   96.64    5.51
  -1  -4  -5  307.55   13.60
  -1  -4  -5  312.66   14.13
   1   4   5  304.75   13.21
   1   4   5  304.89   11.73
   1   4   5  303.83   11.92
   2   4   5   36.59    3.47
  -2  -4  -5   32.48    3.49
  -2  -4  -5   35.08    3.75
  -2  -4  -5   46.16    4.56
   2   4   5   40.72    4.42
   3   4   5  275.26   11.70
   3   4   5  313.40   13.06
   3   4   5  276.55   13.09
  -3  -4  -5  274.13   11.59
   4   4   5   12.57    3.25
  -4  -4  -5   17.25    3.11
   4   4   5   15.92    3.75
   5   4   5    0.39    2.62
   5   4   5   -2.10    2.60
  -5  -4  -5    2.89    2.02
  -6  -4  -5    4.07    2.99
   6   4   5    1.12    2.91
  -6  -4  -5    1.04    2.04
  -7  -4  -5   10.74    3.80
  -7  -4  -5   10.92    3.43
   7   4   5    5.13    3.99
  -8  -4  -5   15.72    4.16
   8   4   5   -0.27    4.01
  -9  -4  -5    4.41    3.26
 -10   5   5    6.76    2.94
  -9   5   5    0.81    2.17
  -8   5   5    7.57    3.10
  -8   5   5    2.99    2.20
   8  -5  -5    5.02    3.94
   8  -5  -5    5.98    3.77
   7  -5  -5   10.82    3.89
   7  -5  -5    7.08    4.00
  -7   5   5    8.26    3.02
   6  -5  -5    0.57    2.38
  -6   5   5    1.28    1.65
  -6   5   5    2.41    1.75
   6  -5  -5    0.04    3.18
   5  -5  -5   37.54    6.21
  -5   5   5   54.29    5.42
  -5   5   5   50.36    4.72
   5  -5  -5   73.79    7.18
   4  -5  -5   10.81    4.17
   4  -5  -5   23.93    4.69
  -4   5   5   12.62    2.53
  -4   5   5   11.53    2.90
  -3   5   5   36.36    4.20
   3  -5  -5   33.68    5.42
   3  -5  -5   32.66    4.95
  -3   5   5   35.68    3.77
   2  -5  -5    1.93    2.81
  -2   5   5    1.57    1.49
  -2   5   5    0.15    1.27
   2  -5  -5    2.51    2.18
   1  -5  -5   63.20    5.91
   1  -5  -5   50.29    5.85
  -1   5   5   60.46    4.43
  -1   5   5   53.73    5.00
   0  -5  -5    2.27    2.57
   0  -5  -5   -2.06    1.36
   0   5   5    4.67    2.17
   0   5   5    3.01    1.55
  -1  -5  -5   -0.43    1.46
  -1  -5  -5    1.63    2.11
   1   5   5   -0.69    1.53
   1   5   5    1.96    1.66
  -2  -5  -5   24.97    3.32
  -2  -5  -5   39.94    3.94
  -2  -5  -5   30.73    3.91
   2   5   5   24.68    3.92
   3   5   5   47.84    5.35
  -3  -5  -5   58.84    5.04
   4   5   5    1.52    2.15
  -4  -5  -5    0.29    1.73
   5   5   5   44.56    5.79
  -5  -5  -5   42.53    5.17
  -6  -5  -5   -1.30    2.05
  -7  -5  -5    5.13    2.98
  -8  -5  -5    0.22    2.73
 -10   6   5    3.88    2.68
  -9   6   5    3.87    2.51
  -8   6   5   -0.11    1.49
   8  -6  -5    0.36    2.66
   8  -6  -5    7.43    4.00
  -7   6   5    9.80    2.79
   7  -6  -5   10.56    3.87
   7  -6  -5   13.22    4.73
  -7   6   5   13.69    3.60
  -6   6   5   22.91    3.77
   6  -6  -5   18.58    5.17
   6  -6  -5   22.84    4.94
  -6   6   5   41.04    5.20
   5  -6  -5   14.04    4.03
  -5   6   5    9.86    2.64
  -5   6   5   12.66    3.13
   5  -6  -5    4.73    3.43
  -4   6   5    1.89    1.38
   4  -6  -5   -1.57    1.72
  -4   6   5    2.55    1.76
   4  -6  -5    2.79    3.05
  -3   6   5    6.55    2.04
   3  -6  -5    9.49    3.75
   3  -6  -5    1.76    2.36
  -3   6   5    3.13    1.94
  -2   6   5    0.44    1.43
   2  -6  -5   -0.65    1.81
   2  -6  -5   -0.13    2.89
  -2   6   5    0.69    1.61
   1  -6  -5   78.72    6.51
  -1   6   5   70.47    6.17
   1  -6  -5   76.51    6.89
  -1   6   5   86.78    5.60
   0  -6  -5    7.49    2.72
   0   6   5   10.51    2.88
   0  -6  -5    6.77    2.96
   0   6   5    7.30    2.45
   1   6   5   54.53    5.48
   1   6   5   57.42    5.08
  -1  -6  -5   57.39    5.65
  -1  -6  -5   58.04    5.10
  -2  -6  -5   12.45    2.68
   2   6   5   19.38    3.87
   3   6   5    4.15    2.56
  -3  -6  -5   -0.77    1.55
  -4  -6  -5   -2.27    1.65
   4   6   5    1.11    2.29
  -5  -6  -5   29.33    4.72
   5   6   5   25.52    4.93
  -6  -6  -5    0.97    2.12
  -7  -6  -5    1.33    2.96
  -8  -6  -5   13.37    4.40
  -9   7   5    8.67    2.99
  -8   7   5    0.15    1.84
   8  -7  -5   -1.09    3.24
   7  -7  -5   19.13    4.67
  -7   7   5   27.88    4.39
   7  -7  -5   18.96    5.16
  -7   7   5   21.04    4.32
  -6   7   5    1.77    1.79
  -6   7   5    6.01    2.73
   6  -7  -5    9.57    4.06
   6  -7  -5    3.61    2.98
  -5   7   5    1.04    1.82
   5  -7  -5   -2.35    2.81
   5  -7  -5   -2.19    1.97
  -5   7   5    1.21    1.54
  -4   7   5   24.79    4.21
   4  -7  -5   20.81    5.03
   4  -7  -5   26.78    5.01
  -4   7   5   29.75    4.09
  -3   7   5   21.88    3.90
   3  -7  -5   24.06    5.13
  -3   7   5   17.10    3.17
   3  -7  -5   16.60    4.19
  -2   7   5    1.04    1.33
  -2   7   5    3.03    1.94
   2  -7  -5    1.39    2.43
   2  -7  -5    1.66    2.30
   1  -7  -5   -1.16    2.22
  -1   7   5    2.74    2.11
  -1   7   5    2.46    1.83
   1  -7  -5    2.75    2.04
   0   7   5   39.45    4.48
   0  -7  -5   38.54    4.87
   0   7   5   35.28    4.64
   0  -7  -5   35.03    5.05
  -1  -7  -5   46.48    4.94
  -1  -7  -5   43.19    5.19
   1   7   5   47.81    5.44
   1   7   5   48.16    4.86
   2   7   5    0.38    1.73
   2   7   5   -0.08    1.75
   3   7   5   42.52    5.66
  -3  -7  -5   42.48    4.71
  -4  -7  -5    1.44    2.00
   4   7   5   -2.45    1.77
  -5  -7  -5   -0.78    2.21
  -6  -7  -5    6.94    3.24
  -7  -7  -5    2.51    2.92
   9  -8  -5   -0.26    3.70
  -9   8   5    2.08    2.59
   8  -8  -5    2.01    3.45
  -8   8   5    1.76    2.36
  -7   8   5    6.53    2.50
   7  -8  -5    1.68    3.21
   6  -8  -5    2.09    3.58
   6  -8  -5    5.34    3.13
  -6   8   5    6.81    3.07
  -6   8   5   11.25    3.08
   5  -8  -5    7.16    3.35
   5  -8  -5    1.25    3.14
  -5   8   5    8.11    2.98
  -5   8   5    7.93    2.62
   4  -8  -5   11.32    4.13
  -4   8   5   20.23    3.66
  -4   8   5   21.50    4.26
   4  -8  -5   23.82    5.02
  -3   8   5    3.14    2.08
   3  -8  -5    3.38    2.60
   3  -8  -5    3.88    3.13
  -3   8   5    3.59    2.35
  -2   8   5   -1.44    1.74
  -2   8   5   -0.13    1.46
   2  -8  -5   -0.17    1.82
   2  -8  -5    1.01    2.28
   1  -8  -5    0.10    1.83
  -1   8   5    0.14    1.84
  -1   8   5    3.03    2.08
   1  -8  -5   -1.49    1.71
   0  -8  -5    1.73    2.32
   0  -8  -5    2.19    1.99
   0   8   5    2.04    2.47
   0   8   5    7.63    2.57
   1   8   5    0.67    2.02
  -1  -8  -5    1.81    1.98
   1   8   5    2.50    2.33
  -1  -8  -5    1.15    2.14
   2   8   5    8.50    3.01
   2   8   5   13.73    3.68
   3   8   5   50.44    6.32
  -4  -8  -5    0.99    2.14
  -5  -8  -5    0.28    2.00
  -6  -8  -5   -0.45    2.64
   8  -9  -5   -2.56    3.32
  -8   9   5   -0.27    2.04
  -7   9   5    0.57    1.94
   7  -9  -5    2.81    3.62
  -6   9   5    2.35    2.09
   6  -9  -5    3.53    3.47
   5  -9  -5    0.91    2.75
  -5   9   5    2.54    1.99
  -5   9   5    3.03    2.80
   4  -9  -5   -0.39    2.19
  -4   9   5    0.80    1.83
  -4   9   5    2.60    2.42
   4  -9  -5   -0.33    2.72
   3  -9  -5   20.55    4.71
  -3   9   5   24.62    4.62
   3  -9  -5   21.50    5.31
  -3   9   5   19.42    3.71
  -2   9   5    2.43    2.14
   2  -9  -5    1.25    1.96
   2  -9  -5    6.40    3.34
  -2   9   5    2.60    2.33
   1  -9  -5   34.83    5.38
  -1   9   5   38.55    5.36
   1  -9  -5   42.20    6.30
  -1   9   5   35.04    4.69
   0   9   5    6.07    3.00
   0   9   5    0.28    1.90
   0  -9  -5    3.74    2.23
   0  -9  -5    1.27    2.29
   1   9   5   34.24    4.76
  -1  -9  -5   17.96    4.46
   1   9   5   40.70    5.69
  -1  -9  -5   32.16    4.78
   2   9   5    0.38    2.45
   2   9   5    0.38    2.01
   3   9   5    9.08    3.11
  -4  -9  -5    8.95    3.21
  -5  -9  -5    2.16    2.61
  -6  -9  -5    1.64    3.12
  -7  10   5   -0.93    2.10
   7 -10  -5    6.09    4.10
  -6  10   5    3.05    2.39
   6 -10  -5    0.81    3.27
   5 -10  -5   -0.94    2.97
  -5  10   5    1.66    2.19
  -4  10   5    9.00    3.55
   4 -10  -5    8.15    4.10
  -4  10   5    5.61    2.75
   3 -10  -5   -2.93    2.40
  -3  10   5    4.20    2.82
  -3  10   5   -1.23    1.74
   2 -10  -5    0.71    2.87
   2 -10  -5    5.99    2.80
  -2  10   5   -0.55    1.82
  -2  10   5    0.02    2.31
  -1  10   5    5.08    2.44
  -1  10   5    1.46    2.50
   1 -10  -5    1.50    2.67
   1 -10  -5    4.40    2.76
   0  10   5   -0.91    2.39
   0 -10  -5    1.79    2.66
   0 -10  -5   -2.66    1.64
   0  10   5   -0.80    2.10
   1  10   5   21.15    4.18
   2  10   5   -2.27    2.18
   3  10   5    2.58    2.77
   4  10   5    2.72    2.93
   6 -11  -5    0.06    3.79
   5 -11  -5    1.25    3.01
  -5  11   5    2.08    2.50
  -4  11   5    0.30    2.15
   4 -11  -5    4.00    3.77
   3 -11  -5    5.37    3.72
  -3  11   5    9.64    3.08
  -2  11   5    0.89    2.19
   2 -11  -5    0.20    3.00
  -1  11   5   18.45    4.01
   1 -11  -5    3.91    3.25
   0  11   5    2.36    2.49
   0 -11  -5    0.57    2.84
   1  11   5   11.15    3.61
   2  11   5    0.21    2.46
   3  11   5    7.28    3.47
   5 -12  -5    0.30    3.23
   4 -12  -5    1.57    3.50
  -3  12   5    3.76    2.71
   3 -12  -5   -2.55    2.76
  -2  12   5   -1.45    2.01
   2 -12  -5    1.16    3.08
   1 -12  -5   12.27    4.77
  -1  12   5   12.99    3.62
   0  12   5    2.76    2.75
   0 -12  -5    0.29    3.07
   1  12   5    4.71    3.21
  -1 -12   6    1.08    3.28
   0 -12   6    0.33    3.48
   1 -12   6   -0.37    3.50
   2 -12   6    8.25    4.77
   3 -12   6    4.34    4.21
  -3 -11   6   10.99    4.41
  -2 -11   6   17.35    5.23
  -1 -11   6    0.75    3.07
   0 -11   6   24.68    5.93
   1 -11   6    2.76    3.46
   2 -11   6   -3.02    2.96
   3 -11   6   -1.73    2.95
   4 -11   6   -1.37    3.24
   5 -11   6    1.66    3.73
  -4 -10   6    4.95    3.43
  -3 -10   6    1.66    3.07
  -2 -10   6   33.07    6.18
  -1 -10   6   30.44    6.29
   0 -10   6   11.98    4.45
   1 -10   6    3.95    3.31
   2 -10   6    2.90    3.32
   3 -10   6    0.81    2.86
   4 -10   6    6.66    3.69
   5 -10   6    2.02    3.38
  -6  -9   6   -1.22    1.95
  -5  -9   6    1.73    2.25
  -5  -9   6    2.15    2.65
  -4  -9   6    1.03    2.70
  -4  -9   6   -0.70    1.89
  -3  -9   6    5.40    2.47
  -3  -9   6    5.59    2.55
  -3  -9   6    5.63    2.52
  -3  -9   6    4.38    3.12
  -2  -9   6   20.75    4.47
  -2  -9   6   16.70    3.42
  -2  -9   6   20.15    4.09
  -2  -9   6   14.39    4.18
  -1  -9   6    1.79    2.01
  -1  -9   6    1.83    1.94
  -1  -9   6    6.43    2.48
  -1  -9   6   -0.51    2.30
   0  -9   6    6.83    2.50
   0  -9   6    7.57    2.65
   0  -9   6    3.60    2.32
   0  -9   6    2.14    2.83
   1  -9   6   14.01    3.42
   1  -9   6   13.45    3.88
   1  -9   6   13.87    4.43
   1  -9   6   22.53    3.76
   2  -9   6    5.63    2.24
   2  -9   6    1.96    1.90
   2  -9   6    5.85    2.86
   2  -9   6    5.03    3.39
   3  -9   6    9.50    3.41
   3  -9   6    5.47    3.31
   3  -9   6    6.40    2.66
   3  -9   6   11.50    2.90
   4  -9   6    6.74    2.64
   4  -9   6    2.89    3.05
   4  -9   6    6.89    2.92
   5  -9   6    4.26    2.36
   5  -9   6    0.07    2.77
   6  -9   6    1.76    2.63
   7  -9   6    3.70    3.10
  -7  -8   6    6.72    2.96
  -6  -8   6    0.95    1.95
  -5  -8   6    3.78    2.28
  -5  -8   6    2.65    2.57
  -5  -8   6    0.23    1.83
  -4  -8   6    4.33    3.03
  -4  -8   6    7.34    2.81
  -4  -8   6    6.31    2.69
  -4  -8   6    3.31    2.17
  -3  -8   6   16.48    4.05
  -3  -8   6   21.19    3.94
  -3  -8   6   14.42    3.29
  -3  -8   6   23.25    5.01
  -2  -8   6   40.73    5.15
  -2  -8   6   39.62    6.19
  -2  -8   6   27.98    4.94
  -2  -8   6   39.46    4.65
  -1  -8   6    6.27    2.69
  -1  -8   6    4.26    2.08
  -1  -8   6    2.59    2.48
  -1  -8   6    2.42    1.83
   0  -8   6   -0.06    1.48
   0  -8   6    1.31    1.61
   0  -8   6    3.02    2.72
   0  -8   6    1.65    1.69
   1  -8   6   13.06    2.99
   1  -8   6   20.07    4.47
   1  -8   6   12.78    4.24
   1  -8   6   19.02    3.41
   2  -8   6   10.92    2.75
   2  -8   6   16.17    3.95
   2  -8   6   12.99    3.28
   2  -8   6    9.76    3.69
   3  -8   6   11.99    3.93
   3  -8   6   14.43    3.89
   3  -8   6   19.24    4.01
   3  -8   6   15.15    3.25
   4  -8   6   14.08    4.04
   4  -8   6   14.44    4.01
   4  -8   6   16.45    3.87
   4  -8   6   27.55    4.42
   5  -8   6   11.56    3.20
   5  -8   6   17.41    4.09
   5  -8   6    8.21    3.72
   5  -8   6   20.62    4.79
   6  -8   6   -0.67    2.10
   7  -8   6   -1.19    2.55
  -8  -7   6   12.81    3.63
  -8  -7   6    6.03    2.95
  -7  -7   6    9.79    3.28
  -7  -7   6   11.38    3.18
  -6  -7   6   16.53    3.58
  -5  -7   6    8.40    2.63
   5   7  -6    8.77    3.14
  -5  -7   6    5.29    3.26
  -5  -7   6   10.44    3.03
  -4  -7   6   25.75    4.09
  -4  -7   6   28.71    5.48
  -4  -7   6   27.48    4.48
  -4  -7   6   26.10    4.61
  -3  -7   6   67.57    7.58
  -3  -7   6   72.41    6.49
  -3  -7   6   61.11    5.65
  -3  -7   6   60.64    6.65
  -2  -7   6   45.42    4.80
  -2  -7   6   55.75    6.78
  -2  -7   6   42.85    5.66
  -2  -7   6   43.19    5.11
  -1  -7   6    1.51    2.26
  -1  -7   6    2.53    1.79
  -1  -7   6    3.90    2.20
  -1  -7   6   -0.79    1.25
   0  -7   6    0.54    1.34
   0  -7   6    0.74    1.34
   0  -7   6    0.15    1.29
   0  -7   6    0.63    2.15
   1  -7   6   18.14    3.83
   1  -7   6   19.99    3.67
   1  -7   6   15.28    4.25
   1  -7   6   20.53    3.37
   2  -7   6   21.22    4.19
   2  -7   6   14.71    3.96
   2  -7   6   18.68    3.65
   2  -7   6   21.37    3.58
   3  -7   6   26.87    4.39
   3  -7   6   28.73    4.93
   3  -7   6   21.17    4.71
   3  -7   6   29.97    4.20
   4  -7   6   20.67    4.65
   4  -7   6   32.02    4.58
   4  -7   6   26.61    4.84
   4  -7   6   24.93    4.45
   5  -7   6    2.90    2.42
   5  -7   6    3.80    2.65
   5  -7   6    1.49    2.06
   5  -7   6    0.57    2.12
   6  -7   6   25.48    4.85
   7  -7   6   -2.98    2.17
   8  -7   6    5.38    3.53
  -8  -6   6   21.28    4.25
  -8  -6   6   15.17    3.74
  -7  -6   6    1.50    2.33
  -7  -6   6   -0.73    1.73
  -7  -6   6    0.79    1.92
  -6  -6   6   19.83    3.85
  -6  -6   6   16.72    3.30
  -6  -6   6   25.26    4.20
  -6  -6   6   17.47    3.90
  -5  -6   6    1.57    1.67
  -5  -6   6    2.21    2.02
  -5  -6   6    3.30    2.56
   5   6  -6    6.53    2.58
  -4  -6   6   99.17    8.05
  -4  -6   6   94.67    7.25
  -4  -6   6   99.74    6.73
  -3  -6   6    2.22    1.71
  -3  -6   6    2.33    1.71
  -3  -6   6    1.39    2.06
  -3  -6   6    0.81    1.66
  -2  -6   6   34.31    5.41
  -2  -6   6   28.16    4.11
  -2  -6   6   21.42    3.45
  -2  -6   6   21.43    4.10
  -1  -6   6   45.00    4.90
  -1  -6   6   40.39    5.60
  -1  -6   6   35.89    4.17
  -1  -6   6   41.86    5.26
   0  -6   6   19.22    3.21
   0  -6   6   25.10    4.70
   0  -6   6   21.18    3.41
   0  -6   6   18.88    3.83
   1  -6   6    0.51    1.36
   1  -6   6    0.93    1.90
   1  -6   6   -0.58    1.23
   1  -6   6    3.54    1.81
   2  -6   6  148.41    8.15
   2  -6   6  141.29    8.74
   2  -6   6  125.04    8.98
   2  -6   6  147.78    9.93
   3  -6   6    3.83    2.49
   3  -6   6    4.63    2.14
   3  -6   6    1.04    1.76
   3  -6   6    3.00    1.84
   4  -6   6   56.14    5.98
   4  -6   6   50.82    5.49
   4  -6   6   48.44    6.19
   4  -6   6   51.43    5.89
   5  -6   6   11.39    3.65
   5  -6   6   28.76    4.63
   6  -6   6    4.89    2.91
   6  -6   6    1.87    2.30
   7  -6   6    0.60    2.59
  -9  -5   6    2.05    2.49
  -9  -5   6    1.18    2.52
  -8  -5   6    4.51    2.28
  -8  -5   6    6.13    2.74
  -7  -5   6    5.23    2.47
  -7  -5   6    6.21    2.28
  -7  -5   6    4.89    2.61
  -6  -5   6   35.37    4.70
  -6  -5   6   44.31    4.60
  -6  -5   6   29.52    4.97
  -6  -5   6   39.96    4.89
  -6  -5   6   45.97    5.73
  -5  -5   6   63.06    5.03
  -5  -5   6   58.74    5.42
  -5  -5   6   66.92    5.93
  -5  -5   6   68.90    6.49
  -5  -5   6   65.66    6.77
   5   5  -6   64.92    6.39
  -4  -5   6   18.98    3.12
  -4  -5   6   17.60    3.13
  -4  -5   6   15.29    3.28
  -4  -5   6   22.09    4.38
  -4  -5   6   11.07    2.24
   4   5  -6   11.45    3.06
  -3  -5   6   14.13    3.24
  -3  -5   6   16.79    3.39
  -3  -5   6   16.58    3.03
  -3  -5   6   18.45    3.98
  -2  -5   6  135.22    9.01
  -2  -5   6  134.05    8.67
  -2  -5   6  116.11    7.13
  -2  -5   6  134.08    8.07
  -1  -5   6   12.07    2.99
  -1  -5   6   11.29    2.46
  -1  -5   6   17.13    3.83
  -1  -5   6   12.35    2.80
   0  -5   6  313.77   15.64
   0  -5   6  325.19   15.25
   0  -5   6  312.89   13.09
   0  -5   6  296.86   13.98
   1  -5   6   95.06    6.11
   1  -5   6   95.53    7.11
   1  -5   6   94.57    7.26
   1  -5   6  102.07    6.83
   2  -5   6   20.74    3.45
   2  -5   6   18.90    3.50
   2  -5   6   14.32    3.20
   2  -5   6   15.96    3.63
   3  -5   6   -0.39    1.33
   3  -5   6    1.09    1.29
   3  -5   6    0.35    1.77
   3  -5   6    1.60    1.77
   4  -5   6   78.68    6.72
   4  -5   6   86.04    6.59
   4  -5   6   78.11    6.62
   4  -5   6   88.01    7.09
   5  -5   6    1.29    2.23
   5  -5   6   -1.90    1.43
   6  -5   6   23.75    5.14
   6  -5   6   15.47    4.13
   7  -5   6   30.69    5.71
   8  -5   6    2.72    3.60
   9  -5   6    3.55    3.89
  -9  -4   6   -0.19    2.17
  -9  -4   6   -0.03    2.19
  -8  -4   6    0.62    2.01
  -8  -4   6    0.52    1.82
  -7  -4   6   14.43    3.15
  -7  -4   6   15.13    3.37
  -7  -4   6   18.74    4.12
  -7  -4   6   10.13    3.07
  -6  -4   6   75.94    6.24
  -6  -4   6   72.86    6.22
   6   4  -6   82.63    6.54
  -6  -4   6   61.12    5.32
  -6  -4   6   60.87    6.34
  -5  -4   6    5.21    2.13
  -5  -4   6   10.64    3.17
  -5  -4   6    3.66    1.84
   5   4  -6    7.34    2.58
  -5  -4   6    8.51    2.19
  -5  -4   6    4.73    2.18
  -4  -4   6   53.86    3.97
  -4  -4   6   55.68    4.54
  -4  -4   6   64.97    5.84
  -4  -4   6   68.31    5.54
   4   4  -6   53.33    5.60
  -4  -4   6   66.52    4.99
  -3  -4   6   13.63    2.41
  -3  -4   6   18.85    3.43
  -3  -4   6   18.86    2.35
   3   4  -6   16.56    3.40
  -3  -4   6   21.08    4.12
  -3  -4   6   19.53    3.17
  -2  -4   6    5.58    1.55
  -2  -4   6    6.22    2.08
  -2  -4   6   11.96    3.24
  -2  -4   6    5.57    2.00
  -2  -4   6   12.19    2.57
  -1  -4   6  123.85    6.79
  -1  -4   6  104.34    7.66
  -1  -4   6  127.00    7.45
   0  -4   6   30.87    3.53
   0  -4   6   26.61    3.96
   0  -4   6   30.15    3.85
   0  -4   6   33.01    4.71
   1  -4   6   25.29    3.39
   1  -4   6   28.61    4.36
   1  -4   6   22.72    3.62
   1  -4   6   23.05    3.60
   2  -4   6  155.49    8.86
   2  -4   6  137.79    7.87
   2  -4   6  158.72    8.94
   2  -4   6  147.20    9.06
   3  -4   6   34.85    4.60
   3  -4   6   35.50    4.53
   3  -4   6   34.40    4.29
   3  -4   6   29.38    3.96
   4  -4   6   26.02    4.12
   4  -4   6   14.46    3.71
   4  -4   6   24.99    3.91
   4  -4   6   21.85    3.47
   5  -4   6    0.94    1.95
   5  -4   6   -1.01    1.74
   6  -4   6   23.95    5.21
   6  -4   6   17.41    4.38
   7  -4   6    6.24    3.20
   8  -4   6   31.26    6.52
   9  -4   6   10.41    4.90
 -10  -3   6    5.31    3.10
 -10  -3   6    4.30    3.11
  -9  -3   6    1.66    2.24
  -9  -3   6    1.80    2.38
  -8  -3   6    2.72    2.03
  -8  -3   6   -0.69    1.58
  -7  -3   6    3.19    1.97
  -7  -3   6    1.47    1.90
  -7  -3   6    5.47    2.27
  -7  -3   6    3.21    2.35
  -6  -3   6   11.01    2.50
  -6  -3   6   11.22    2.89
  -6  -3   6    8.75    2.90
  -6  -3   6    7.11    2.35
   6   3  -6   15.45    3.81
   6   3  -6   14.15    3.29
  -5  -3   6  100.13    6.52
  -5  -3   6   91.45    6.87
   5   3  -6  101.79    7.08
  -5  -3   6   91.03    5.71
  -5  -3   6   97.37    7.41
  -5  -3   6   95.39    6.30
   4   3  -6  210.93   11.38
  -4  -3   6  226.30   10.34
  -4  -3   6  234.72    9.31
  -4  -3   6  215.30   11.93
  -4  -3   6  209.97   10.02
  -4  -3   6  221.02   11.23
  -3  -3   6    2.69    1.60
  -3  -3   6    5.35    1.76
  -3  -3   6    2.27    1.33
   3   3  -6    1.56    1.61
  -3  -3   6    2.35    1.23
  -3  -3   6    3.06    1.96
  -2  -3   6   72.69    3.74
  -2  -3   6   71.23    4.94
  -2  -3   6   66.16    5.72
  -2  -3   6   67.78    5.20
  -2  -3   6   72.44    4.25
   2   3  -6   65.87    5.41
  -1  -3   6   77.10    3.92
  -1  -3   6   68.21    4.74
  -1  -3   6   67.80    5.48
  -1  -3   6   79.67    6.06
  -1  -3   6   65.13    5.04
   0  -3   6  258.42   12.39
   0  -3   6  252.15    9.08
   0  -3   6  249.56   12.80
   0  -3   6  255.88   10.92
   0  -3   6  262.18   11.93
   1  -3   6  108.50    6.39
   1  -3   6  119.41    7.60
   1  -3   6  107.62    7.02
   1  -3   6  124.62    7.31
   2  -3   6  165.52    9.28
   2  -3   6  182.03    9.44
   2  -3   6  161.48    9.48
   2  -3   6  176.42    8.75
   3  -3   6   69.16    5.49
   3  -3   6   62.88    5.90
   3  -3   6   70.94    5.73
   3  -3   6   63.30    5.04
   4  -3   6    1.61    1.76
   4  -3   6    3.21    1.58
   4  -3   6   -0.45    1.68
   5  -3   6    0.25    2.16
   5  -3   6    2.30    2.03
   6  -3   6   -0.38    2.22
   6  -3   6    2.85    2.87
   7  -3   6    5.96    3.92
   7  -3   6    4.97    3.38
   8  -3   6   27.37    5.98
   9  -3   6   -1.49    3.14
 -10  -2   6    0.12    2.33
 -10  -2   6   -1.98    2.40
  -9  -2   6    1.40    2.02
  -9  -2   6    0.52    1.90
  -8  -2   6   -1.02    1.90
  -8  -2   6    1.96    1.90
  -8  -2   6    4.73    2.29
  -8  -2   6   -0.74    1.80
  -7  -2   6    2.14    1.80
  -7  -2   6    2.57    1.86
  -7  -2   6    3.36    2.08
  -7  -2   6    3.78    2.22
  -6  -2   6   60.34    5.14
  -6  -2   6   56.71    5.85
   6   2  -6   72.50    6.37
  -6  -2   6   66.01    5.61
  -6  -2   6   59.10    5.56
   6   2  -6   54.96    5.55
  -5  -2   6    0.81    1.41
  -5  -2   6    1.90    1.38
  -5  -2   6    1.36    1.49
  -5  -2   6    1.14    1.22
   5   2  -6    4.20    2.05
   5   2  -6   -0.12    2.27
  -4  -2   6   -0.18    1.07
  -4  -2   6   -0.23    1.05
   4   2  -6    1.39    1.49
  -4  -2   6   -0.84    0.93
  -4  -2   6   -1.33    0.85
  -4  -2   6    0.43    1.55
  -3  -2   6    7.74    2.00
  -3  -2   6   16.01    2.93
  -3  -2   6   16.40    2.44
   3   2  -6   11.88    2.71
  -3  -2   6   15.92    2.19
  -3  -2   6   12.01    2.93
  -2  -2   6   51.47    3.20
  -2  -2   6   60.47    5.06
  -2  -2   6   56.98    4.48
   2   2  -6   54.88    4.66
  -2  -2   6   49.31    3.54
  -2  -2   6   53.11    4.10
  -1  -2   6    4.29    2.02
  -1  -2   6    1.51    1.18
  -1  -2   6    2.27    0.97
   1   2  -6    3.19    1.59
  -1  -2   6    1.90    1.14
   0   2  -6   67.94    5.07
   0  -2   6   67.96    4.91
   0  -2   6   66.91    5.26
   0  -2   6   63.10    3.40
   0  -2   6   66.52    4.48
   1  -2   6   -0.31    1.03
   1  -2   6   -0.65    1.00
   1  -2   6    0.99    1.33
   2  -2   6  340.95   14.64
   2  -2   6  314.95   14.72
   2  -2   6  320.83   13.24
   3  -2   6   17.10    3.44
   3  -2   6   26.71    3.64
   3  -2   6   16.77    2.78
   3  -2   6   22.92    3.56
   4  -2   6   15.59    3.52
   4  -2   6   13.92    3.49
   5  -2   6    5.35    2.91
   5  -2   6    6.62    2.78
   6  -2   6   77.18    7.67
   6  -2   6   79.59    8.42
   7  -2   6    0.70    2.90
   7  -2   6    5.22    3.56
   8  -2   6   10.67    4.83
   9  -2   6   -1.21    3.29
 -10  -1   6    5.83    3.46
 -10  -1   6    1.88    2.51
  -9  -1   6   -1.15    1.97
  -9  -1   6    1.23    1.93
  -8  -1   6    4.37    2.37
  -8  -1   6    2.25    2.17
  -8  -1   6    2.11    1.91
  -8  -1   6    4.27    2.73
   7   1  -6    2.58    2.95
  -7  -1   6    3.40    1.95
   7   1  -6    3.90    2.31
  -7  -1   6    3.96    2.23
  -7  -1   6    3.77    2.07
  -7  -1   6    1.34    1.85
  -6  -1   6   73.63    5.17
   6   1  -6   77.32    6.47
  -6  -1   6   68.71    5.77
   6   1  -6   74.57    6.16
  -6  -1   6   65.37    5.87
  -6  -1   6   75.37    6.60
  -5  -1   6    3.71    1.70
  -5  -1   6    2.72    1.47
  -5  -1   6    2.00    1.56
   5   1  -6    3.64    2.65
   5   1  -6    1.96    1.80
  -5  -1   6    0.69    1.35
  -4  -1   6   13.25    2.79
   4   1  -6   15.18    3.56
  -4  -1   6   12.28    2.45
  -4  -1   6   12.71    2.50
   4   1  -6    8.74    2.59
  -4  -1   6   16.05    2.52
  -3  -1   6    1.15    1.01
   3   1  -6    0.34    1.58
  -3  -1   6    1.96    1.37
  -3  -1   6    1.81    1.15
  -3  -1   6    0.75    0.94
   3   1  -6    2.94    1.56
  -2  -1   6    0.00    0.79
  -2  -1   6    1.49    1.54
  -2  -1   6    0.16    0.86
  -2  -1   6    1.34    1.04
  -2  -1   6    0.06    0.80
   2   1  -6   -0.87    1.00
  -1  -1   6    0.47    0.81
  -1  -1   6    1.64    1.56
  -1  -1   6    0.72    0.85
   1   1  -6   -0.18    1.02
  -1  -1   6   -0.20    0.82
  -1  -1   6   -0.02    0.83
   0  -1   6  900.04   32.05
   0  -1   6  917.40   29.47
   0  -1   6  886.82   34.66
   0  -1   6  903.40   29.30
   0   1  -6  914.24   33.22
   0  -1   6  897.04   26.50
   1  -1   6  126.55    7.35
   1  -1   6  138.11    7.75
   1  -1   6  138.82    5.92
  -1   1  -6  123.85    7.15
   1  -1   6  130.90    5.28
   1  -1   6  134.96    6.95
   2  -1   6   29.68    3.78
   2  -1   6   22.33    2.23
   2  -1   6   31.09    2.75
   2  -1   6   38.65    3.99
   2  -1   6   31.70    3.61
  -2   1  -6   30.91    3.33
   3  -1   6    5.67    1.91
   3  -1   6    2.84    2.15
   3  -1   6    3.98    1.68
   3  -1   6    3.31    1.90
  -3   1  -6    1.03    1.13
   4  -1   6   25.77    3.09
   4  -1   6   37.60    5.14
   4  -1   6   38.58    4.80
   5  -1   6   -2.02    2.12
   5  -1   6   -0.22    2.26
   6  -1   6  134.03    9.46
   6  -1   6  148.97   10.73
   7  -1   6   27.14    6.18
   7  -1   6   23.93    5.41
   8  -1   6    2.55    3.54
   9  -1   6   10.87    5.07
 -10   0   6    0.41    2.78
 -10   0   6    2.20    2.42
  -9   0   6    5.93    2.61
  -9   0   6    0.55    1.77
  -8   0   6   36.41    4.91
  -8   0   6   33.21    5.11
  -8   0   6   31.95    4.76
  -7   0   6   53.07    5.23
  -7   0   6   51.55    6.08
  -7   0   6   57.43    5.59
   7   0  -6   69.89    7.27
   7   0  -6   58.52    6.17
  -7   0   6   53.27    5.76
   6   0  -6   89.48    7.30
  -6   0   6   90.46    5.87
  -6   0   6   96.23    6.74
  -6   0   6   85.95    6.06
  -6   0   6   81.24    6.52
   6   0  -6   97.67    7.10
   5   0  -6   37.68    5.16
  -5   0   6   31.19    3.61
  -5   0   6   24.43    3.43
  -5   0   6   29.75    3.90
  -5   0   6   29.62    4.01
   5   0  -6   29.11    4.26
  -4   0   6    3.92    1.61
  -4   0   6    3.09    1.43
  -4   0   6    3.31    1.59
   4   0  -6    1.94    1.91
  -4   0   6    4.01    1.62
   4   0  -6    3.93    2.62
   3   0  -6    0.60    1.34
  -3   0   6    0.97    1.01
   3   0  -6    0.61    1.80
  -3   0   6   -0.46    0.86
  -3   0   6   -0.24    0.80
  -3   0   6    0.31    0.90
  -2   0   6  323.63   11.29
   2   0  -6  315.36   14.78
  -2   0   6  324.05   13.34
  -2   0   6  303.52   12.37
  -2   0   6  321.55   12.34
   2   0  -6  322.45   14.30
  -1   0   6  506.31   15.77
  -1   0   6  483.57   18.51
   1   0  -6  501.09   19.74
  -1   0   6  479.38   17.03
  -1   0   6  480.90   17.32
   1   0  -6  477.39   20.39
   0   0   6  534.90   18.77
   0   0  -6  551.24   22.14
   0   0  -6  538.41   21.28
   0   0   6  566.68   19.01
   0   0   6  538.02   17.08
   0   0   6  537.42   20.42
  -1   0  -6   34.85    3.82
  -1   0  -6   27.66    3.24
   1   0   6   25.13    2.62
   1   0   6   23.99    3.21
   1   0   6   33.91    2.75
   1   0   6   29.31    3.16
   2   0   6  182.19    7.17
  -2   0  -6  167.75    8.65
   2   0   6  169.11    8.23
   2   0   6  170.05    7.81
  -2   0  -6  164.89    8.27
   2   0   6  167.93    8.91
  -3   0  -6   31.48    3.00
  -3   0  -6   31.43    3.10
   3   0   6   33.75    4.27
   3   0   6   35.26    3.42
   3   0   6   28.24    3.74
  -3   0  -6   26.07    3.27
  -4   0  -6  131.81    6.30
   4   0   6  119.91    8.30
   4   0   6  103.30    7.26
   4   0   6  115.52    6.70
   5   0   6   48.35    6.26
  -5   0  -6   59.34    4.68
   5   0   6   57.37    6.10
   6   0   6   30.03    5.74
   6   0   6   21.57    4.80
   7   0   6    3.74    3.54
   7   0   6    2.42    3.43
   8   0   6    9.39    4.53
   9   0   6   -0.89    3.58
 -10   1   6   -0.15    2.26
 -10   1   6    1.19    2.94
  -9   1   6    0.75    2.03
  -9   1   6    0.18    1.54
  -8   1   6   46.32    5.38
   8  -1  -6   42.22    5.77
  -8   1   6   48.71    5.39
  -8   1   6   51.43    6.16
  -7   1   6    9.22    2.75
  -7   1   6   18.59    3.47
  -7   1   6   14.45    3.35
  -7   1   6   15.48    3.69
   7  -1  -6   25.39    5.33
   7  -1  -6   16.62    4.08
  -6   1   6    2.24    1.76
   6  -1  -6   -1.46    1.68
   6  -1  -6   -1.20    2.80
  -6   1   6    0.63    1.47
  -6   1   6   -1.55    0.94
  -6   1   6   -0.34    1.42
  -5   1   6  127.10    7.62
  -5   1   6  131.69    6.94
   5  -1  -6  120.01    8.14
  -5   1   6  134.59    7.78
  -5   1   6  123.06    6.88
   5  -1  -6  115.11    8.59
   4  -1  -6    2.57    1.88
  -4   1   6    5.57    1.76
   4  -1  -6    4.78    2.82
  -4   1   6    3.29    1.48
  -4   1   6    4.16    1.61
  -4   1   6    5.72    1.88
  -3   1   6   12.57    2.32
  -3   1   6   14.63    2.51
  -3   1   6   10.03    1.96
   3  -1  -6    4.25    2.05
  -3   1   6   10.82    2.10
   3  -1  -6    9.51    3.11
  -2   1   6  705.57   25.47
   2  -1  -6  747.15   29.44
   2  -1  -6  744.86   28.34
  -2   1   6  765.92   24.37
  -2   1   6  726.05   26.34
  -2   1   6  745.65   23.21
  -1   1   6    2.05    1.06
  -1   1   6    2.84    1.23
  -1   1   6    0.97    0.94
   1  -1  -6    0.01    1.22
  -1   1   6   -0.40    0.97
   1  -1  -6    3.22    2.14
   0   1   6    8.90    1.89
   0  -1  -6   10.19    2.69
   0   1   6   10.80    2.08
   0  -1  -6    9.29    2.22
   0   1   6    6.68    1.59
   0   1   6    6.75    1.59
  -1  -1  -6  281.13   12.74
   1   1   6  279.34   11.38
   1   1   6  282.59   11.04
   1   1   6  265.68   10.22
   1   1   6  287.81   12.04
  -1  -1  -6  268.35   12.14
   2   1   6   69.65    4.28
  -2  -1  -6   64.24    4.58
   2   1   6   77.32    5.32
   2   1   6   61.43    4.52
   2   1   6   70.87    4.80
  -2  -1  -6   77.90    5.15
  -3  -1  -6    1.70    1.48
   3   1   6    2.48    1.77
   3   1   6    0.59    1.63
  -3  -1  -6   -0.72    0.99
   3   1   6    0.65    1.73
   4   1   6  308.06   13.87
   4   1   6  324.04   15.31
   4   1   6  318.20   13.49
  -4  -1  -6  302.17   11.97
   5   1   6   13.93    4.03
  -5  -1  -6   25.99    3.64
   5   1   6   31.45    4.77
   5   1   6   22.45    3.63
  -6  -1  -6   52.04    5.05
   6   1   6   32.24    5.50
  -6  -1  -6   48.42    5.62
   6   1   6   47.89    6.71
   7   1   6    0.75    3.08
   7   1   6   -2.66    2.96
  -7  -1  -6    2.96    2.33
   8   1   6    5.75    3.93
   9   1   6    2.81    4.27
 -10   2   6    4.45    3.07
 -10   2   6    3.31    3.51
  -9   2   6   14.83    4.00
  -9   2   6   20.50    4.15
  -8   2   6   34.57    4.87
  -8   2   6   23.09    4.57
   8  -2  -6   23.49    5.52
  -8   2   6   24.21    4.34
   8  -2  -6   24.80    4.57
  -7   2   6   28.18    4.12
   7  -2  -6   30.27    5.12
  -7   2   6   22.18    4.18
  -7   2   6   29.46    4.19
   7  -2  -6   24.91    5.54
  -6   2   6   91.98    6.68
  -6   2   6   95.95    6.10
  -6   2   6   79.63    5.78
   6  -2  -6   84.08    7.43
   6  -2  -6   73.36    7.86
  -6   2   6   84.56    6.58
  -5   2   6   -0.55    1.26
  -5   2   6    3.15    1.56
  -5   2   6    0.33    1.33
  -5   2   6    0.11    1.20
   5  -2  -6    0.23    2.17
   5  -2  -6   -1.99    2.48
  -4   2   6  262.70   10.55
  -4   2   6  248.69   11.50
   4  -2  -6  237.09   13.44
   4  -2  -6  268.68   13.27
  -4   2   6  262.90   11.54
  -4   2   6  226.95   10.17
  -3   2   6   85.43    4.82
   3  -2  -6   98.54    6.81
   3  -2  -6   80.47    6.80
  -3   2   6   93.78    5.45
  -3   2   6   82.59    5.58
  -3   2   6   88.62    5.07
  -2   2   6   50.74    4.32
   2  -2  -6   52.22    5.75
  -2   2   6   48.05    3.64
  -2   2   6   55.81    3.54
  -2   2   6   47.83    3.80
   2  -2  -6   56.91    4.95
   1  -2  -6   30.65    3.79
  -1   2   6   32.12    3.05
   1  -2  -6   32.78    4.47
  -1   2   6   28.93    2.64
  -1   2   6   25.14    2.72
  -1   2   6   27.91    3.19
   0   2   6  377.02   14.67
   0  -2  -6  393.63   16.94
   0  -2  -6  387.39   16.13
   0   2   6  366.86   13.43
   0   2   6  393.16   15.08
   0   2   6  362.35   13.38
   1   2   6   12.95    2.52
  -1  -2  -6    5.87    2.55
   1   2   6    7.17    1.76
  -1  -2  -6    5.00    1.83
   1   2   6    5.94    1.65
   1   2   6    7.58    2.04
   2   2   6   69.66    4.52
  -2  -2  -6   67.00    4.89
   2   2   6   69.22    5.01
   2   2   6   79.56    5.38
  -2  -2  -6   71.12    5.35
   2   2   6   70.95    4.65
  -3  -2  -6   25.94    3.28
   3   2   6   30.18    3.90
   3   2   6   32.58    3.87
   3   2   6   32.79    4.21
   4   2   6   -0.22    2.15
  -4  -2  -6   -0.29    1.64
   4   2   6    0.96    2.16
   4   2   6    3.10    2.12
   5   2   6    0.27    2.52
  -5  -2  -6   -0.92    1.66
   5   2   6    2.28    2.19
   5   2   6    1.97    2.53
  -6  -2  -6   93.17    6.39
   6   2   6   65.27    7.19
   6   2   6   62.43    7.59
  -7  -2  -6    5.89    3.19
   7   2   6    2.19    3.79
   7   2   6   -0.30    2.88
  -7  -2  -6    5.09    2.60
  -8  -2  -6    1.84    2.53
   8   2   6    1.17    3.42
   9   2   6   -3.68    3.65
 -10   3   6   15.44    4.00
  -9   3   6    1.00    1.96
  -9   3   6    5.78    3.27
   8  -3  -6    6.35    3.34
  -8   3   6    6.29    2.46
  -8   3   6    4.32    2.34
  -8   3   6    7.21    2.91
   8  -3  -6    0.79    3.81
   8  -3  -6    7.73    2.97
   7  -3  -6    2.79    2.10
  -7   3   6    3.39    2.10
  -7   3   6    1.92    2.01
   7  -3  -6    7.28    3.32
  -7   3   6    1.85    1.76
   7  -3  -6   -0.01    3.46
  -6   3   6    3.37    1.98
  -6   3   6   10.20    2.57
   6  -3  -6    5.12    2.85
  -6   3   6    4.53    2.02
  -6   3   6    8.20    2.64
   6  -3  -6   -0.08    3.29
   5  -3  -6  130.30    9.41
  -5   3   6  111.98    7.48
   5  -3  -6  109.25    8.48
  -5   3   6  119.52    7.23
  -5   3   6  123.93    6.64
  -4   3   6   41.88    4.04
  -4   3   6   47.16    3.92
   4  -3  -6   29.55    5.36
   4  -3  -6   51.69    5.97
  -4   3   6   47.44    3.60
  -4   3   6   56.35    5.09
  -3   3   6    0.95    1.26
   3  -3  -6    0.94    2.60
  -3   3   6    0.32    0.92
   3  -3  -6   -0.13    1.87
  -3   3   6    0.16    0.98
  -3   3   6   -0.15    1.17
  -2   3   6   39.47    3.65
  -2   3   6   43.92    3.28
  -2   3   6   43.21    3.01
  -2   3   6   46.69    4.41
   2  -3  -6   54.18    6.08
   2  -3  -6   40.51    4.97
  -1   3   6    1.86    0.89
  -1   3   6    1.73    1.22
   1  -3  -6    3.70    2.71
  -1   3   6    1.74    0.98
  -1   3   6    6.71    2.02
   1  -3  -6    4.21    2.15
   0   3   6  105.12    6.37
   0  -3  -6   93.11    6.79
   0   3   6  106.76    4.97
   0   3   6   91.72    5.18
   0   3   6  100.68    5.62
   0  -3  -6  110.74    7.44
   1   3   6   17.53    2.31
  -1  -3  -6   10.46    2.72
  -1  -3  -6   18.77    3.62
   1   3   6   17.39    2.68
   1   3   6   20.05    2.53
   1   3   6   14.57    2.84
   2   3   6   29.51    3.82
   2   3   6   32.97    3.32
  -2  -3  -6   39.42    4.42
   2   3   6   28.72    3.40
   2   3   6   30.34    3.48
  -2  -3  -6   31.57    3.63
  -3  -3  -6    9.97    2.41
   3   3   6    4.20    2.45
   3   3   6    9.54    2.81
   3   3   6   16.74    3.10
   4   3   6   29.11    4.24
   4   3   6   30.45    4.34
  -4  -3  -6   33.24    4.07
   4   3   6   33.72    4.85
   5   3   6    0.78    2.21
   5   3   6    2.54    2.92
   5   3   6    1.16    2.21
  -5  -3  -6    0.94    1.86
   6   3   6   11.68    3.72
   6   3   6   14.87    4.78
  -6  -3  -6   10.61    3.14
   6   3   6   15.91    3.90
  -7  -3  -6    2.83    2.33
   7   3   6   -0.58    3.10
   7   3   6   -0.09    3.72
   8   3   6   -4.48    3.34
  -8  -3  -6    2.87    2.92
  -9  -3  -6    2.73    2.99
   9   3   6    3.74    4.25
  10  -4  -6    5.36    3.92
 -10   4   6    2.56    2.49
  -9   4   6    5.99    2.94
  -8   4   6   24.21    4.70
  -8   4   6   21.44    4.19
   8  -4  -6   26.94    6.26
   8  -4  -6   30.01    5.72
  -7   4   6    1.77    1.81
   7  -4  -6    2.91    2.95
   7  -4  -6    4.02    3.67
  -7   4   6    1.73    1.89
   6  -4  -6   11.13    2.88
  -6   4   6    6.34    2.22
   6  -4  -6   12.97    4.79
  -6   4   6    9.63    2.81
   6  -4  -6    8.09    3.34
   5  -4  -6    5.92    3.07
   5  -4  -6    9.60    4.12
  -5   4   6   12.15    2.71
  -5   4   6   11.99    2.89
  -4   4   6    3.83    1.82
   4  -4  -6   -0.02    2.35
   4  -4  -6   -4.64    2.88
  -4   4   6    5.33    1.88
  -3   4   6   25.48    3.30
   3  -4  -6   28.30    4.70
  -3   4   6   28.26    3.80
   3  -4  -6   18.64    4.50
   2  -4  -6  157.97   10.18
   2  -4  -6  178.71   10.92
  -2   4   6  171.07    9.04
  -2   4   6  176.42    8.20
  -1   4   6   24.16    3.51
   1  -4  -6   19.27    3.95
  -1   4   6   20.61    2.99
   1  -4  -6   20.68    4.52
   0  -4  -6   12.57    3.65
   0   4   6    8.03    2.48
   0   4   6    6.73    2.13
   0  -4  -6    8.97    2.77
   1   4   6   66.97    4.79
  -1  -4  -6   66.59    6.22
  -1  -4  -6   58.30    5.50
   1   4   6   67.08    5.38
   2   4   6   45.12    4.39
   2   4   6   45.35    4.90
  -2  -4  -6   45.79    4.92
  -2  -4  -6   45.29    4.41
  -3  -4  -6    2.97    1.74
   3   4   6    2.62    2.01
  -4  -4  -6  135.65    7.69
   4   4   6  129.03    8.65
   5   4   6    0.21    2.04
  -5  -4  -6    1.08    1.97
   6   4   6    4.02    2.98
  -6  -4  -6   -0.95    1.94
  -7  -4  -6   17.48    4.14
  -8  -4  -6   -0.17    2.50
 -10   5   6    3.86    2.91
  -9   5   6    3.65    2.44
   8  -5  -6    4.63    4.49
   8  -5  -6    1.10    3.19
  -8   5   6    7.90    2.83
   7  -5  -6    1.75    2.66
   7  -5  -6    7.24    4.49
  -7   5   6    0.77    1.76
  -7   5   6    1.53    2.03
   6  -5  -6   12.65    4.15
  -6   5   6    8.75    2.90
   6  -5  -6    5.38    3.83
  -6   5   6    9.52    2.57
  -5   5   6    3.53    2.06
  -5   5   6    2.08    1.51
   5  -5  -6   -3.66    2.81
   5  -5  -6    0.51    2.42
  -4   5   6   38.44    4.26
   4  -5  -6   36.13    5.64
  -4   5   6   51.46    5.24
   4  -5  -6   40.19    6.40
  -3   5   6   18.42    3.09
  -3   5   6   11.66    2.93
   3  -5  -6   15.38    3.94
   3  -5  -6   21.97    5.13
   2  -5  -6  126.13    9.00
  -2   5   6  134.57    8.09
   2  -5  -6  129.75    9.48
  -2   5   6  124.84    6.97
   1  -5  -6    1.49    2.25
   1  -5  -6    3.60    3.21
  -1   5   6    5.73    2.38
  -1   5   6    5.24    2.01
   0   5   6    3.81    2.12
   0  -5  -6    4.42    2.36
   0   5   6    7.78    2.36
   0  -5  -6    1.88    2.52
  -1  -5  -6   66.72    5.68
   1   5   6   62.57    5.20
  -1  -5  -6   64.72    6.40
   1   5   6   66.06    5.86
   2   5   6   52.62    4.93
  -2  -5  -6   50.19    4.72
   2   5   6   40.42    4.95
  -3  -5  -6    0.04    1.78
   3   5   6    2.39    2.18
  -4  -5  -6   89.81    6.40
   4   5   6   86.26    7.68
  -5  -5  -6    0.18    1.91
   5   5   6    0.89    2.28
  -6  -5  -6    2.01    2.43
  -7  -5  -6    4.36    3.13
  -8  -5  -6    2.72    3.27
   9  -6  -6    3.25    4.01
  -9   6   6   -1.49    1.99
  -8   6   6    0.98    2.10
   8  -6  -6    1.43    3.80
  -7   6   6    0.49    2.12
  -7   6   6    6.93    2.63
   7  -6  -6    8.99    3.69
   7  -6  -6    8.58    4.34
  -6   6   6   -1.40    1.60
   6  -6  -6    0.24    2.43
   6  -6  -6    4.58    4.11
  -6   6   6    2.50    1.92
   5  -6  -6    8.43    4.40
   5  -6  -6   20.08    4.91
  -5   6   6   13.63    3.01
  -5   6   6   15.99    3.73
   4  -6  -6   68.80    7.46
  -4   6   6   60.80    5.51
   4  -6  -6   47.48    7.19
  -4   6   6   60.08    5.93
  -3   6   6    9.60    2.77
  -3   6   6   11.71    2.68
   3  -6  -6   16.31    4.14
   3  -6  -6    3.62    3.33
  -2   6   6   66.78    5.32
   2  -6  -6   59.78    6.66
  -2   6   6   46.67    5.23
  -1   6   6   22.08    3.84
   1  -6  -6   21.29    4.32
  -1   6   6   19.36    3.33
   1  -6  -6   23.33    4.94
   0  -6  -6   74.67    7.27
   0   6   6   72.55    5.75
   0  -6  -6   62.88    6.30
   0   6   6   66.64    6.10
  -1  -6  -6    1.48    2.46
   1   6   6    0.75    1.87
   1   6   6   -0.29    1.65
  -1  -6  -6   -1.00    1.48
   2   6   6  191.47   10.93
   2   6   6  188.19    9.76
   3   6   6    0.27    2.25
  -3  -6  -6   -1.87    1.29
  -4  -6  -6    3.47    2.21
   4   6   6    3.00    2.81
  -5  -6  -6    3.05    2.35
  -6  -6  -6    0.81    2.47
  -7  -6  -6    1.46    2.87
  -9   7   6   -1.13    2.00
   9  -7  -6   -0.37    3.94
   8  -7  -6    2.03    3.76
  -8   7   6    7.42    3.02
   7  -7  -6    3.73    3.82
  -7   7   6    2.85    2.26
  -6   7   6   15.82    4.23
   6  -7  -6   21.57    5.11
   6  -7  -6    9.95    4.73
  -6   7   6   15.86    3.49
   5  -7  -6   29.17    5.65
  -5   7   6   33.07    4.50
   5  -7  -6   14.33    5.21
  -5   7   6   36.44    5.23
   4  -7  -6   38.88    6.83
  -4   7   6   53.61    5.33
  -4   7   6   40.86    5.39
   4  -7  -6   51.58    6.82
   3  -7  -6    0.59    2.20
  -3   7   6    5.11    2.17
   3  -7  -6   -0.31    2.51
  -3   7   6    0.63    1.86
   2  -7  -6   48.16    6.80
  -2   7   6   38.20    4.95
  -2   7   6   39.42    4.62
   2  -7  -6   42.05    5.84
  -1   7   6   -0.13    1.44
  -1   7   6    1.29    2.05
   1  -7  -6   -0.74    2.05
   1  -7  -6   -0.59    1.74
   0  -7  -6   19.63    4.02
   0   7   6   21.76    3.72
   0  -7  -6   26.39    4.78
   0   7   6   16.16    3.82
  -1  -7  -6    7.21    2.70
  -1  -7  -6   16.34    3.85
   1   7   6    7.77    3.03
   1   7   6   20.12    3.69
   2   7   6   19.25    3.89
   2   7   6   25.18    4.56
   3   7   6   -1.49    1.97
  -4  -7  -6   10.81    3.01
  -5  -7  -6   -2.21    1.88
  -6  -7  -6   -0.81    2.60
  -7  -7  -6    1.56    3.17
   9  -8  -6    4.18    4.36
   8  -8  -6    0.87    3.78
  -8   8   6   -0.95    2.07
   7  -8  -6   -0.79    3.24
  -7   8   6    3.70    2.37
   6  -8  -6   20.18    5.57
  -6   8   6   16.51    3.63
  -5   8   6    1.09    2.30
   5  -8  -6   -1.15    2.00
  -5   8   6    1.84    1.95
   5  -8  -6   -0.31    2.74
   4  -8  -6    2.84    3.31
  -4   8   6    2.11    2.30
   4  -8  -6    2.23    2.69
  -4   8   6    1.63    1.84
   3  -8  -6   30.26    5.47
  -3   8   6   26.13    4.20
  -3   8   6   22.55    4.32
   3  -8  -6   21.32    5.28
   2  -8  -6   18.46    4.18
  -2   8   6    8.50    2.59
  -2   8   6    3.18    2.37
   2  -8  -6    7.69    3.69
  -1   8   6    0.83    2.03
   1  -8  -6    0.10    2.12
  -1   8   6   -0.69    1.71
   1  -8  -6    0.44    2.17
   0   8   6   53.51    6.14
   0   8   6   87.72    6.85
   0  -8  -6   77.29    7.45
   0  -8  -6   58.44    6.28
  -1  -8  -6   17.66    4.13
   1   8   6   11.85    3.13
   1   8   6   12.64    3.67
   2   8   6    2.75    2.12
   2   8   6    1.50    2.42
   3   8   6   -0.29    2.09
  -5  -8  -6    1.28    2.43
  -6  -8  -6    0.53    2.62
   8  -9  -6    4.34    4.51
  -8   9   6    4.94    2.85
  -7   9   6    3.96    2.53
   7  -9  -6    4.88    4.18
  -6   9   6   14.11    3.63
   6  -9  -6   20.36    5.70
  -5   9   6    4.90    2.67
   5  -9  -6    3.73    3.50
  -4   9   6   15.66    3.51
  -4   9   6   18.02    4.30
   4  -9  -6    9.09    4.45
  -3   9   6    3.11    2.56
  -3   9   6    1.37    2.01
   3  -9  -6    3.78    2.86
   3  -9  -6    1.25    2.95
   2  -9  -6   -0.97    1.70
   2  -9  -6    0.94    2.57
  -2   9   6    3.06    2.61
  -2   9   6    0.73    1.81
   1  -9  -6    3.29    2.36
  -1   9   6    0.85    2.62
   1  -9  -6    2.47    2.56
  -1   9   6    1.74    1.98
   0   9   6   23.17    4.75
   0  -9  -6   17.63    4.61
   0  -9  -6   19.26    4.34
   0   9   6   16.09    3.81
   1   9   6    0.11    2.12
   2   9   6   21.57    4.36
   3   9   6    5.19    3.07
   4   9   6    3.87    3.13
   7 -10  -6   -2.14    3.71
  -7  10   6   -0.47    2.46
  -6  10   6    0.04    2.24
   6 -10  -6    1.58    3.53
   5 -10  -6    4.36    3.60
  -5  10   6    3.41    2.43
  -4  10   6    7.98    3.11
   4 -10  -6    8.15    4.09
   3 -10  -6    3.91    3.57
  -3  10   6    3.24    2.29
  -2  10   6    1.62    2.22
   2 -10  -6    4.06    3.13
   1 -10  -6    3.03    3.10
  -1  10   6    2.44    2.33
   0 -10  -6    1.05    2.58
   0 -10  -6    0.54    2.15
   0  10   6    1.86    2.32
   1  10   6    3.49    2.78
   2  10   6    5.68    2.91
   3  10   6   -1.44    2.46
   4  10   6    2.95    3.24
   6 -11  -6   -0.64    3.44
  -5  11   6   -0.34    2.09
   5 -11  -6    2.65    3.62
  -4  11   6   -0.55    2.35
   4 -11  -6   -0.80    3.00
   3 -11  -6    4.84    3.72
  -3  11   6   -0.27    2.34
   2 -11  -6   14.29    4.73
  -2  11   6    7.89    3.11
  -1  11   6    3.38    2.52
   1 -11  -6    1.26    2.84
   0  11   6    6.39    3.04
   0 -11  -6    8.69    3.97
   1  11   6   -0.38    2.70
   2  11   6    1.31    2.95
   4 -12  -6   -1.61    3.57
   3 -12  -6    2.50    3.83
  -2  12   6   -0.44    2.55
   2 -12  -6   -0.51    3.12
  -1  12   6    2.36    2.58
   1 -12  -6    5.27    3.90
  -2 -11   7   12.99    5.07
  -1 -11   7    6.98    4.20
   0 -11   7   -0.66    2.72
   1 -11   7    6.34    4.00
   2 -11   7    6.70    4.03
   3 -11   7    2.31    3.69
   4 -11   7   -0.47    3.34
  -4 -10   7    0.59    3.03
  -3 -10   7   -0.06    2.88
  -2 -10   7   27.37    6.25
  -1 -10   7   16.03    4.68
   0 -10   7    0.87    2.02
   0 -10   7    1.77    2.92
   1 -10   7    3.52    2.36
   1 -10   7    4.75    3.74
   2 -10   7    6.67    3.90
   2 -10   7    4.08    2.53
   3 -10   7   -0.23    3.23
   3 -10   7   -0.62    1.76
   4 -10   7   -0.46    3.20
   5 -10   7    4.56    4.04
  -6  -9   7    5.32    2.80
  -5  -9   7   15.67    3.74
  -5  -9   7    5.84    3.91
  -4  -9   7    2.76    2.36
  -4  -9   7   -0.15    2.57
  -3  -9   7   15.16    3.63
  -3  -9   7   17.08    4.97
  -2  -9   7    2.23    2.93
  -2  -9   7    2.88    2.18
  -2  -9   7    6.40    2.49
  -1  -9   7    4.38    2.47
  -1  -9   7    2.83    2.21
  -1  -9   7    2.84    3.18
   0  -9   7    9.65    4.03
   0  -9   7   13.97    3.53
   0  -9   7   11.41    3.16
   1  -9   7    8.78    2.75
   1  -9   7    8.63    2.78
   1  -9   7    7.75    3.65
   2  -9   7    0.48    1.82
   2  -9   7    1.99    2.85
   2  -9   7    1.52    1.99
   3  -9   7    7.56    3.62
   3  -9   7    1.03    2.14
   3  -9   7    6.63    2.72
   4  -9   7    7.41    2.92
   4  -9   7    5.43    3.56
   5  -9   7    5.39    3.71
   5  -9   7    6.45    2.93
   6  -9   7    3.87    3.03
  -7  -8   7    1.62    2.22
  -6  -8   7    0.34    1.93
  -5  -8   7    7.58    2.94
  -5  -8   7   11.74    4.24
  -4  -8   7   12.46    3.50
  -4  -8   7   11.27    4.18
  -4  -8   7   13.81    3.67
  -3  -8   7    4.00    2.97
  -3  -8   7    3.44    2.35
  -3  -8   7   -0.95    1.47
  -3  -8   7   -0.78    1.45
  -2  -8   7   14.37    4.06
  -2  -8   7   17.87    3.74
  -2  -8   7   29.28    5.87
  -2  -8   7   18.53    3.95
  -1  -8   7   28.70    4.56
  -1  -8   7   23.78    4.13
  -1  -8   7   17.94    4.24
  -1  -8   7   14.29    4.35
   0  -8   7    0.69    1.89
   0  -8   7    8.27    2.84
   0  -8   7    6.53    3.50
   0  -8   7    4.56    2.13
   1  -8   7    7.28    2.58
   1  -8   7   13.38    3.22
   1  -8   7   13.30    3.81
   1  -8   7   10.02    3.84
   2  -8   7    2.66    2.77
   2  -8   7   -0.41    1.70
   2  -8   7   -0.77    1.46
   2  -8   7    1.39    1.74
   3  -8   7   17.10    3.64
   3  -8   7   11.97    3.51
   3  -8   7   13.14    3.73
   3  -8   7   13.74    4.22
   4  -8   7    2.58    2.17
   4  -8   7   -0.46    1.86
   4  -8   7   -0.73    1.88
   4  -8   7    4.50    3.07
   5  -8   7    3.37    3.03
   5  -8   7    2.79    2.40
   6  -8   7   -2.35    2.23
   7  -8   7    1.27    3.00
  -7  -7   7    1.90    2.45
  -6  -7   7    6.30    2.60
  -5  -7   7    2.38    2.85
  -5  -7   7    0.35    1.66
   5   7  -7    6.30    2.89
  -4  -7   7    0.21    2.45
  -4  -7   7    1.13    1.66
  -4  -7   7    1.38    1.80
  -3  -7   7    8.45    3.52
  -3  -7   7    3.53    2.20
  -3  -7   7    2.79    2.25
  -3  -7   7    6.62    2.67
  -2  -7   7    3.65    2.86
  -2  -7   7    4.86    2.49
  -2  -7   7    3.91    2.28
  -2  -7   7    3.76    2.02
  -1  -7   7    2.13    1.73
  -1  -7   7   -0.67    1.33
  -1  -7   7    0.96    1.67
  -1  -7   7    0.87    2.31
   0  -7   7    9.97    2.75
   0  -7   7   15.76    3.50
   0  -7   7    6.44    2.84
   0  -7   7   10.63    3.57
   1  -7   7   46.35    5.06
   1  -7   7   46.41    6.13
   1  -7   7   50.14    6.88
   1  -7   7   50.22    5.63
   2  -7   7   21.68    4.06
   2  -7   7   24.55    4.72
   2  -7   7   26.03    4.02
   2  -7   7   21.81    5.00
   3  -7   7   -0.88    1.51
   3  -7   7   -1.05    1.91
   3  -7   7    1.71    1.98
   3  -7   7    0.42    1.54
   4  -7   7    1.02    1.75
   4  -7   7    6.10    2.77
   4  -7   7    3.11    2.35
   4  -7   7   -0.32    2.33
   5  -7   7   11.27    3.34
   6  -7   7    2.16    2.36
   7  -7   7    4.31    3.28
  -8  -6   7    5.82    2.99
  -8  -6   7    7.02    2.76
  -7  -6   7   10.60    3.01
  -7  -6   7    9.32    3.13
  -6  -6   7   -0.50    1.67
  -6  -6   7    4.43    3.04
  -5  -6   7    7.10    2.71
   5   6  -7    7.96    3.03
  -5  -6   7    6.64    2.48
  -5  -6   7    7.62    3.40
   4   6  -7   58.14    6.59
  -4  -6   7   44.47    5.52
  -4  -6   7   44.74    5.04
  -4  -6   7   58.00    7.11
  -3  -6   7   17.16    3.94
  -3  -6   7   33.36    5.71
  -3  -6   7   23.80    4.27
  -2  -6   7    5.20    2.35
  -2  -6   7   10.35    3.42
  -2  -6   7    7.00    2.30
  -2  -6   7    8.80    2.73
  -1  -6   7   51.31    6.74
  -1  -6   7   43.77    5.74
  -1  -6   7   47.48    5.33
  -1  -6   7   46.78    4.96
   0  -6   7   97.45    7.15
   0  -6   7  103.61    8.45
   0  -6   7  106.99    8.26
   0  -6   7  102.97    6.85
   1  -6   7   19.90    3.55
   1  -6   7   20.04    3.80
   1  -6   7   14.92    4.11
   1  -6   7   20.33    4.09
   2  -6   7   15.24    3.48
   2  -6   7   16.84    3.69
   2  -6   7   18.46    4.36
   2  -6   7   18.28    3.40
   3  -6   7    9.64    2.80
   3  -6   7    6.11    2.74
   3  -6   7    8.01    2.73
   3  -6   7    8.88    2.97
   4  -6   7   36.86    5.47
   4  -6   7   41.15    5.31
   4  -6   7   39.14    5.43
   4  -6   7   32.37    5.26
   5  -6   7   24.26    4.93
   5  -6   7   13.97    3.47
   6  -6   7    5.48    3.09
   7  -6   7   -0.02    2.64
   8  -6   7    2.01    3.39
  -9  -5   7   -0.46    2.38
  -8  -5   7    1.08    2.07
  -8  -5   7    9.09    3.22
  -7  -5   7   17.42    3.74
  -7  -5   7   12.21    3.49
  -7  -5   7   10.00    2.81
  -6  -5   7    0.88    1.75
  -6  -5   7   -0.30    2.32
   6   5  -7    4.06    2.28
  -6  -5   7    3.25    2.29
  -6  -5   7    5.87    2.18
  -6  -5   7    4.10    2.02
  -5  -5   7    4.32    2.17
  -5  -5   7   13.54    3.58
   5   5  -7   10.40    3.02
  -5  -5   7    8.69    3.31
  -4  -5   7   19.83    4.31
   4   5  -7    8.72    3.07
  -4  -5   7   13.56    3.04
  -4  -5   7   16.65    3.60
  -3  -5   7   24.58    4.06
  -3  -5   7   24.98    3.73
   3   5  -7   29.00    4.60
  -3  -5   7   27.32    5.13
  -2  -5   7    4.68    2.03
  -2  -5   7    6.46    2.76
  -2  -5   7    2.23    1.50
  -2  -5   7    3.25    1.87
  -1  -5   7   96.73    7.44
  -1  -5   7   90.40    6.80
  -1  -5   7   90.10    6.27
  -1  -5   7   87.11    7.47
   0  -5   7   -0.62    1.26
   0  -5   7   -0.70    1.76
   0  -5   7   -0.33    1.24
   0  -5   7    0.09    1.35
   1  -5   7    0.95    1.35
   1  -5   7    1.09    1.86
   1  -5   7    0.16    1.36
   1  -5   7    0.42    1.39
   2  -5   7    5.45    2.40
   2  -5   7    6.93    2.73
   2  -5   7    3.23    2.00
   2  -5   7    6.99    2.20
   3  -5   7  125.80    8.68
   3  -5   7  136.56    9.27
   3  -5   7  133.62    9.02
   4  -5   7    0.99    1.70
   4  -5   7    2.73    2.33
   4  -5   7   -1.38    1.21
   4  -5   7    0.11    1.75
   5  -5   7    1.76    2.24
   5  -5   7    0.29    2.26
   6  -5   7    8.81    3.11
   7  -5   7   17.49    4.75
   8  -5   7    3.10    3.60
  -9  -4   7   10.44    3.68
  -9  -4   7   10.84    3.48
  -8  -4   7    2.38    2.48
  -8  -4   7    2.42    2.29
  -7  -4   7    0.46    2.04
  -7  -4   7    3.61    2.16
  -7  -4   7    0.06    1.61
  -6  -4   7    2.45    1.81
  -6  -4   7    1.81    1.80
   6   4  -7    1.97    2.58
   6   4  -7    0.58    1.70
  -6  -4   7   -2.17    1.48
  -6  -4   7    3.37    1.72
  -5  -4   7   27.98    3.52
   5   4  -7   23.69    4.26
  -5  -4   7   39.77    4.41
  -5  -4   7   32.10    4.44
  -5  -4   7   28.49    4.55
  -5  -4   7   36.14    5.44
  -4  -4   7   17.14    2.66
  -4  -4   7   17.27    3.01
  -4  -4   7   13.29    3.20
   4   4  -7   19.23    3.85
  -4  -4   7   19.12    4.28
  -4  -4   7   24.66    3.83
   3   4  -7   96.02    7.60
  -3  -4   7  100.95    7.85
  -3  -4   7   97.98    7.13
  -3  -4   7  106.53    6.72
  -2  -4   7    1.83    2.23
  -2  -4   7    6.32    2.26
  -2  -4   7   -0.20    1.10
   2   4  -7    1.79    1.79
  -1  -4   7   11.26    3.32
  -1  -4   7   12.91    2.92
  -1  -4   7    6.33    2.28
   0  -4   7   21.99    3.60
   0  -4   7   20.50    3.31
   0  -4   7   23.83    4.00
   0  -4   7   25.82    4.66
   1  -4   7  187.16   10.87
   1  -4   7  185.18   10.43
   1  -4   7  162.09    9.59
   1  -4   7  160.36    8.77
   2  -4   7   17.85    3.57
   2  -4   7   20.96    3.51
   2  -4   7   28.30    4.13
   2  -4   7   20.30    4.12
   3  -4   7   18.32    3.96
   3  -4   7   12.18    3.19
   3  -4   7   17.18    3.46
   3  -4   7   15.64    3.39
   4  -4   7    1.19    2.02
   4  -4   7    0.43    1.68
   4  -4   7    1.09    1.79
   5  -4   7    6.12    2.71
   5  -4   7    7.39    3.19
   6  -4   7    3.07    2.78
   6  -4   7    5.26    2.93
   7  -4   7   22.97    5.37
   8  -4   7    2.63    3.50
  -9  -3   7    0.99    2.40
  -9  -3   7    2.21    2.37
  -8  -3   7    0.66    1.72
  -8  -3   7   -0.45    1.65
  -7  -3   7   25.81    4.41
  -7  -3   7   16.60    3.23
  -7  -3   7   20.32    4.26
  -7  -3   7   23.04    4.09
   7   3  -7   25.83    5.29
  -6  -3   7   89.90    7.21
   6   3  -7   89.70    7.50
  -6  -3   7   87.95    6.05
  -6  -3   7   75.63    6.14
   6   3  -7  104.26    7.53
  -6  -3   7   73.69    6.46
  -5  -3   7   94.79    6.68
  -5  -3   7   88.90    5.61
  -5  -3   7   86.73    6.94
   5   3  -7   86.46    7.07
  -5  -3   7   97.02    6.51
   4   3  -7    9.07    2.80
  -4  -3   7   11.44    3.33
  -4  -3   7    6.74    2.27
  -4  -3   7    7.58    1.92
  -4  -3   7    8.78    2.53
  -4  -3   7    8.99    2.27
  -3  -3   7    0.34    1.93
  -3  -3   7    0.29    1.14
  -3  -3   7    0.80    1.08
  -3  -3   7    1.66    1.44
   3   3  -7    2.69    2.05
  -3  -3   7    1.29    1.38
  -2  -3   7   35.12    3.18
  -2  -3   7   41.07    5.41
  -2  -3   7   39.10    4.47
  -2  -3   7   29.33    3.81
   2   3  -7   32.34    4.52
  -1  -3   7  123.38    7.20
  -1  -3   7  129.45    7.98
  -1  -3   7  132.79    8.76
   1   3  -7  147.18    8.78
   0   3  -7  148.58    8.94
   0  -3   7  150.56    8.61
   0  -3   7  138.69    9.15
   0  -3   7  145.86    7.85
   1  -3   7   45.89    4.99
   1  -3   7   39.79    5.10
   1  -3   7   38.52    4.59
   1  -3   7   40.50    4.26
   2  -3   7   18.52    3.50
   2  -3   7   17.23    3.24
   2  -3   7   10.52    2.96
   2  -3   7   11.91    2.88
   3  -3   7   17.85    3.29
   3  -3   7   18.48    3.77
   3  -3   7   19.25    3.46
   3  -3   7   20.62    3.92
   4  -3   7    0.63    1.86
   5  -3   7   23.26    4.92
   5  -3   7   22.33    4.49
   6  -3   7   23.06    4.78
   6  -3   7   18.42    4.63
   7  -3   7   -4.59    2.23
   8  -3   7    5.84    4.06
   9  -3   7   -0.54    3.79
 -10  -2   7    0.18    2.18
 -10  -2   7    0.39    2.64
  -9  -2   7    4.07    2.43
  -9  -2   7    2.09    2.46
  -8  -2   7    3.44    2.10
  -8  -2   7    1.54    2.20
  -7  -2   7   14.49    3.43
   7   2  -7   17.70    4.38
  -7  -2   7   15.62    3.49
  -7  -2   7   13.56    3.77
  -7  -2   7   16.27    3.26
   7   2  -7   16.47    3.78
  -6  -2   7    4.75    2.09
   6   2  -7    4.93    3.17
  -6  -2   7    3.24    1.96
   6   2  -7    3.83    2.13
  -6  -2   7    6.16    2.40
  -6  -2   7    5.98    2.21
   5   2  -7   -0.43    1.87
   5   2  -7    0.34    1.45
  -5  -2   7    0.38    1.52
  -5  -2   7    3.38    2.01
  -5  -2   7    2.13    1.58
  -5  -2   7    1.46    1.40
   4   2  -7   60.50    5.95
  -4  -2   7   71.39    4.65
   4   2  -7   67.86    6.23
  -4  -2   7   66.78    5.98
  -4  -2   7   68.45    5.24
  -4  -2   7   69.62    5.05
   3   2  -7   15.84    3.30
  -3  -2   7   10.26    3.11
  -3  -2   7   10.40    2.27
  -3  -2   7   11.70    2.54
  -3  -2   7   12.68    2.18
  -3  -2   7   11.46    2.73
  -2  -2   7   45.59    4.64
  -2  -2   7   52.75    3.36
  -2  -2   7   49.07    4.50
   2   2  -7   44.19    4.92
  -2  -2   7   44.23    3.46
  -2  -2   7   44.70    5.34
  -1  -2   7   47.29    3.01
  -1  -2   7   50.52    3.33
  -1  -2   7   49.23    4.73
   1   2  -7   44.13    4.79
  -1  -2   7   50.56    5.50
  -1  -2   7   46.23    4.28
   0  -2   7   69.12    5.32
   0  -2   7   72.17    5.05
   0  -2   7   63.54    5.63
   0  -2   7   67.91    3.83
   0   2  -7   78.59    5.84
   1  -2   7    0.40    1.64
   1  -2   7    0.67    1.41
  -1   2  -7    0.39    1.25
   1  -2   7    2.38    1.43
   2  -2   7   47.56    4.79
  -2   2  -7   54.54    4.73
   2  -2   7   56.61    5.08
   2  -2   7   52.91    5.32
   3  -2   7    3.75    1.90
   3  -2   7    0.35    1.67
  -3   2  -7    0.78    1.38
   3  -2   7    1.67    1.69
   4  -2   7    0.17    1.73
   4  -2   7   -0.62    1.81
   5  -2   7   27.77    4.80
   5  -2   7   17.79    4.34
   6  -2   7   13.40    4.08
   6  -2   7   15.44    4.53
   7  -2   7   28.54    5.82
   8  -2   7    7.28    4.15
   9  -2   7    1.30    3.47
 -10  -1   7    3.16    2.96
 -10  -1   7   -1.45    2.10
  -9  -1   7   -0.90    1.83
  -9  -1   7   -0.71    2.14
  -8  -1   7    1.61    1.90
  -8  -1   7    4.83    2.39
  -7  -1   7    8.29    2.72
  -7  -1   7   12.59    3.18
   7   1  -7    5.59    2.45
  -7  -1   7    9.43    2.55
   7   1  -7    8.98    4.14
  -7  -1   7    3.34    2.42
  -6  -1   7   38.80    5.10
   6   1  -7   40.99    5.75
  -6  -1   7   45.06    4.82
  -6  -1   7   34.61    4.56
   6   1  -7   43.00    5.25
  -6  -1   7   35.94    4.23
  -5  -1   7   15.72    3.34
  -5  -1   7   15.29    3.09
   5   1  -7   17.39    3.58
   5   1  -7   18.88    4.43
  -5  -1   7   17.28    3.18
  -5  -1   7   14.44    2.79
   4   1  -7   10.05    3.53
  -4  -1   7   12.53    2.67
  -4  -1   7   12.34    2.54
  -4  -1   7   14.71    2.55
   4   1  -7   15.78    3.50
  -4  -1   7   14.97    3.02
  -3  -1   7   42.70    3.91
  -3  -1   7   49.34    3.61
   3   1  -7   44.29    4.94
  -3  -1   7   47.71    4.32
  -3  -1   7   53.08    4.90
   3   1  -7   39.67    5.28
  -2  -1   7    2.72    1.41
  -2  -1   7    3.14    1.27
  -2  -1   7    3.12    1.31
  -2  -1   7    5.07    1.82
   2   1  -7    0.28    1.42
   2   1  -7    2.28    1.92
  -1  -1   7   36.76    3.95
  -1  -1   7   36.94    2.73
  -1  -1   7   30.45    2.90
  -1  -1   7   35.68    4.78
   1   1  -7   37.55    4.38
  -1  -1   7   40.48    3.81
   0  -1   7    2.71    1.45
   0  -1   7    1.57    1.66
   0  -1   7    2.66    1.38
   0  -1   7    3.98    1.19
   0  -1   7    3.05    1.20
   0   1  -7    2.90    1.78
   1  -1   7   33.27    4.36
   1  -1   7   33.73    3.74
   1  -1   7   29.72    2.71
  -1   1  -7   26.44    3.58
   1  -1   7   28.70    3.84
   2  -1   7    1.01    1.48
   2  -1   7   -0.61    1.10
  -2   1  -7    2.82    1.62
   2  -1   7    2.34    1.81
   2  -1   7    4.80    2.13
   3  -1   7   13.37    3.02
   3  -1   7   10.99    3.04
  -3   1  -7   14.26    2.62
   3  -1   7   17.74    3.37
   4  -1   7    0.89    1.94
   4  -1   7    0.21    1.82
   5  -1   7   23.32    4.92
   5  -1   7   27.02    4.74
   6  -1   7    0.91    2.75
   6  -1   7    3.19    3.27
   7  -1   7   27.26    5.79
   8  -1   7   -2.95    2.66
   9  -1   7    0.08    3.53
 -10   0   7    4.68    2.96
 -10   0   7    3.49    3.08
  -9   0   7   -0.94    1.88
  -9   0   7    3.17    2.35
  -8   0   7    2.23    2.03
  -8   0   7    1.19    1.86
  -8   0   7    2.59    2.69
  -7   0   7    0.41    1.74
  -7   0   7    2.82    1.80
  -7   0   7    1.37    1.87
  -7   0   7    6.63    2.71
   7   0  -7    8.14    2.98
   7   0  -7    1.43    2.94
   6   0  -7    5.14    3.30
  -6   0   7    5.04    1.98
  -6   0   7    1.12    1.67
   6   0  -7    5.91    2.71
  -6   0   7    6.12    2.32
  -6   0   7    3.33    2.05
   5   0  -7    5.17    2.62
  -5   0   7    4.21    1.89
  -5   0   7    9.31    2.49
  -5   0   7    4.96    1.97
   5   0  -7    7.33    3.43
  -4   0   7   57.61    4.67
   4   0  -7   57.62    5.78
  -4   0   7   59.67    5.00
  -4   0   7   53.49    4.65
   4   0  -7   65.03    6.64
  -4   0   7   61.56    4.35
  -3   0   7   53.28    4.24
  -3   0   7   53.30    3.86
  -3   0   7   63.26    4.95
   3   0  -7   65.56    6.49
   3   0  -7   73.57    5.81
  -3   0   7   56.36    4.30
  -2   0   7    6.14    1.82
  -2   0   7    8.43    2.05
  -2   0   7    7.44    1.67
   2   0  -7    8.27    2.81
  -2   0   7    5.09    1.57
   2   0  -7    5.20    2.18
   1   0  -7   19.77    3.35
  -1   0   7   22.45    3.07
   1   0  -7   20.46    3.83
  -1   0   7   19.90    2.36
  -1   0   7   17.74    2.46
  -1   0   7   16.93    2.58
   0   0   7   32.38    3.39
   0   0   7   32.06    2.79
   0   0   7   32.63    3.11
   0   0   7   37.63    3.90
   0   0  -7   27.98    3.68
   0   0  -7   29.05    4.22
  -1   0  -7   88.80    6.16
   1   0   7   80.54    4.39
   1   0   7   76.94    5.15
   1   0   7   78.42    5.63
  -1   0  -7   75.08    5.48
   1   0   7   76.90    4.80
   2   0   7   16.80    3.21
  -2   0  -7    7.17    2.05
  -2   0  -7   13.96    3.06
   2   0   7   17.27    2.42
   2   0   7   10.36    2.26
   2   0   7   13.30    2.78
   3   0   7   38.05    4.41
   3   0   7   40.07    3.91
  -3   0  -7   33.17    3.53
   3   0   7   28.70    4.30
   3   0   7   32.07    3.31
   4   0   7    8.26    3.00
   4   0   7    6.70    2.66
   5   0   7   37.17    5.72
   5   0   7   34.08    5.30
   6   0   7    6.92    3.74
   6   0   7   13.55    3.94
   7   0   7   13.24    4.34
   8   0   7    0.58    3.27
   9   0   7   -4.19    3.45
 -10   1   7    2.29    3.14
 -10   1   7    0.62    2.32
  -9   1   7    2.09    2.46
  -9   1   7   -0.15    2.05
  -8   1   7    2.52    2.13
  -8   1   7    3.01    1.90
   8  -1  -7    3.46    3.83
  -7   1   7    8.03    2.63
  -7   1   7    2.06    2.07
   7  -1  -7    6.68    3.13
  -7   1   7   -0.75    1.60
  -7   1   7    0.90    1.69
   7  -1  -7    5.03    3.71
  -6   1   7    0.14    1.46
  -6   1   7    1.89    1.56
  -6   1   7    1.39    1.64
   6  -1  -7    0.03    2.87
   6  -1  -7    1.25    2.34
  -6   1   7    3.68    1.76
  -5   1   7   26.56    3.70
  -5   1   7   37.19    4.07
  -5   1   7   27.22    3.95
   5  -1  -7   48.81    6.33
  -5   1   7   34.45    4.33
   5  -1  -7   39.35    5.19
  -4   1   7   72.13    5.40
  -4   1   7   64.76    4.56
  -4   1   7   66.96    4.81
   4  -1  -7   73.53    6.62
  -4   1   7   64.46    5.09
   4  -1  -7   75.97    6.30
  -3   1   7    9.15    2.12
   3  -1  -7   10.43    3.55
  -3   1   7   10.59    2.41
  -3   1   7    6.54    1.83
  -3   1   7   11.67    2.52
   3  -1  -7   14.56    3.30
   2  -1  -7    3.97    1.96
  -2   1   7    7.88    2.00
  -2   1   7    3.94    1.51
  -2   1   7    7.31    1.84
   2  -1  -7    6.69    2.57
  -2   1   7    5.36    1.78
   1  -1  -7   65.48    6.04
  -1   1   7   51.56    4.13
  -1   1   7   50.41    4.05
  -1   1   7   51.80    3.63
   1  -1  -7   54.47    5.17
  -1   1   7   50.43    3.77
   0   1   7  111.78    6.16
   0  -1  -7  101.38    6.80
   0   1   7  105.86    5.43
   0   1   7  113.71    6.52
   0   1   7  104.05    5.78
   0  -1  -7  116.65    7.45
   1   1   7  194.51    8.25
  -1  -1  -7  183.18    9.71
   1   1   7  189.70    8.91
   1   1   7  211.43    9.27
  -1  -1  -7  194.92   10.25
   1   1   7  181.31    9.45
   2   1   7   50.90    4.85
   2   1   7   47.21    3.94
  -2  -1  -7   47.81    4.81
   2   1   7   35.93    3.95
   2   1   7   47.30    4.39
  -2  -1  -7   38.00    4.03
   3   1   7    7.32    2.09
   3   1   7    9.88    2.80
   3   1   7    5.69    2.37
   3   1   7    6.87    2.45
   4   1   7    2.11    1.93
   4   1   7    0.57    1.91
  -4  -1  -7   -0.89    1.44
   4   1   7   -0.80    1.75
   5   1   7  115.17    7.64
   5   1   7  127.67    8.62
  -5  -1  -7  115.61    6.85
   5   1   7  103.30    8.69
   6   1   7   21.66    5.38
   6   1   7   24.51    4.91
   7   1   7   -0.80    2.62
   7   1   7   -3.03    3.13
   8   1   7   -0.35    3.32
   9   1   7    7.36    4.52
 -10   2   7   -2.47    2.82
 -10   2   7    0.30    2.22
  -9   2   7    0.89    2.37
  -9   2   7    1.99    2.14
   8  -2  -7    2.53    4.18
   8  -2  -7    3.28    2.80
   8  -2  -7    6.95    3.01
  -8   2   7    1.98    2.05
  -8   2   7    3.96    2.53
  -7   2   7   26.68    4.24
   7  -2  -7   25.87    5.85
   7  -2  -7   23.74    4.95
  -7   2   7   14.25    3.37
  -7   2   7   24.11    4.46
  -7   2   7   32.08    4.84
   6  -2  -7    4.49    3.02
  -6   2   7    8.11    2.44
   6  -2  -7   12.94    4.31
  -6   2   7   13.84    2.97
  -6   2   7    3.83    2.20
  -6   2   7    2.97    2.14
  -5   2   7    1.46    1.39
  -5   2   7    2.31    1.75
  -5   2   7    3.05    1.62
   5  -2  -7    2.63    2.55
   5  -2  -7    0.65    2.75
  -5   2   7    0.49    1.51
  -4   2   7    3.58    1.80
   4  -2  -7    4.61    2.65
  -4   2   7    6.59    2.19
  -4   2   7    5.64    1.86
  -4   2   7    9.00    2.17
   4  -2  -7    7.45    3.54
   3  -2  -7   79.29    6.48
  -3   2   7   71.93    4.78
  -3   2   7   81.94    4.90
  -3   2   7   70.45    5.37
   3  -2  -7   75.18    7.45
  -3   2   7   86.87    5.49
   2  -2  -7    1.28    1.79
  -2   2   7    0.12    0.96
  -2   2   7    1.06    1.16
   2  -2  -7    1.42    2.63
  -2   2   7    0.79    1.34
  -2   2   7   -0.59    0.88
  -1   2   7  243.10   10.66
   1  -2  -7  221.21   12.13
  -1   2   7  225.78    9.38
   1  -2  -7  215.80   11.53
  -1   2   7  229.41    9.43
  -1   2   7  232.88   10.27
   0   2   7   28.92    3.11
   0   2   7   48.71    3.93
   0  -2  -7   38.40    4.35
   0   2   7   37.22    3.98
   0   2   7   40.69    3.74
   0  -2  -7   41.75    5.10
   1   2   7   18.03    2.87
   1   2   7   14.53    2.72
  -1  -2  -7   18.32    3.66
  -1  -2  -7   17.34    3.16
   1   2   7   23.11    3.31
   1   2   7   24.18    2.99
  -2  -2  -7  152.11    8.33
   2   2   7  151.72    7.80
   2   2   7  144.03    8.28
   2   2   7  157.85    7.60
   2   2   7  153.32    8.35
  -2  -2  -7  155.40    8.85
   3   2   7  140.81    8.15
   3   2   7  127.10    7.51
   3   2   7  142.42    8.46
  -4  -2  -7   21.54    3.25
   4   2   7   26.19    4.18
   4   2   7   24.74    3.96
   4   2   7   21.47    4.34
   5   2   7   70.56    6.97
   5   2   7   82.69    6.68
  -5  -2  -7   73.60    5.96
   5   2   7   81.73    7.96
  -6  -2  -7    2.65    2.23
   6   2   7    6.84    3.30
   6   2   7    5.58    2.74
   6   2   7    5.21    3.51
  -7  -2  -7   -0.58    2.19
   7   2   7    0.52    3.55
   7   2   7   -0.58    2.81
   8   2   7    5.62    4.04
 -10   3   7    2.07    3.25
 -10   3   7    4.62    2.66
  -9   3   7    5.65    2.91
  -9   3   7    6.64    3.39
  -8   3   7    0.98    1.83
   8  -3  -7    4.90    3.33
   8  -3  -7    6.44    2.88
  -8   3   7    0.72    2.00
   8  -3  -7    1.84    4.00
   7  -3  -7    9.60    3.29
  -7   3   7   10.45    2.90
   7  -3  -7    9.80    4.53
  -7   3   7    9.10    3.10
  -7   3   7    8.37    2.56
  -6   3   7   19.75    3.75
  -6   3   7   24.96    4.36
  -6   3   7   12.72    2.91
  -6   3   7   17.05    3.20
   6  -3  -7   21.57    5.12
   6  -3  -7   26.04    5.88
  -5   3   7   22.94    3.90
  -5   3   7   26.75    3.36
  -5   3   7   22.25    3.47
   5  -3  -7   29.28    5.96
   5  -3  -7   24.03    4.81
  -5   3   7   27.54    3.73
   4  -3  -7    5.29    2.75
  -4   3   7    4.85    2.06
  -4   3   7    4.60    1.85
  -4   3   7    0.68    1.34
  -4   3   7    5.16    1.76
   4  -3  -7    6.02    3.92
   3  -3  -7   87.77    7.30
  -3   3   7   81.92    5.34
   3  -3  -7   77.65    8.08
  -3   3   7   81.52    4.83
  -3   3   7   82.49    6.04
  -3   3   7   87.49    5.41
  -2   3   7   22.74    3.44
   2  -3  -7   23.19    4.26
  -2   3   7   22.25    2.77
  -2   3   7   21.90    2.54
  -2   3   7   25.17    3.25
   2  -3  -7   21.42    4.85
   1  -3  -7  147.44    9.85
  -1   3   7  155.07    6.92
  -1   3   7  159.27    8.45
  -1   3   7  151.62    7.48
  -1   3   7  146.92    7.41
   1  -3  -7  152.19    9.57
   0  -3  -7   76.15    6.14
   0   3   7   65.33    4.64
   0   3   7   60.19    4.02
   0   3   7   72.29    4.63
   0  -3  -7   67.67    6.73
   0   3   7   69.19    5.43
   1   3   7    4.97    2.22
   1   3   7    4.65    2.09
  -1  -3  -7    3.86    2.32
   1   3   7    9.14    2.05
  -1  -3  -7    7.68    3.15
   1   3   7    7.01    1.90
   2   3   7   16.40    3.20
   2   3   7   19.45    2.94
  -2  -3  -7    8.53    3.31
   2   3   7   13.38    2.78
   2   3   7   14.09    3.22
  -2  -3  -7   14.52    3.01
   3   3   7  194.55   10.06
   3   3   7  162.95    9.77
   3   3   7  192.64    9.26
  -4  -3  -7    1.07    1.86
   4   3   7   -0.20    1.95
   4   3   7    4.54    2.68
   4   3   7    0.93    2.10
   5   3   7   20.28    4.43
   5   3   7   18.24    4.67
  -5  -3  -7   11.50    3.20
   5   3   7   25.17    4.48
  -6  -3  -7    8.19    3.07
   6   3   7    5.72    3.27
   6   3   7    6.90    3.13
   7   3   7    4.46    3.40
  -7  -3  -7    7.17    3.06
  -8  -3  -7    4.16    3.11
   8   3   7    1.83    3.94
 -10   4   7    2.39    2.62
  -9   4   7   12.91    3.92
   8  -4  -7    0.75    2.78
  -8   4   7   -2.44    1.57
  -7   4   7    0.37    1.96
   7  -4  -7    1.16    3.91
  -7   4   7   -0.59    1.33
   7  -4  -7   -0.27    2.73
  -6   4   7    0.47    1.26
   6  -4  -7   -1.62    3.13
   6  -4  -7   -0.74    2.50
  -6   4   7    0.38    1.71
   5  -4  -7   32.90    6.32
   5  -4  -7   31.03    5.66
  -5   4   7   29.11    4.50
  -5   4   7   26.08    3.81
  -4   4   7   56.06    5.61
   4  -4  -7   58.89    6.87
   4  -4  -7   58.71    7.58
  -4   4   7   61.89    5.20
   3  -4  -7   50.82    6.93
   3  -4  -7   53.67    6.34
  -3   4   7   48.84    5.12
  -3   4   7   47.79    4.60
  -2   4   7    1.82    1.79
   2  -4  -7   -0.40    2.93
   2  -4  -7    4.60    2.84
  -2   4   7    2.27    1.73
   1  -4  -7   20.93    4.66
  -1   4   7   27.39    3.54
  -1   4   7   19.53    3.48
   1  -4  -7   18.00    3.90
   0   4   7    5.54    2.37
   0  -4  -7    6.23    3.21
   0   4   7    2.67    1.84
   0  -4  -7    2.11    2.33
   1   4   7   42.71    4.81
  -1  -4  -7   47.64    5.35
   1   4   7   51.09    4.78
  -1  -4  -7   44.75    5.56
   2   4   7   12.18    2.99
   2   4   7   22.04    3.90
   3   4   7    9.96    3.02
   3   4   7    3.78    2.14
  -4  -4  -7    3.89    2.03
   4   4   7   -0.22    2.07
  -5  -4  -7   19.42    3.86
   5   4   7   27.71    5.08
   6   4   7   -2.65    2.36
  -6  -4  -7   -1.33    1.94
  -7  -4  -7    9.00    3.37
  -8  -4  -7    1.24    3.15
   9  -5  -7    5.26    4.94
  -9   5   7    0.09    2.17
  -8   5   7    2.50    2.46
   8  -5  -7    2.45    4.39
   7  -5  -7   17.62    5.05
   7  -5  -7    7.26    4.54
  -7   5   7    9.63    2.90
  -7   5   7    7.19    3.02
  -6   5   7   10.61    3.31
  -6   5   7    7.64    2.66
   6  -5  -7   22.19    5.26
   6  -5  -7   15.01    5.02
   5  -5  -7   20.85    5.10
   5  -5  -7   11.79    4.91
  -5   5   7   14.81    3.64
  -5   5   7   14.90    3.17
  -4   5   7    9.65    2.52
   4  -5  -7   10.69    4.52
   4  -5  -7    7.25    3.21
  -4   5   7    6.70    2.49
   3  -5  -7    2.56    2.60
  -3   5   7    7.36    2.58
   3  -5  -7   10.57    4.33
  -3   5   7    5.89    2.23
  -2   5   7    3.85    1.92
  -2   5   7    2.94    1.95
   2  -5  -7    2.05    2.62
   2  -5  -7    5.28    3.79
  -1   5   7    3.07    1.97
   1  -5  -7    4.55    3.37
   1  -5  -7    6.77    3.14
  -1   5   7    5.05    2.22
   0   5   7    1.31    1.82
   0   5   7    4.16    2.18
   0  -5  -7    3.40    2.55
   0  -5  -7   -0.20    2.39
   1   5   7   34.89    4.74
  -1  -5  -7   41.49    5.54
   1   5   7   33.22    4.20
  -1  -5  -7   33.44    4.62
   2   5   7    6.27    2.36
   2   5   7    3.90    2.55
   3   5   7    2.30    2.40
   3   5   7    3.70    2.48
  -4  -5  -7    0.97    1.99
   4   5   7    3.83    2.69
  -5  -5  -7    2.73    2.20
   5   5   7    1.50    2.93
  -6  -5  -7    1.99    2.66
  -7  -5  -7    8.52    3.42
   9  -6  -7   18.90    6.47
  -8   6   7    0.44    2.05
   8  -6  -7   -2.68    3.66
   7  -6  -7    5.43    4.45
  -7   6   7    3.32    2.25
   6  -6  -7    4.49    3.62
   6  -6  -7    3.51    4.02
  -6   6   7    4.26    2.13
  -6   6   7    6.27    2.84
   5  -6  -7    6.90    3.34
  -5   6   7    6.52    2.46
   5  -6  -7    2.07    4.10
  -5   6   7    8.28    2.98
  -4   6   7    2.75    1.67
  -4   6   7    0.73    1.94
   4  -6  -7   -3.29    2.00
   4  -6  -7    0.57    3.49
  -3   6   7    0.84    1.81
  -3   6   7   -0.19    1.43
   3  -6  -7   -0.17    2.41
   3  -6  -7   -2.29    2.48
   2  -6  -7    2.75    2.83
  -2   6   7    2.44    1.74
   2  -6  -7    3.12    3.12
  -2   6   7    3.81    2.16
   1  -6  -7    0.56    2.54
   1  -6  -7    5.14    2.81
  -1   6   7    7.44    2.34
  -1   6   7   11.47    3.13
   0  -6  -7    1.77    2.34
   0  -6  -7   12.13    3.99
   0   6   7    9.66    2.75
   0   6   7    6.92    3.00
   1   6   7    7.92    2.83
  -1  -6  -7   10.91    3.68
   1   6   7    9.12    2.77
  -1  -6  -7   11.03    3.24
   2   6   7   11.10    3.38
   2   6   7    7.37    3.03
   3   6   7   59.78    6.62
   3   6   7   66.85    6.32
   4   6   7   -0.56    2.47
  -5  -6  -7   -4.41    1.79
  -6  -6  -7    4.97    2.98
  -7  -6  -7   16.14    4.46
  -9   7   7    2.68    2.68
   9  -7  -7    2.45    4.53
   8  -7  -7   -3.73    3.79
  -8   7   7    0.50    2.26
  -7   7   7    1.66    2.15
   7  -7  -7    3.31    4.40
   6  -7  -7   -1.73    3.15
  -6   7   7    1.85    2.12
   5  -7  -7    0.82    3.80
  -5   7   7    3.06    2.74
   5  -7  -7   -0.26    2.85
  -5   7   7    3.53    2.04
   4  -7  -7   26.94    5.80
   4  -7  -7   28.84    6.43
  -4   7   7   21.52    4.45
  -4   7   7   25.46    4.23
  -3   7   7   11.21    2.95
   3  -7  -7   13.19    4.43
  -3   7   7    8.88    3.17
   3  -7  -7   13.73    5.11
  -2   7   7   13.16    3.63
  -2   7   7    9.57    2.62
   2  -7  -7    1.67    3.09
   2  -7  -7    5.34    3.26
   1  -7  -7    1.37    2.57
  -1   7   7    2.22    2.11
  -1   7   7    2.47    1.99
   1  -7  -7    7.49    3.51
   0   7   7   30.27    4.84
   0  -7  -7   27.32    4.73
   0   7   7   25.85    4.36
   0  -7  -7   33.71    5.77
  -1  -7  -7   11.70    3.73
   1   7   7   13.44    3.19
   1   7   7   12.30    3.59
   2   7   7    2.49    2.27
   2   7   7    2.96    2.64
   3   7   7   17.09    3.93
   3   7   7   18.87    4.57
   4   7   7    3.48    2.58
  -5  -7  -7    5.23    3.00
  -6  -7  -7    1.13    2.64
   8  -8  -7    0.63    3.93
  -8   8   7    3.68    2.65
   7  -8  -7    0.50    3.90
  -7   8   7   -1.22    1.88
  -6   8   7    1.83    2.02
   6  -8  -7   -0.83    3.52
  -5   8   7   -1.83    1.63
   5  -8  -7    1.30    3.65
  -4   8   7    5.10    2.89
   4  -8  -7   11.10    4.83
  -4   8   7    8.50    2.93
   4  -8  -7    9.04    3.93
  -3   8   7   15.37    3.54
  -3   8   7   14.39    3.85
   3  -8  -7   14.67    4.64
   3  -8  -7    6.29    4.10
  -2   8   7    2.94    2.16
   2  -8  -7    4.55    3.33
  -2   8   7    1.03    2.25
   2  -8  -7    2.23    2.79
  -1   8   7   13.65    3.57
   1  -8  -7    9.78    3.59
  -1   8   7    9.26    2.89
   1  -8  -7    9.90    3.97
   0   8   7    0.90    2.11
   0   8   7    3.09    2.54
   0  -8  -7    4.94    3.07
   0  -8  -7    3.26    2.59
   1   8   7   24.39    4.88
   1   8   7   21.90    4.09
   2   8   7   15.67    3.70
   3   8   7   -1.31    2.24
   4   8   7    3.45    3.04
   7  -9  -7   -3.57    3.06
  -7   9   7    6.17    3.02
  -6   9   7    1.46    2.35
   6  -9  -7   -0.34    3.56
  -5   9   7    6.82    2.94
   5  -9  -7   15.89    5.17
  -4   9   7    3.12    2.40
   4  -9  -7    2.45    3.52
  -3   9   7    1.18    1.98
   3  -9  -7    4.27    3.59
   2  -9  -7   15.78    4.76
  -2   9   7   18.46    3.86
   2  -9  -7   14.95    4.55
  -1   9   7    1.15    2.22
   1  -9  -7   10.02    3.69
   1  -9  -7    1.33    2.68
   0  -9  -7    1.93    2.66
   0  -9  -7    2.10    2.57
   0   9   7    2.62    2.51
   1   9   7   20.61    4.34
   2   9   7   -0.57    2.26
   3   9   7    3.41    2.93
   4   9   7    0.71    3.00
   6 -10  -7   -0.94    3.58
  -6  10   7    0.56    2.23
   5 -10  -7    0.49    3.43
  -5  10   7    5.30    3.03
  -4  10   7    1.46    2.59
   4 -10  -7    3.71    3.80
  -3  10   7    2.67    2.37
   3 -10  -7   -1.68    2.87
  -2  10   7    1.84    2.48
  -1  10   7   10.18    3.39
   1 -10  -7   12.28    4.67
   0 -10  -7    1.59    2.77
   0  10   7    2.74    2.65
   1  10   7    3.20    2.85
   2  10   7   -1.72    2.42
   3  10   7   -0.56    2.70
   5 -11  -7   -1.57    3.87
  -4  11   7    0.27    2.35
   4 -11  -7   -2.57    3.04
   3 -11  -7   -2.18    3.02
  -3  11   7    2.13    2.51
  -2  11   7    0.40    2.35
   2 -11  -7    2.59    3.46
   1 -11  -7   -1.81    2.90
  -1  11   7    8.45    3.14
   0  11   7    2.80    2.81
   1  11   7    5.69    3.42
  -1 -11   8    1.26    3.50
   0 -11   8   -0.89    2.87
   1 -11   8   -1.08    3.10
   2 -11   8   -2.93    3.11
  -3 -10   8    0.32    2.34
  -3 -10   8   -0.12    3.26
  -2 -10   8    0.00    2.11
  -2 -10   8   -1.85    3.04
  -1 -10   8   -0.04    2.05
  -1 -10   8    5.72    3.87
   0 -10   8    1.53    2.13
   0 -10   8    3.19    3.29
   1 -10   8    3.45    2.68
   1 -10   8   -0.68    3.00
   2 -10   8   19.01    5.35
   2 -10   8   48.46    5.76
   3 -10   8    4.49    3.76
   3 -10   8    6.76    2.96
   4 -10   8    6.40    4.06
   4 -10   8    7.47    3.18
  -5  -9   8   15.19    4.89
  -5  -9   8   12.06    3.63
  -4  -9   8    3.24    3.20
  -4  -9   8   -0.02    2.24
  -3  -9   8   15.34    3.74
  -3  -9   8   15.42    5.21
  -2  -9   8   -0.87    2.91
  -2  -9   8    4.54    2.63
  -1  -9   8    4.70    2.59
  -1  -9   8    4.88    3.47
   0  -9   8   29.59    6.42
   0  -9   8   33.68    5.05
   1  -9   8   57.64    6.13
   1  -9   8   42.56    7.07
   2  -9   8    2.18    2.11
   2  -9   8    5.12    3.27
   3  -9   8    0.97    2.55
   3  -9   8   -0.49    1.95
   4  -9   8    3.51    2.47
   4  -9   8    0.96    3.01
   5  -9   8    6.74    3.26
  -6  -8   8    0.01    1.85
  -5  -8   8   -2.30    2.72
  -5  -8   8    0.27    2.15
  -4  -8   8    2.76    3.48
  -4  -8   8    3.55    2.30
  -3  -8   8    4.78    2.39
  -3  -8   8    8.07    4.02
  -2  -8   8    3.02    2.35
  -2  -8   8    8.38    3.07
  -2  -8   8    3.07    3.19
  -1  -8   8    4.98    2.55
  -1  -8   8    3.00    3.08
  -1  -8   8    5.18    2.46
   0  -8   8   24.20    5.42
   0  -8   8   31.31    5.08
   0  -8   8   25.04    4.32
   1  -8   8    1.80    1.94
   1  -8   8    1.04    1.83
   1  -8   8    6.77    3.49
   2  -8   8    2.35    2.07
   2  -8   8    2.15    2.64
   2  -8   8   -0.20    1.89
   3  -8   8    4.92    2.58
   3  -8   8    1.13    2.63
   4  -8   8    3.97    3.15
   4  -8   8    5.92    2.62
   5  -8   8    4.64    2.68
   6  -8   8    2.27    2.80
  -7  -7   8    3.53    2.67
  -6  -7   8    5.12    3.69
  -6  -7   8    3.08    2.41
  -5  -7   8    3.04    2.18
  -5  -7   8    6.52    3.39
   4   7  -8    8.51    3.08
  -4  -7   8   13.44    4.31
  -4  -7   8    7.19    2.78
  -3  -7   8   -1.42    2.16
  -3  -7   8    0.38    1.63
  -3  -7   8    3.07    2.07
  -2  -7   8   12.45    4.41
  -2  -7   8   14.29    3.73
  -2  -7   8   17.93    4.08
  -2  -7   8   11.58    3.15
  -1  -7   8    5.76    3.19
  -1  -7   8    1.90    1.88
  -1  -7   8    1.88    2.23
  -1  -7   8    3.60    2.17
   0  -7   8   11.25    3.06
   0  -7   8    5.66    3.27
   0  -7   8    8.19    3.31
   0  -7   8   10.86    3.12
   1  -7   8    8.25    2.71
   1  -7   8    5.96    2.86
   1  -7   8   11.43    4.02
   1  -7   8    9.56    2.98
   2  -7   8    2.55    2.70
   2  -7   8    2.61    2.08
   2  -7   8    1.37    1.90
   2  -7   8    0.96    2.23
   3  -7   8    9.07    3.35
   3  -7   8    4.49    2.32
   3  -7   8    4.95    3.13
   3  -7   8    3.26    2.12
   4  -7   8    4.11    2.65
   4  -7   8    1.93    2.82
   4  -7   8    8.53    3.35
   5  -7   8   13.04    3.69
   6  -7   8    2.84    2.84
   7  -7   8   -1.64    2.79
  -7  -6   8    3.68    2.48
  -6  -6   8   12.90    3.49
  -6  -6   8    9.72    3.93
  -5  -6   8   20.65    5.14
   5   6  -8   29.63    5.13
  -5  -6   8   25.82    4.53
  -4  -6   8   13.19    4.26
  -4  -6   8    9.60    3.01
  -4  -6   8   10.15    3.25
   4   6  -8   12.81    3.78
  -3  -6   8    1.04    1.72
  -3  -6   8    2.37    2.16
  -3  -6   8   -0.20    2.12
   3   6  -8    0.01    1.60
  -2  -6   8    1.47    2.40
  -2  -6   8   -0.83    1.38
  -2  -6   8    1.25    1.85
  -2  -6   8    0.25    1.60
  -1  -6   8  105.85    7.42
  -1  -6   8  110.86    8.78
  -1  -6   8  105.31    8.01
  -1  -6   8  106.35    9.10
   0  -6   8   14.92    3.52
   0  -6   8   23.89    3.97
   0  -6   8   24.44    4.88
   0  -6   8   22.72    5.12
   1  -6   8    9.18    2.67
   1  -6   8    8.11    2.83
   1  -6   8   16.88    4.48
   1  -6   8    9.07    3.15
   2  -6   8   39.33    5.76
   2  -6   8   40.45    6.26
   2  -6   8   33.48    5.15
   2  -6   8   34.15    4.78
   3  -6   8   25.25    5.15
   3  -6   8   12.94    3.72
   3  -6   8   24.84    4.79
   3  -6   8   23.25    4.35
   4  -6   8   15.82    4.44
   4  -6   8   13.17    3.68
   4  -6   8   11.40    3.65
   5  -6   8    7.47    3.16
   6  -6   8    7.77    3.63
   7  -6   8    3.87    3.37
  -8  -5   8    2.77    2.54
  -8  -5   8    6.92    2.70
  -7  -5   8    2.09    2.33
  -6  -5   8    1.58    1.91
  -6  -5   8   -1.54    2.39
   6   5  -8    6.77    2.85
   5   5  -8    3.14    2.08
  -5  -5   8    7.48    2.89
  -5  -5   8    5.48    2.43
  -5  -5   8    4.28    2.95
  -4  -5   8    4.88    2.89
   4   5  -8    4.09    2.34
  -4  -5   8    2.20    2.05
  -4  -5   8    6.40    2.56
  -3  -5   8   -0.43    1.19
   3   5  -8    3.11    2.17
  -3  -5   8    3.40    2.77
  -3  -5   8    0.00    1.53
  -2  -5   8   67.38    6.25
  -2  -5   8   85.84    7.79
   2   5  -8   72.86    7.35
  -2  -5   8   88.89    7.02
  -1  -5   8    1.98    2.84
  -1  -5   8    3.71    2.00
  -1  -5   8    2.17    1.66
  -1  -5   8    0.44    1.52
   0  -5   8   95.93    6.77
   0  -5   8  103.76    8.06
   0  -5   8   85.22    7.85
   0  -5   8  100.32    7.24
   1  -5   8  110.93    8.10
   1  -5   8  129.25    9.01
   1  -5   8  109.24    7.42
   1  -5   8  116.79    9.12
   2  -5   8    3.63    1.95
   2  -5   8    5.05    2.28
   2  -5   8    4.20    2.26
   2  -5   8    2.66    2.44
   3  -5   8   10.10    2.92
   3  -5   8    0.79    1.83
   3  -5   8    6.80    3.04
   3  -5   8    5.14    2.52
   4  -5   8    6.94    2.97
   4  -5   8    8.61    3.03
   5  -5   8   16.95    4.01
   6  -5   8   26.66    5.46
   7  -5   8    7.56    3.80
   8  -5   8   -0.37    3.01
  -8  -4   8   -0.22    1.87
  -8  -4   8    2.88    2.16
  -7  -4   8    2.91    2.18
  -7  -4   8    3.05    2.43
   7   4  -8    3.28    3.40
  -7  -4   8   -0.89    1.47
  -6  -4   8    0.49    1.55
   6   4  -8    4.00    3.18
   6   4  -8    1.96    2.11
  -6  -4   8    1.04    1.68
  -6  -4   8    0.95    2.00
  -5  -4   8   18.56    3.78
  -5  -4   8   29.14    4.83
   5   4  -8   25.86    4.66
  -5  -4   8   29.58    5.53
   4   4  -8    0.36    1.57
  -4  -4   8    5.33    3.01
  -4  -4   8    5.45    2.22
  -4  -4   8    2.85    1.79
   3   4  -8   45.34    5.72
  -3  -4   8   32.55    4.80
  -3  -4   8   38.80    4.63
  -3  -4   8   35.69    5.74
   2   4  -8    1.26    2.00
  -2  -4   8    0.84    1.47
  -2  -4   8    5.72    2.23
  -2  -4   8    1.51    2.18
   1   4  -8  148.21   10.04
  -1  -4   8  163.42    9.07
  -1  -4   8  165.83    9.92
  -1  -4   8  171.14   10.98
   0  -4   8  163.00   10.68
   0  -4   8  148.38    8.71
   0  -4   8  164.44    9.78
   1  -4   8    4.02    2.16
   1  -4   8    5.33    2.62
   1  -4   8    4.82    2.30
   1  -4   8    4.58    2.10
   2  -4   8   47.26    5.22
   2  -4   8   66.80    6.39
   2  -4   8   45.28    6.12
   2  -4   8   43.34    5.49
   3  -4   8    1.15    1.75
   3  -4   8    0.80    2.17
   3  -4   8   -0.52    1.66
   3  -4   8    0.55    1.52
   4  -4   8  105.83    8.66
   4  -4   8  117.84    8.23
   5  -4   8   18.37    4.55
   5  -4   8   32.27    5.30
   6  -4   8   16.15    4.53
   7  -4   8    3.34    3.24
   8  -4   8    3.65    3.45
  -9  -3   8   -1.10    2.06
  -9  -3   8    0.18    2.26
  -8  -3   8    3.77    2.27
  -8  -3   8    1.17    2.19
  -7  -3   8    0.59    2.04
   7   3  -8    2.06    1.99
   7   3  -8    5.92    3.54
  -7  -3   8    0.67    1.63
  -7  -3   8    3.10    2.16
  -6  -3   8    4.08    2.24
  -6  -3   8    2.11    1.68
   6   3  -8    8.27    3.55
  -6  -3   8    3.33    2.18
   6   3  -8   11.05    3.42
  -6  -3   8    2.67    2.08
  -5  -3   8   13.94    3.46
  -5  -3   8    8.80    2.65
  -5  -3   8   12.13    2.70
   5   3  -8    8.91    3.66
  -5  -3   8    7.37    2.52
   5   3  -8    8.66    2.91
  -4  -3   8    4.95    2.25
  -4  -3   8    5.44    2.15
  -4  -3   8    7.80    2.19
   4   3  -8    5.36    2.62
  -4  -3   8    7.46    3.27
  -4  -3   8    3.74    1.65
   3   3  -8    2.48    2.09
  -3  -3   8    6.91    2.43
  -3  -3   8    2.77    1.79
  -3  -3   8    4.78    2.52
  -2  -3   8  223.48   10.99
  -2  -3   8  193.54   12.28
  -2  -3   8  232.51   11.89
   2   3  -8  222.57   12.26
  -1  -3   8   48.07    6.04
  -1  -3   8   29.02    4.00
   1   3  -8   34.91    4.90
  -1  -3   8   35.19    4.55
   0  -3   8    4.12    2.03
   0  -3   8    2.51    1.63
   0   3  -8    7.18    2.73
   0  -3   8    4.43    2.51
  -1   3  -8   64.04    6.17
   1  -3   8   52.05    5.59
   1  -3   8   51.89    5.17
   1  -3   8   57.12    6.37
   2  -3   8   13.36    3.18
   2  -3   8   19.84    3.92
   2  -3   8   10.33    3.16
  -2   3  -8    9.81    2.71
  -3   3  -8   51.55    5.44
   3  -3   8   50.22    5.54
   3  -3   8   43.99    5.68
   3  -3   8   68.01    6.62
   4  -3   8  108.97    8.04
   4  -3   8  125.06    9.13
   5  -3   8    1.41    2.40
   5  -3   8    0.31    2.05
   6  -3   8   -2.29    2.05
   7  -3   8    6.04    3.80
   8  -3   8    4.62    3.50
  -9  -2   8    3.05    2.59
  -9  -2   8    0.00    1.99
  -8  -2   8   -1.00    1.79
  -8  -2   8    3.61    2.58
   7   2  -8    3.89    3.43
  -7  -2   8    3.26    2.07
   7   2  -8    6.86    3.15
  -7  -2   8    4.42    2.42
  -7  -2   8    5.31    2.53
  -6  -2   8    0.72    1.52
   6   2  -8   -0.36    2.74
  -6  -2   8    1.17    1.68
   6   2  -8    2.34    2.07
  -6  -2   8    0.65    1.66
  -5  -2   8    0.27    1.60
   5   2  -8    2.92    2.73
  -5  -2   8    2.09    1.56
  -5  -2   8    1.74    1.91
  -5  -2   8    0.86    1.39
   5   2  -8    2.42    2.16
  -4  -2   8   43.81    4.71
  -4  -2   8   34.66    4.69
  -4  -2   8   43.29    4.30
   4   2  -8   44.76    6.06
   4   2  -8   34.60    4.99
  -4  -2   8   32.35    3.56
  -3  -2   8  109.02    5.70
  -3  -2   8   99.27    6.11
   3   2  -8  103.27    7.66
  -3  -2   8   96.57    7.16
  -3  -2   8   94.09    6.44
  -2  -2   8  132.08    9.07
   2   2  -8  123.91    8.44
  -2  -2   8  106.22    7.11
  -2  -2   8  125.43    8.04
  -2  -2   8  136.08    6.79
   1   2  -8   30.22    4.49
  -1  -2   8   27.35    3.70
  -1  -2   8   28.22    4.78
  -1  -2   8   31.19    4.18
   0  -2   8   28.60    4.78
   0  -2   8   28.13    4.10
   0   2  -8   27.98    4.23
   0  -2   8   32.82    4.00
   1  -2   8   20.50    3.76
   1  -2   8   24.51    4.34
   1  -2   8   23.90    3.66
  -1   2  -8   25.12    3.87
   2  -2   8  178.81   10.37
   2  -2   8  182.71   10.44
   2  -2   8  156.18    9.13
  -2   2  -8  177.81    9.95
   3  -2   8   62.16    5.99
   3  -2   8   60.40    6.44
  -3   2  -8   64.01    5.36
   3  -2   8   64.89    6.36
   4  -2   8    1.98    2.24
   4  -2   8    4.04    2.61
   5  -2   8    2.31    2.14
   5  -2   8    3.17    2.75
   6  -2   8    6.62    3.12
   7  -2   8    6.24    3.62
   8  -2   8   -4.71    2.65
  -9  -1   8   -0.65    1.95
  -9  -1   8    2.97    2.25
  -8  -1   8    8.42    3.10
  -8  -1   8    9.28    2.86
  -7  -1   8   12.13    2.78
  -7  -1   8   10.93    2.95
  -7  -1   8   10.55    3.21
   7   1  -8   12.28    4.01
   7   1  -8   15.06    4.75
  -7  -1   8   15.87    4.04
   6   1  -8   16.29    3.73
  -6  -1   8   22.96    4.29
  -6  -1   8   19.07    3.66
  -6  -1   8   16.21    3.22
  -6  -1   8   13.27    3.19
   6   1  -8   23.45    5.08
  -5  -1   8    4.29    1.80
  -5  -1   8    0.77    1.46
   5   1  -8   -0.42    2.43
  -5  -1   8    1.70    1.70
   5   1  -8    2.24    2.01
  -5  -1   8    1.70    1.89
  -4  -1   8   37.48    4.68
  -4  -1   8   36.95    4.29
   4   1  -8   35.85    5.08
  -4  -1   8   36.63    3.80
  -4  -1   8   29.55    3.92
   4   1  -8   32.31    5.49
   3   1  -8   49.90    5.54
  -3  -1   8   50.85    4.06
   3   1  -8   53.65    6.29
  -3  -1   8   41.79    4.12
  -3  -1   8   51.67    5.22
  -3  -1   8   40.33    4.37
   2   1  -8   94.01    7.47
  -2  -1   8  100.90    5.88
   2   1  -8  103.32    7.47
  -2  -1   8   99.29    6.85
  -2  -1   8  106.06    6.60
  -2  -1   8  105.32    5.35
  -1  -1   8    9.41    1.87
   1   1  -8   13.37    3.09
  -1  -1   8    7.83    2.15
  -1  -1   8   15.36    2.32
   1   1  -8    9.76    3.23
  -1  -1   8   13.37    2.85
   0  -1   8    8.81    2.36
   0  -1   8    8.01    2.20
   0   1  -8    7.36    2.41
   0  -1   8    8.23    1.83
   0  -1   8   16.92    3.68
   1  -1   8   32.19    3.98
  -1   1  -8   33.53    4.32
   1  -1   8   35.94    4.94
   1  -1   8   32.53    4.33
  -2   1  -8  164.48    9.12
   2  -1   8  159.90    9.53
   2  -1   8  145.52    9.41
   2  -1   8  159.60    8.81
   3  -1   8    4.36    2.51
   3  -1   8    6.13    2.35
   4  -1   8   25.24    4.74
   4  -1   8   18.02    3.93
   5  -1   8    0.55    2.15
   5  -1   8    1.61    2.68
   6  -1   8   16.68    4.91
   6  -1   8    9.47    3.89
   7  -1   8    1.50    2.95
   8  -1   8   -2.44    3.09
  -9   0   8   -1.04    2.19
  -9   0   8    1.20    2.25
  -8   0   8    6.62    2.70
  -8   0   8   10.64    3.16
   8   0  -8    9.40    4.68
  -7   0   8    1.74    2.02
  -7   0   8    3.37    2.19
   7   0  -8    1.81    2.48
   7   0  -8    2.32    3.56
  -7   0   8    1.08    2.03
  -7   0   8    3.34    2.00
  -6   0   8    1.56    1.47
   6   0  -8   -1.09    2.89
  -6   0   8    1.08    1.76
  -6   0   8    0.53    1.52
   6   0  -8    1.22    2.40
  -6   0   8    2.81    1.91
   5   0  -8   -2.21    2.32
  -5   0   8    8.47    2.43
  -5   0   8    8.53    2.61
  -5   0   8    4.63    2.27
   5   0  -8    8.83    3.13
  -5   0   8    5.18    1.94
  -4   0   8  213.98   11.10
   4   0  -8  193.96   12.00
   4   0  -8  209.54   11.90
  -4   0   8  211.86    9.37
  -4   0   8  203.74    9.90
  -4   0   8  193.06   10.13
  -3   0   8   17.92    2.74
  -3   0   8   13.86    3.04
   3   0  -8   12.84    3.14
  -3   0   8   19.41    3.12
   3   0  -8   18.32    4.38
  -3   0   8   14.03    2.71
  -2   0   8    3.25    1.63
  -2   0   8    4.21    1.76
   2   0  -8    3.41    2.10
  -2   0   8    2.09    1.48
  -2   0   8    3.18    1.50
   2   0  -8   -0.54    2.01
  -1   0   8   47.70    3.98
  -1   0   8   39.18    3.46
  -1   0   8   42.59    4.42
   1   0  -8   45.62    5.62
   1   0  -8   36.42    4.68
  -1   0   8   45.61    4.23
   0   0  -8   97.45    6.94
   0   0   8   93.07    6.42
   0   0   8  104.50    5.22
   0   0   8   92.02    5.93
   0   0   8   99.20    5.75
   0   0  -8   91.49    7.12
   1   0   8    6.69    2.17
   1   0   8    6.92    1.86
   1   0   8    3.20    1.69
   1   0   8    4.65    2.03
  -1   0  -8    1.91    2.36
  -1   0  -8    6.26    2.24
  -2   0  -8   66.05    5.73
   2   0   8   69.25    5.73
   2   0   8   72.48    6.28
  -2   0  -8   61.36    5.19
   2   0   8   68.24    4.92
   3   0   8    4.30    2.33
   3   0   8    3.12    1.95
   4   0   8   -1.85    1.71
   4   0   8    3.53    2.29
   5   0   8   -0.07    2.25
   5   0   8    1.45    2.50
   6   0   8    3.19    3.14
   6   0   8   -1.18    2.23
   7   0   8   -3.91    2.51
   8   0   8    1.17    3.69
 -10   1   8    0.72    2.74
  -9   1   8    3.48    2.50
  -9   1   8    1.52    2.60
  -8   1   8    1.63    2.08
   8  -1  -8    1.95    2.84
   8  -1  -8    2.13    3.81
  -8   1   8    0.04    1.83
  -7   1   8   -0.24    1.60
  -7   1   8   -1.10    1.62
  -7   1   8    2.29    2.17
  -7   1   8    1.70    1.89
   7  -1  -8    2.50    2.56
   7  -1  -8   13.15    4.76
  -6   1   8   21.86    4.13
   6  -1  -8   22.94    5.63
  -6   1   8   15.82    3.29
  -6   1   8   21.02    3.64
  -6   1   8   18.47    3.79
   6  -1  -8   21.20    4.37
   5  -1  -8   89.21    8.67
  -5   1   8   74.13    6.03
  -5   1   8   84.06    5.71
  -5   1   8   79.72    6.35
   5  -1  -8   80.15    7.45
  -5   1   8   76.32    5.71
   4  -1  -8   35.04    5.03
  -4   1   8   32.49    4.20
  -4   1   8   38.39    4.02
   4  -1  -8   43.78    6.23
  -4   1   8   38.96    4.09
  -4   1   8   38.90    4.37
   3  -1  -8   -1.25    1.67
  -3   1   8    0.34    1.31
  -3   1   8    0.22    1.22
  -3   1   8    0.23    1.25
  -3   1   8    1.12    1.50
   3  -1  -8   -0.91    1.82
  -2   1   8   56.42    4.69
   2  -1  -8   62.78    6.63
  -2   1   8   56.36    4.58
  -2   1   8   59.14    4.22
  -2   1   8   59.91    4.81
   2  -1  -8   59.95    6.01
  -1   1   8    5.01    1.93
  -1   1   8    6.77    1.90
  -1   1   8    8.30    2.01
   1  -1  -8    6.12    2.62
   1  -1  -8    3.75    2.96
  -1   1   8    9.00    2.22
   0   1   8   84.80    5.48
   0   1   8   88.45    5.16
   0  -1  -8   91.36    6.73
   0   1   8   89.66    6.06
   0   1   8   90.00    5.76
   0  -1  -8   81.59    6.76
  -1  -1  -8   91.01    6.94
  -1  -1  -8   93.88    6.73
   1   1   8   93.82    5.98
   1   1   8   92.52    6.51
   1   1   8  106.64    5.71
   1   1   8  103.98    6.35
   2   1   8   14.63    3.22
  -2  -1  -8   11.82    3.05
   2   1   8   14.30    2.88
  -2  -1  -8   13.95    2.87
   2   1   8   13.33    2.82
   2   1   8   11.40    2.50
   3   1   8   19.41    3.62
   3   1   8   15.63    3.25
   3   1   8   16.12    3.61
   3   1   8   18.75    3.05
   4   1   8   23.17    4.21
   4   1   8   26.83    4.71
   5   1   8    8.45    3.60
   5   1   8   11.28    3.49
   6   1   8    1.86    2.91
   6   1   8    2.82    2.88
   7   1   8    2.57    3.04
   8   1   8   -2.23    3.21
 -10   2   8   -0.82    2.66
  -9   2   8    3.32    2.68
  -9   2   8   -0.03    2.10
  -8   2   8    1.04    1.95
   8  -2  -8    3.31    4.15
   8  -2  -8    3.38    3.09
  -8   2   8    0.69    2.12
   7  -2  -8    1.82    3.79
  -7   2   8    0.02    1.86
  -7   2   8   -0.82    1.52
  -7   2   8   -0.69    1.45
  -7   2   8    2.10    1.96
   7  -2  -8   -2.55    2.14
  -6   2   8   60.02    5.39
  -6   2   8   58.67    5.57
   6  -2  -8   50.09    7.49
   6  -2  -8   53.23    7.00
  -6   2   8   44.52    5.42
  -6   2   8   52.33    5.64
  -5   2   8   35.99    4.10
  -5   2   8   25.59    4.05
   5  -2  -8   28.54    6.10
  -5   2   8   27.52    4.02
  -5   2   8   32.80    4.13
   5  -2  -8   16.95    4.40
  -4   2   8   17.87    3.46
   4  -2  -8   23.60    4.56
  -4   2   8   21.62    3.30
   4  -2  -8   17.44    4.84
  -4   2   8   22.61    3.30
  -4   2   8   22.61    3.53
   3  -2  -8   97.49    8.23
  -3   2   8  101.36    6.85
   3  -2  -8  116.97    8.34
  -3   2   8  109.01    6.14
  -3   2   8  107.57    6.77
  -3   2   8  109.28    6.24
   2  -2  -8    1.80    3.17
  -2   2   8    2.69    1.74
  -2   2   8    1.00    1.31
  -2   2   8    1.48    1.25
   2  -2  -8    0.14    1.81
  -2   2   8   -0.25    1.10
  -1   2   8   60.16    4.50
   1  -2  -8   71.37    6.06
  -1   2   8   66.08    4.58
  -1   2   8   72.94    5.40
   1  -2  -8   70.79    6.94
  -1   2   8   64.64    4.96
   0  -2  -8  124.79    8.30
   0   2   8  125.13    7.49
   0   2   8  131.28    7.49
   0   2   8  137.17    7.00
   0   2   8  137.09    6.90
   0  -2  -8  134.88    9.01
   1   2   8   68.34    5.72
  -1  -2  -8   72.44    5.86
   1   2   8   78.58    5.61
   1   2   8   62.35    4.68
   1   2   8   59.82    4.95
  -1  -2  -8   67.59    6.11
   2   2   8   87.40    5.67
  -2  -2  -8   80.41    6.42
   2   2   8   80.14    6.10
   2   2   8   73.87    5.91
  -2  -2  -8   87.25    6.22
   2   2   8   84.56    5.73
   3   2   8    0.90    1.98
   3   2   8   -2.32    1.56
   3   2   8    1.61    1.85
   3   2   8   -0.44    1.56
   4   2   8   -0.75    1.99
   4   2   8    3.30    2.42
   4   2   8   -1.09    1.66
   5   2   8    0.52    2.23
  -5  -2  -8    1.69    1.75
   5   2   8    3.76    2.54
   5   2   8    2.80    2.96
   6   2   8    1.69    2.85
   6   2   8   -0.11    2.47
   7   2   8    3.97    3.51
   8   2   8    4.44    3.95
  -9   3   8    1.66    2.32
  -8   3   8    5.31    2.82
   8  -3  -8   10.25    5.05
  -8   3   8   10.93    3.18
  -7   3   8    6.73    2.98
  -7   3   8    3.96    2.11
   7  -3  -8    8.32    3.80
  -7   3   8   11.70    3.12
   7  -3  -8    4.87    4.31
  -6   3   8   -1.49    1.39
   6  -3  -8   -0.97    2.09
   6  -3  -8    4.94    4.15
  -6   3   8    3.35    2.11
  -6   3   8    2.99    1.92
  -5   3   8   32.46    4.68
  -5   3   8   35.11    4.46
  -5   3   8   49.10    4.51
   5  -3  -8   45.14    7.25
   5  -3  -8   37.33    6.10
   4  -3  -8   46.34    6.28
  -4   3   8   43.95    4.99
  -4   3   8   44.98    4.59
   4  -3  -8   42.76    6.85
  -3   3   8    0.75    1.41
   3  -3  -8   -0.62    1.85
  -3   3   8    2.00    1.68
   3  -3  -8    0.00    3.14
  -2   3   8   99.82    6.77
   2  -3  -8   86.15    7.46
  -2   3   8   86.41    5.71
   2  -3  -8   95.84    8.93
  -1   3   8   17.06    3.02
   1  -3  -8   16.83    4.63
  -1   3   8   11.37    2.84
   1  -3  -8   16.14    3.91
   0   3   8  116.89    7.57
   0  -3  -8  125.70    9.09
   0   3   8  115.31    6.73
   0  -3  -8  127.67    8.68
  -1  -3  -8   57.89    5.91
   1   3   8   72.91    5.27
  -1  -3  -8   67.56    6.85
   1   3   8   71.51    6.03
   2   3   8   22.51    3.55
   2   3   8   16.22    3.43
   3   3   8   15.53    3.32
   3   3   8   15.53    3.66
   4   3   8    6.60    2.93
  -5  -3  -8    2.64    2.21
   5   3   8    5.73    3.00
  -6  -3  -8   11.78    3.55
   6   3   8   14.38    4.60
   9  -4  -8    0.70    4.30
  -9   4   8    6.72    3.05
   8  -4  -8    2.95    4.70
  -8   4   8    1.29    2.13
   7  -4  -8    1.83    4.36
  -7   4   8    9.55    3.20
   7  -4  -8   11.19    4.28
   6  -4  -8    7.04    3.60
   6  -4  -8    3.25    4.23
  -6   4   8    8.04    2.59
  -6   4   8   12.55    3.49
  -5   4   8    3.85    2.24
   5  -4  -8    1.10    2.53
  -5   4   8    4.26    1.86
   5  -4  -8   -0.99    2.58
  -4   4   8   32.54    4.25
   4  -4  -8   35.61    6.50
   4  -4  -8   34.31    5.77
  -4   4   8   32.53    4.66
   3  -4  -8   88.61    9.10
  -3   4   8   87.83    6.01
  -3   4   8   86.68    6.77
   3  -4  -8   88.43    8.36
  -2   4   8    1.25    1.49
  -2   4   8    2.10    2.11
   2  -4  -8   -3.19    2.77
   2  -4  -8    0.20    2.29
   1  -4  -8   40.52    6.22
  -1   4   8   51.63    5.31
  -1   4   8   37.38    4.26
   1  -4  -8   41.24    5.74
   0  -4  -8  183.01   11.50
   0   4   8  177.75    9.14
   0   4   8  189.02   10.39
   0  -4  -8  195.05   11.34
   1   4   8   47.80    5.28
   1   4   8   46.38    4.91
  -1  -4  -8   57.11    6.46
  -1  -4  -8   44.25    5.39
   2   4   8   14.79    3.57
   2   4   8   11.97    2.96
   3   4   8    0.96    1.98
   3   4   8    2.72    2.58
   4   4   8   29.21    5.04
   4   4   8   22.31    4.01
  -5  -4  -8    1.47    2.14
   5   4   8    6.33    3.30
  -6  -4  -8   13.42    3.59
  -7  -4  -8   15.28    4.24
   9  -5  -8    0.56    4.66
  -9   5   8    1.15    2.63
  -8   5   8   -0.87    1.66
   8  -5  -8    2.81    4.27
  -7   5   8   -0.71    1.71
  -6   5   8   29.64    5.08
   6  -5  -8   36.05    6.63
  -6   5   8   46.57    5.52
   6  -5  -8   27.03    6.53
  -5   5   8   -0.83    1.62
   5  -5  -8    5.40    4.36
  -5   5   8    1.44    1.75
   5  -5  -8    2.30    2.95
  -4   5   8   11.37    3.27
  -4   5   8   10.22    2.83
   4  -5  -8   12.97    4.76
   4  -5  -8   19.83    5.30
  -3   5   8    0.76    1.73
   3  -5  -8    1.36    2.63
   3  -5  -8   -0.73    2.90
  -3   5   8    0.08    1.54
   2  -5  -8   33.36    6.32
   2  -5  -8   15.67    4.67
  -2   5   8   28.55    4.09
  -2   5   8   29.82    4.59
  -1   5   8    3.77    2.24
   1  -5  -8    7.40    3.92
  -1   5   8   10.36    2.76
   1  -5  -8   -1.60    1.92
   0  -5  -8   18.09    4.19
   0   5   8   24.44    3.87
   0   5   8   34.85    4.88
   0  -5  -8   21.95    4.88
   1   5   8   -0.73    1.58
  -1  -5  -8    1.12    2.00
  -1  -5  -8    2.57    2.71
   1   5   8    1.17    1.99
   2   5   8   -2.22    1.71
   2   5   8    2.50    2.06
   3   5   8   18.38    3.82
   3   5   8   14.76    3.93
   4   5   8    4.86    2.61
   4   5   8    2.89    2.83
  -6  -5  -8    8.52    3.31
  -7  -5  -8    4.14    3.08
   9  -6  -8    8.18    5.03
   8  -6  -8   -2.20    4.27
  -8   6   8    0.64    2.51
  -7   6   8    4.92    2.63
   7  -6  -8    6.22    4.78
   6  -6  -8    9.43    5.04
  -6   6   8   12.78    3.33
  -5   6   8    3.95    2.69
   5  -6  -8    0.20    3.60
   5  -6  -8   -0.50    2.56
  -5   6   8   -0.86    1.33
  -4   6   8    1.72    2.12
  -4   6   8    1.51    1.94
   4  -6  -8    1.17    2.94
   4  -6  -8   -2.20    3.03
  -3   6   8   -1.48    1.50
  -3   6   8    0.43    1.69
   3  -6  -8    6.54    4.25
   3  -6  -8   -2.74    2.56
   2  -6  -8   62.44    7.49
   2  -6  -8   53.19    7.65
  -2   6   8   59.59    6.38
  -2   6   8   71.73    6.10
   1  -6  -8   -0.02    2.48
  -1   6   8    3.47    2.07
   1  -6  -8    4.26    3.75
  -1   6   8   -0.79    1.79
   0   6   8    7.66    2.69
   0  -6  -8   12.82    3.86
   0   6   8   14.22    3.76
   0  -6  -8    1.64    2.99
   1   6   8   -0.04    2.17
   1   6   8    5.55    2.28
  -1  -6  -8    0.64    2.85
   2   6   8   16.62    3.77
   2   6   8   22.52    4.61
   3   6   8    3.43    2.57
   3   6   8    0.01    2.10
   4   6   8    8.36    3.33
  -6  -6  -8   19.04    4.37
  -8   7   8   16.37    4.12
   8  -7  -8    8.88    5.72
  -7   7   8    5.23    2.57
   7  -7  -8   -0.98    4.12
  -6   7   8    0.40    1.99
   6  -7  -8    4.10    4.65
  -5   7   8   15.02    3.71
   5  -7  -8   14.05    5.64
   4  -7  -8    6.12    4.36
  -4   7   8    6.95    3.02
   4  -7  -8    2.49    3.18
  -4   7   8    1.68    2.02
   3  -7  -8    2.52    3.31
  -3   7   8    0.99    1.81
  -3   7   8   -0.03    1.99
   3  -7  -8    5.33    4.24
   2  -7  -8   47.84    7.87
  -2   7   8   62.20    6.68
   2  -7  -8   64.12    7.75
  -2   7   8   66.67    6.24
  -1   7   8    2.14    2.56
   1  -7  -8    4.47    3.46
  -1   7   8    1.47    1.92
   1  -7  -8    6.64    3.40
   0  -7  -8    3.16    3.17
   0   7   8    0.54    2.30
   0   7   8    0.56    1.93
   0  -7  -8    3.67    2.70
   1   7   8    1.20    2.27
   1   7   8    0.65    2.30
   2   7   8    6.53    2.96
   3   7   8    2.57    2.46
   4   7   8    5.94    3.39
   5   7   8    6.30    3.51
   7  -8  -8    2.02    4.46
  -7   8   8    2.75    2.69
   6  -8  -8    9.81    5.30
  -6   8   8   12.13    3.43
  -5   8   8    2.90    2.44
   5  -8  -8   -1.04    3.67
  -4   8   8   18.69    4.09
   4  -8  -8    7.66    4.82
   3  -8  -8   14.86    5.63
  -3   8   8   18.09    3.88
   2  -8  -8    1.29    3.53
   2  -8  -8    5.48    3.41
  -2   8   8    6.19    2.73
   1  -8  -8    5.49    3.26
  -1   8   8    7.64    2.66
   1  -8  -8    0.98    3.09
   0   8   8   -1.97    1.55
   0  -8  -8    0.46    2.51
   0  -8  -8    1.92    2.32
   1   8   8    2.43    2.36
   2   8   8    3.84    2.55
   3   8   8   -0.27    2.59
   4   8   8    2.17    2.69
   7  -9  -8   -1.06    3.94
   6  -9  -8   -1.24    3.65
  -6   9   8    0.38    2.23
  -5   9   8   10.42    3.32
   5  -9  -8    6.42    4.57
  -4   9   8    4.14    2.80
   4  -9  -8    9.14    4.74
   3  -9  -8   -0.87    2.80
  -3   9   8    3.61    2.62
  -2   9   8    1.57    2.02
   2  -9  -8    1.97    3.54
  -1   9   8    0.39    2.21
   1  -9  -8   -0.55    2.70
   0   9   8   -1.03    1.92
   0  -9  -8    2.62    3.16
   1   9   8    6.15    3.16
   2   9   8    4.18    3.14
   3   9   8    5.18    3.35
   5 -10  -8    3.44    4.33
  -5  10   8    1.55    2.56
   4 -10  -8    0.31    3.46
  -4  10   8   -1.81    2.14
   3 -10  -8    2.77    3.52
  -3  10   8    7.55    3.16
  -2  10   8    3.65    2.62
   2 -10  -8    4.60    3.81
  -1  10   8   10.80    3.55
   0  10   8    2.70    2.68
   1  10   8    0.54    2.64
   2  10   8    4.16    3.17
   3 -11  -8    4.39    4.14
   2 -11  -8    1.05    3.46
   1 -11  -8   -0.86    3.04
  -2 -10   9   -0.07    3.06
  -2 -10   9    3.09    2.58
  -1 -10   9    1.50    2.44
  -1 -10   9    2.24    3.41
   0 -10   9    0.87    2.31
   0 -10   9    0.53    3.27
   1 -10   9    0.89    2.21
   1 -10   9    1.76    3.64
   2 -10   9    0.66    2.32
   2 -10   9    4.45    3.88
  -4  -9   9   -0.79    2.21
  -4  -9   9   -0.09    3.08
  -3  -9   9    2.07    3.79
  -3  -9   9    1.47    2.48
  -2  -9   9    3.22    3.92
  -2  -9   9    3.41    2.51
  -1  -9   9    0.51    3.34
  -1  -9   9    2.00    2.39
   0  -9   9   23.02    6.21
   0  -9   9   20.67    4.43
   1  -9   9    2.04    2.25
   1  -9   9    2.29    3.45
   2  -9   9   18.11    5.36
   2  -9   9   23.64    4.64
   3  -9   9   21.27    4.46
   3  -9   9   12.20    4.63
   4  -9   9    6.73    3.20
   4  -9   9    4.39    3.72
  -5  -8   9   -0.48    2.10
  -5  -8   9   -0.54    3.14
  -4  -8   9    1.53    2.27
  -4  -8   9    0.39    3.15
  -3  -8   9    4.13    3.63
  -3  -8   9    1.24    2.21
  -2  -8   9   -0.48    3.24
  -2  -8   9    4.32    2.38
  -1  -8   9   10.84    4.44
  -1  -8   9    7.68    2.91
   0  -8   9   15.36    4.98
   0  -8   9   14.72    3.62
   1  -8   9   22.16    5.75
   1  -8   9   26.24    4.67
   2  -8   9   23.24    4.39
   2  -8   9   20.01    5.30
   3  -8   9    0.10    2.05
   3  -8   9    4.71    3.11
   4  -8   9    3.42    2.65
   4  -8   9    4.50    3.53
   5  -8   9    0.24    2.27
  -6  -7   9   14.15    3.90
  -6  -7   9    4.61    3.49
  -5  -7   9    5.88    3.80
  -5  -7   9    1.42    2.09
  -4  -7   9   -0.41    2.62
  -4  -7   9   -0.80    1.72
  -3  -7   9    2.30    2.07
  -3  -7   9    2.53    3.21
  -2  -7   9   -1.15    1.57
  -2  -7   9   -0.19    2.58
  -1  -7   9    5.65    2.51
  -1  -7   9    5.70    2.56
  -1  -7   9    2.06    2.90
   0  -7   9   67.85    8.97
   0  -7   9   55.30    6.10
   1  -7   9   32.40    4.90
   1  -7   9   37.46    6.83
   1  -7   9   37.82    6.20
   2  -7   9    4.70    3.31
   2  -7   9    1.39    1.92
   3  -7   9   12.22    3.57
   3  -7   9   18.58    5.13
   4  -7   9    2.62    2.52
   4  -7   9    1.97    3.09
   5  -7   9   16.74    4.42
   6  -7   9    7.18    3.45
  -7  -6   9    0.42    2.17
  -6  -6   9    2.41    3.55
  -6  -6   9    1.22    1.95
  -5  -6   9    2.45    2.21
  -5  -6   9    1.87    2.85
  -4  -6   9    5.18    3.60
  -4  -6   9    1.16    1.96
   3   6  -9    4.18    2.60
  -3  -6   9    7.46    3.61
  -3  -6   9    2.86    2.42
  -3  -6   9    1.91    1.81
   2   6  -9    3.68    2.40
  -2  -6   9    4.52    2.38
  -2  -6   9    5.65    2.82
  -2  -6   9    4.21    3.29
  -1  -6   9   35.71    5.10
  -1  -6   9   39.03    5.62
  -1  -6   9   66.38    8.52
   0  -6   9   18.04    4.00
   0  -6   9   14.44    4.46
   0  -6   9   14.95    4.21
   0  -6   9   12.68    3.26
   1  -6   9    3.73    2.23
   1  -6   9    2.78    2.04
   1  -6   9    7.37    3.12
   1  -6   9    5.93    3.32
   2  -6   9   18.67    4.95
   2  -6   9   17.51    3.66
   2  -6   9   16.40    4.04
   2  -6   9   14.79    3.98
   3  -6   9    1.11    2.04
   3  -6   9   -0.61    1.98
   3  -6   9    1.80    2.74
   4  -6   9    8.89    3.23
   5  -6   9   32.86    5.87
   6  -6   9    2.27    2.90
  -7  -5   9   -0.62    1.64
   7   5  -9    6.88    4.05
  -6  -5   9   -0.44    1.74
  -5  -5   9    3.20    2.97
  -5  -5   9    4.64    2.46
  -4  -5   9    7.49    2.97
  -4  -5   9    4.70    3.08
  -4  -5   9   10.31    3.15
   4   5  -9    9.23    3.33
  -3  -5   9   10.61    3.03
   3   5  -9   11.06    3.66
  -3  -5   9   11.99    4.32
  -3  -5   9    7.55    2.80
  -2  -5   9   60.42    6.54
   2   5  -9   40.90    6.25
  -2  -5   9   49.34    5.66
  -2  -5   9   46.96    7.35
   1   5  -9   47.50    6.36
  -1  -5   9   38.95    5.47
  -1  -5   9   27.26    4.41
  -1  -5   9   41.08    6.83
   0  -5   9   23.31    4.31
   0  -5   9   32.01    4.60
   0  -5   9   40.67    6.65
   0   5  -9   23.85    4.79
   1  -5   9   13.85    3.52
   1  -5   9   11.91    3.05
   1  -5   9   18.52    4.76
   2  -5   9    0.49    1.68
   2  -5   9    0.10    2.31
   2  -5   9    0.68    1.88
   2  -5   9    3.80    2.35
   3  -5   9   12.68    3.95
   3  -5   9   16.29    4.09
   3  -5   9    5.97    2.89
   3  -5   9   13.88    3.84
   4  -5   9   34.74    5.53
   5  -5   9    4.18    2.76
   6  -5   9    7.45    3.51
   7  -5   9   -1.47    2.91
  -8  -4   9    1.34    2.37
  -8  -4   9    6.22    2.73
  -7  -4   9    3.15    2.31
   7   4  -9    0.89    3.48
   6   4  -9    2.68    3.25
   6   4  -9    2.73    2.28
  -6  -4   9   -0.14    1.53
  -5  -4   9   17.82    4.13
   5   4  -9   18.77    4.53
  -5  -4   9   14.71    3.41
  -4  -4   9    8.23    2.88
  -4  -4   9    9.42    3.68
   4   4  -9    7.51    2.95
  -4  -4   9    3.40    1.79
  -3  -4   9    6.09    2.24
  -3  -4   9    7.11    3.30
   3   4  -9    9.27    3.29
  -3  -4   9    9.79    3.03
  -2  -4   9   70.61    7.97
  -2  -4   9   58.53    6.32
   2   4  -9   63.79    6.96
  -2  -4   9   59.64    5.99
  -1  -4   9   34.67    5.07
   1   4  -9   36.23    5.52
  -1  -4   9   27.30    4.25
  -1  -4   9   29.68    5.71
   0  -4   9   31.96    4.48
   0  -4   9   26.05    5.37
   0  -4   9   32.01    4.68
   0   4  -9   35.04    5.49
   1  -4   9    7.44    3.44
   1  -4   9    9.44    2.61
   1  -4   9    5.98    2.51
  -1   4  -9    8.64    3.05
  -2   4  -9   10.90    3.19
   2  -4   9    5.55    2.46
   2  -4   9   10.26    3.45
   2  -4   9    8.12    2.62
   3  -4   9   86.82    7.45
  -3   4  -9   71.92    7.09
   3  -4   9   62.52    6.60
   3  -4   9   57.28    6.84
   4  -4   9   19.19    4.13
   4  -4   9   12.37    3.74
   5  -4   9   -1.03    2.07
   6  -4   9   10.63    3.86
   7  -4   9    1.42    3.08
  -8  -3   9    2.83    2.56
  -8  -3   9    4.90    2.38
  -7  -3   9    3.54    2.20
  -7  -3   9    1.81    2.03
   7   3  -9    2.34    3.52
   6   3  -9    2.87    2.15
   6   3  -9    5.35    3.54
  -6  -3   9    2.21    2.01
  -6  -3   9    2.52    1.97
   5   3  -9    3.68    2.35
   5   3  -9    3.47    3.22
  -5  -3   9    1.31    1.77
  -5  -3   9    2.20    2.08
   4   3  -9    1.55    1.97
  -4  -3   9   -0.38    1.49
   4   3  -9    0.27    2.65
  -4  -3   9    0.39    1.55
  -3  -3   9   94.81    7.44
   3   3  -9   88.36    7.62
  -3  -3   9   72.65    8.28
  -2  -3   9    1.17    1.64
  -2  -3   9    2.36    2.38
   2   3  -9    0.71    1.66
  -2  -3   9    2.65    1.82
   1   3  -9   10.93    3.08
  -1  -3   9    5.89    2.21
  -1  -3   9    4.97    2.22
  -1  -3   9    7.18    3.08
   0  -3   9   80.31    7.95
   0   3  -9   78.18    6.77
   0  -3   9   70.89    6.19
   0  -3   9   67.14    6.46
  -1   3  -9    6.84    2.62
   1  -3   9    0.22    1.99
   1  -3   9    3.34    2.02
   1  -3   9    1.01    1.66
  -2   3  -9   41.54    5.37
   2  -3   9   52.53    6.32
   2  -3   9   39.58    5.02
   2  -3   9   35.43    5.27
   3  -3   9   64.61    6.59
   3  -3   9   69.16    7.09
  -3   3  -9   57.10    6.20
   4  -3   9    7.23    2.81
   4  -3   9    2.47    2.31
   5  -3   9   26.39    5.06
   6  -3   9    6.76    3.61
   7  -3   9   12.36    4.35
  -9  -2   9    2.06    2.64
  -9  -2   9    4.65    2.60
  -8  -2   9    0.68    1.99
  -8  -2   9    3.47    2.53
   7   2  -9    3.59    2.49
   7   2  -9    1.00    3.40
  -7  -2   9    0.42    1.78
  -7  -2   9    5.34    2.39
  -6  -2   9    2.19    2.05
   6   2  -9    1.52    2.83
  -6  -2   9    1.44    1.78
  -6  -2   9    3.18    2.34
  -6  -2   9    2.67    1.86
   6   2  -9    5.46    2.79
  -5  -2   9   11.52    3.44
  -5  -2   9    8.33    2.60
   5   2  -9   15.95    3.95
   5   2  -9    8.58    3.54
  -5  -2   9   14.85    3.00
  -5  -2   9   12.11    3.06
  -4  -2   9   43.35    5.48
  -4  -2   9   57.17    5.60
   4   2  -9   35.83    6.05
  -4  -2   9   57.18    5.13
   4   2  -9   54.01    6.27
  -4  -2   9   62.36    4.80
  -3  -2   9    1.20    1.56
   3   2  -9    5.39    3.01
  -3  -2   9   -0.46    1.40
   3   2  -9   -0.23    1.45
   2   2  -9   24.08    4.37
  -2  -2   9   19.25    3.58
  -2  -2   9   16.28    3.52
   1   2  -9   97.76    7.49
  -1  -2   9   88.99    6.32
  -1  -2   9   85.62    7.56
  -1  -2   9   78.70    6.55
   0  -2   9    9.28    3.21
   0  -2   9    5.37    2.16
   0   2  -9    4.90    2.28
   0  -2   9    9.44    2.73
   1  -2   9   60.71    6.63
  -1   2  -9   51.65    5.76
   1  -2   9   52.10    5.37
   1  -2   9   54.70    5.84
  -2   2  -9   66.02    6.28
   2  -2   9   65.29    6.63
   2  -2   9   66.84    6.85
   2  -2   9   60.05    5.94
   3  -2   9   36.07    5.18
   3  -2   9   34.46    5.27
   4  -2   9   37.47    5.87
   4  -2   9   34.29    5.34
   5  -2   9   44.62    6.17
   6  -2   9    5.07    3.26
   7  -2   9   -0.53    2.81
  -9  -1   9    3.96    2.59
  -9  -1   9    0.79    2.47
   8   1  -9    6.22    4.57
  -8  -1   9    0.14    1.83
  -8  -1   9   -0.52    1.86
   7   1  -9    7.93    3.97
  -7  -1   9    0.77    1.85
  -7  -1   9   -0.67    1.52
   7   1  -9    2.19    2.48
  -6  -1   9    3.05    2.13
   6   1  -9    5.94    3.68
  -6  -1   9    5.03    2.55
  -6  -1   9    3.17    1.98
   6   1  -9    2.29    2.42
  -6  -1   9    4.85    2.16
   5   1  -9    3.27    3.01
  -5  -1   9    5.98    2.68
   5   1  -9    5.74    2.87
  -5  -1   9    4.00    2.17
  -5  -1   9    3.84    1.90
  -5  -1   9    2.03    1.86
  -4  -1   9    0.98    1.48
  -4  -1   9    1.71    1.84
   4   1  -9    1.29    1.96
  -4  -1   9    2.14    1.79
   4   1  -9    2.96    3.15
  -4  -1   9    3.10    1.71
  -3  -1   9   18.55    3.72
  -3  -1   9   13.24    2.53
  -3  -1   9   17.35    3.27
  -3  -1   9   15.37    2.90
   3   1  -9   16.37    3.65
   3   1  -9   10.00    3.62
  -2  -1   9   82.92    6.17
   2   1  -9   81.71    7.31
  -2  -1   9   83.39    6.58
  -2  -1   9   90.70    5.10
   2   1  -9   87.73    7.21
  -2  -1   9   81.94    5.49
  -1  -1   9   12.97    2.88
  -1  -1   9   12.79    3.16
   1   1  -9   16.40    3.61
   1   1  -9   22.60    4.65
   0   1  -9   70.79    6.80
   0   1  -9   58.22    5.99
   0  -1   9   56.05    5.24
   0  -1   9   48.13    5.33
   1  -1   9   79.57    6.54
  -1   1  -9   89.10    7.15
  -1   1  -9  101.91    7.20
   1  -1   9   73.68    6.22
  -2   1  -9   65.47    5.73
  -2   1  -9   66.91    6.59
   2  -1   9   77.69    6.46
   2  -1   9   56.01    6.22
   3  -1   9  102.67    8.00
   3  -1   9   99.49    7.24
   4  -1   9    0.08    2.00
   4  -1   9   -0.27    2.36
   5  -1   9   -0.23    1.77
   5  -1   9   -0.14    2.31
   6  -1   9   -0.86    2.43
   7  -1   9   -0.91    2.79
  -9   0   9    0.37    2.40
  -9   0   9    2.56    2.56
  -8   0   9   -0.67    1.74
  -8   0   9   -0.61    1.89
   8   0  -9    1.11    4.25
   7   0  -9    0.73    3.84
   7   0  -9    4.46    2.67
  -7   0   9    3.57    2.31
  -7   0   9    1.13    1.73
  -6   0   9    1.70    1.99
   6   0  -9    1.13    3.13
  -6   0   9    2.72    1.93
  -6   0   9    0.67    1.64
  -6   0   9   -0.07    1.46
   6   0  -9   -0.42    1.95
  -5   0   9    0.92    1.62
  -5   0   9    1.37    1.55
   5   0  -9   -1.88    2.81
  -5   0   9   -0.23    1.17
  -5   0   9    0.47    1.67
   5   0  -9    0.50    1.89
  -4   0   9   41.56    4.60
   4   0  -9   30.52    5.07
  -4   0   9   39.20    4.18
   4   0  -9   35.23    6.12
  -4   0   9   44.16    5.20
  -4   0   9   38.91    4.50
   3   0  -9   67.24    6.84
  -3   0   9   68.80    5.40
  -3   0   9   84.41    5.18
  -3   0   9   66.06    5.69
  -3   0   9   82.74    6.42
   3   0  -9   75.84    7.85
  -2   0   9   15.31    3.23
  -2   0   9   15.71    2.61
  -2   0   9   18.56    2.98
   2   0  -9   10.09    3.59
  -2   0   9   12.45    2.84
   2   0  -9   11.86    3.30
   1   0  -9   60.83    6.13
  -1   0   9   60.41    5.60
  -1   0   9   64.98    4.31
  -1   0   9   67.12    5.42
  -1   0   9   54.88    4.47
   1   0  -9   61.59    6.80
   0   0  -9   10.87    3.57
   0   0  -9   11.52    3.16
   0   0   9    4.74    1.98
   0   0   9    7.94    2.43
   0   0   9    5.73    2.01
  -1   0  -9   78.24    6.27
   1   0   9   69.54    5.78
  -1   0  -9   67.67    6.23
  -2   0  -9   45.29    5.37
  -2   0  -9   30.64    4.28
   2   0   9   42.82    5.30
   2   0   9   41.73    4.91
   3   0   9   51.37    5.58
   3   0   9   46.72    5.81
   4   0   9    6.64    3.02
   4   0   9    3.98    2.49
   5   0   9    1.62    2.75
   5   0   9    0.54    2.33
   6   0   9    0.34    2.49
   7   0   9    6.24    3.54
  -9   1   9    1.05    2.31
  -9   1   9    1.66    2.24
   8  -1  -9    4.34    4.36
  -8   1   9    2.77    2.28
  -8   1   9   -0.33    1.84
  -7   1   9   25.94    4.41
   7  -1  -9   15.16    4.73
   7  -1  -9   10.40    4.95
  -7   1   9    9.13    3.31
  -7   1   9    5.10    2.61
  -6   1   9    4.10    2.04
  -6   1   9    6.58    2.81
  -6   1   9    3.20    2.08
   6  -1  -9    6.96    3.92
   6  -1  -9    3.82    2.88
  -6   1   9    6.50    2.54
  -5   1   9   12.24    3.06
  -5   1   9   15.47    3.10
  -5   1   9   11.53    2.82
   5  -1  -9   14.01    3.89
  -5   1   9   12.83    3.22
   5  -1  -9   14.21    4.56
  -4   1   9   24.95    3.88
  -4   1   9   20.52    3.77
  -4   1   9   18.75    3.28
   4  -1  -9   17.47    4.13
  -4   1   9   16.88    3.07
   4  -1  -9   19.67    5.00
  -3   1   9   80.08    5.60
   3  -1  -9   81.63    8.17
  -3   1   9   66.03    4.97
   3  -1  -9   77.53    7.33
  -3   1   9   80.48    6.21
  -3   1   9   80.82    5.88
   2  -1  -9   52.56    6.56
  -2   1   9   48.47    4.67
  -2   1   9   43.13    4.74
   2  -1  -9   39.08    5.36
  -2   1   9   55.12    4.93
  -2   1   9   50.86    4.36
  -1   1   9    1.77    1.58
   1  -1  -9    1.78    2.50
  -1   1   9    2.77    1.54
  -1   1   9    0.82    1.52
   1  -1  -9    0.27    1.62
   0   1   9    5.09    1.97
   0   1   9    4.81    2.04
   0  -1  -9    8.55    2.85
   0  -1  -9    0.13    2.40
   0   1   9    5.52    1.97
   0   1   9    4.34    1.81
   1   1   9  215.57   11.20
  -1  -1  -9  203.45   11.34
  -1  -1  -9  200.79   11.65
   1   1   9  214.96   10.28
   1   1   9  203.40   10.17
   1   1   9  214.74    9.31
  -2  -1  -9    0.34    2.01
   2   1   9    4.74    2.11
  -2  -1  -9    0.59    1.69
   2   1   9    4.73    2.36
   3   1   9   23.72    4.16
   3   1   9   26.69    4.54
   4   1   9   -0.78    2.04
   4   1   9    0.22    2.21
   5   1   9   17.21    4.54
   5   1   9   10.25    3.49
   6   1   9   -0.35    2.50
   7   1   9    3.82    3.54
  -9   2   9    0.60    2.46
  -9   2   9    6.46    2.87
  -8   2   9   -0.03    2.08
  -8   2   9    0.21    1.85
   8  -2  -9    1.65    4.31
  -7   2   9   -0.72    1.57
  -7   2   9    1.95    2.10
   7  -2  -9    5.33    4.28
  -7   2   9    0.84    2.24
  -6   2   9    0.48    1.86
  -6   2   9    0.79    2.04
   6  -2  -9    2.39    3.68
  -6   2   9   -0.22    1.57
  -6   2   9    1.22    1.70
   6  -2  -9    3.19    3.23
   5  -2  -9   82.94    8.31
  -5   2   9   78.59    5.86
  -5   2   9   90.65    6.84
   5  -2  -9   79.64    8.99
  -5   2   9   75.65    6.17
  -5   2   9   69.83    6.47
   4  -2  -9   15.12    4.08
  -4   2   9   17.44    3.46
  -4   2   9   18.86    3.32
  -4   2   9   21.45    3.38
   4  -2  -9   17.61    5.07
  -4   2   9   25.89    3.92
   3  -2  -9    5.15    2.83
   3  -2  -9   11.27    4.35
  -3   2   9    3.41    1.64
  -3   2   9    6.15    2.37
  -3   2   9    9.03    2.54
  -3   2   9    5.66    2.01
  -2   2   9    5.66    2.31
   2  -2  -9    9.39    3.58
  -2   2   9    4.08    2.00
  -2   2   9    8.06    2.26
   2  -2  -9   12.58    3.39
  -2   2   9    7.33    2.28
   1  -2  -9    6.79    2.64
   1  -2  -9    8.60    3.20
  -1   2   9   10.29    2.50
  -1   2   9    6.69    2.04
  -1   2   9    6.45    2.03
  -1   2   9    4.09    2.14
   0  -2  -9   22.43    4.75
   0  -2  -9   24.13    4.23
   0   2   9   31.19    3.73
   0   2   9   18.25    3.21
   0   2   9   22.18    3.63
   0   2   9   29.28    3.59
   1   2   9   72.54    5.38
   1   2   9   85.53    6.29
   1   2   9   76.76    5.34
  -1  -2  -9   70.04    6.56
  -1  -2  -9   77.24    6.44
   1   2   9   83.96    6.16
   2   2   9   14.07    3.40
   2   2   9   15.78    3.28
   2   2   9   16.75    3.47
   2   2   9   15.02    3.14
   3   2   9    2.46    2.26
   3   2   9    4.94    2.32
   3   2   9    1.13    1.91
   3   2   9    3.81    2.29
   4   2   9   -0.27    1.78
   4   2   9    2.53    2.47
   5   2   9   -0.94    2.11
   6   2   9    5.46    3.43
   7   2   9    7.96    4.10
  -9   3   9    0.05    2.23
   9  -3  -9   11.39    5.93
   8  -3  -9    1.50    4.34
  -8   3   9   -1.31    1.90
   7  -3  -9    2.32    4.33
  -7   3   9    6.10    2.59
  -6   3   9   25.72    4.24
   6  -3  -9   29.90    6.85
  -6   3   9   30.88    5.01
   6  -3  -9   21.96    5.19
   5  -3  -9   13.46    4.95
  -5   3   9   14.04    3.15
  -5   3   9   22.58    4.34
   5  -3  -9   34.03    6.19
   4  -3  -9   -0.93    3.51
  -4   3   9   -1.51    1.42
  -4   3   9   -0.67    1.39
   4  -3  -9    0.09    2.40
  -3   3   9   29.98    4.00
   3  -3  -9   26.07    5.97
  -3   3   9   24.11    4.11
   3  -3  -9   20.89    4.57
   2  -3  -9    5.28    3.78
  -2   3   9    8.79    2.57
   2  -3  -9    5.23    3.02
  -2   3   9    6.81    2.51
   1  -3  -9  108.09    9.03
   1  -3  -9  108.83    8.70
  -1   3   9  111.94    7.61
  -1   3   9  118.99    6.94
   0  -3  -9   72.98    7.79
   0   3   9   71.13    5.58
   0  -3  -9   68.31    6.92
   0   3   9   77.76    6.15
   1   3   9   15.65    3.13
  -1  -3  -9    7.13    3.60
  -1  -3  -9   18.97    3.96
   1   3   9   16.21    3.58
   2   3   9   13.45    3.17
   2   3   9    8.90    3.04
   3   3   9    1.06    1.99
   3   3   9    2.34    2.42
   4   3   9   -1.03    2.47
   4   3   9    1.41    2.27
   5   3   9    3.62    2.64
   9  -4  -9   19.75    6.84
   8  -4  -9    3.67    5.02
  -8   4   9    0.24    2.15
   7  -4  -9   21.52    6.48
  -7   4   9   29.23    4.89
  -6   4   9    7.49    2.56
   6  -4  -9    0.07    3.45
  -5   4   9    0.41    1.78
   5  -4  -9   -0.59    2.85
  -5   4   9    0.66    1.88
   5  -4  -9    3.99    3.14
  -4   4   9   51.59    5.90
   4  -4  -9   44.42    6.85
   4  -4  -9   48.63    7.95
  -4   4   9   52.07    5.38
  -3   4   9   -1.19    1.41
   3  -4  -9   -0.96    2.19
   3  -4  -9    0.91    3.52
  -3   4   9    1.51    1.80
  -2   4   9   23.32    4.21
   2  -4  -9   19.15    4.70
  -2   4   9   21.57    3.65
   2  -4  -9   24.74    5.78
  -1   4   9  173.93   10.13
   1  -4  -9  158.53   11.47
   1  -4  -9  160.86   11.03
  -1   4   9  167.08    8.95
   0  -4  -9    7.20    3.40
   0   4   9   -0.26    1.68
   0  -4  -9   -0.34    2.22
   0   4   9    5.57    2.64
   1   4   9    6.17    2.55
  -1  -4  -9   13.46    4.29
  -1  -4  -9   10.99    3.47
   1   4   9   10.03    3.19
   2   4   9    7.39    3.09
   2   4   9    9.81    3.02
   3   4   9    1.45    2.16
   3   4   9    3.49    2.75
   4   4   9   -0.86    2.63
   4   4   9    1.93    2.46
   5   4   9    3.42    2.89
  -8   5   9    3.65    2.65
   8  -5  -9   -3.52    4.07
  -7   5   9    1.84    2.27
   7  -5  -9    7.00    5.05
   6  -5  -9    1.49    4.15
  -6   5   9   -0.74    1.84
  -5   5   9   34.18    4.98
   5  -5  -9   22.65    6.41
   5  -5  -9   38.38    6.94
  -5   5   9   30.93    5.34
   4  -5  -9    0.65    3.61
   4  -5  -9   -1.02    2.76
  -4   5   9   -1.49    1.87
  -4   5   9    1.50    1.97
   3  -5  -9   27.69    5.84
  -3   5   9   36.60    4.89
   3  -5  -9   39.67    7.25
  -3   5   9   44.34    5.69
  -2   5   9   45.56    5.11
   2  -5  -9   29.46    5.68
   2  -5  -9   39.29    7.13
  -2   5   9   34.89    5.14
  -1   5   9    4.41    2.25
   1  -5  -9    6.02    3.40
   1  -5  -9    0.95    3.19
  -1   5   9    0.29    1.99
   0   5   9   11.83    3.40
   0   5   9    7.84    2.78
   0  -5  -9    8.78    4.23
   0  -5  -9   11.33    3.86
   1   5   9   29.42    5.01
   1   5   9   36.75    4.88
   2   5   9    3.50    2.48
   2   5   9    1.42    2.42
   3   5   9    1.45    2.23
   3   5   9    2.34    2.72
   4   5   9    0.06    2.54
   5   5   9   -0.17    2.83
   6   5   9    3.35    3.22
  -8   6   9    0.10    2.40
   8  -6  -9   -3.45    4.54
   7  -6  -9   -1.81    3.90
  -7   6   9    2.28    2.51
  -6   6   9    1.05    2.06
   6  -6  -9    3.52    4.59
   5  -6  -9    3.40    4.17
  -5   6   9    5.73    2.25
   4  -6  -9   18.78    5.85
  -4   6   9   16.71    3.84
  -3   6   9   20.07    4.32
   3  -6  -9   27.18    5.76
  -3   6   9   24.25    4.30
   3  -6  -9   28.81    6.69
   2  -6  -9    0.01    2.72
  -2   6   9    2.09    2.00
  -2   6   9    1.81    2.44
   2  -6  -9    5.78    4.24
   1  -6  -9   14.79    4.10
  -1   6   9   18.67    4.20
  -1   6   9   16.20    3.76
   1  -6  -9   14.07    5.03
   0  -6  -9   -0.67    2.98
   0   6   9    3.88    2.30
   0   6   9   -2.40    2.08
   0  -6  -9   -1.87    2.72
   1   6   9    4.13    2.60
   1   6   9   -1.02    2.21
   2   6   9    5.10    3.00
   3   6   9    0.56    2.40
   4   6   9   -0.74    2.50
   5   6   9    3.76    3.24
   7  -7  -9    5.38    5.36
  -7   7   9    3.69    2.77
   6  -7  -9    5.22    5.14
  -6   7   9    5.99    2.75
  -5   7   9    5.53    2.54
   5  -7  -9    4.00    4.83
  -4   7   9    7.14    2.97
   4  -7  -9    3.77    4.68
  -3   7   9    5.12    2.52
   3  -7  -9    6.32    4.90
  -2   7   9    5.60    2.66
   2  -7  -9    0.24    3.50
   2  -7  -9    4.19    3.57
   1  -7  -9   46.82    7.61
  -1   7   9   31.96    4.89
   1  -7  -9   27.13    5.98
   0  -7  -9   -0.36    2.76
   0  -7  -9    1.72    2.96
   0   7   9    1.19    2.19
   1   7   9    1.48    2.38
   2   7   9   -0.72    2.31
   3   7   9    3.91    2.92
   4   7   9    7.59    3.56
   7  -8  -9   11.98    6.24
  -6   8   9   -0.01    2.31
   6  -8  -9   -4.54    3.30
   5  -8  -9    9.55    5.41
  -5   8   9    4.99    2.98
  -4   8   9    9.73    3.47
   4  -8  -9    4.15    4.57
  -3   8   9   24.11    4.54
   3  -8  -9   10.56    5.31
   2  -8  -9    2.96    3.49
  -2   8   9    2.33    2.23
  -1   8   9    5.45    2.82
   1  -8  -9   10.81    4.72
   0   8   9    2.59    2.32
   0  -8  -9    3.83    3.61
   1   8   9    6.39    3.02
   2   8   9    6.51    3.39
   3   8   9    2.30    2.91
   6  -9  -9    3.85    4.95
  -5   9   9    4.38    2.77
   5  -9  -9    0.78    3.73
   4  -9  -9    3.80    4.63
  -4   9   9    0.66    2.28
   3  -9  -9   15.41    5.86
  -3   9   9   15.97    4.20
   2  -9  -9    4.18    3.90
  -2   9   9    2.02    2.57
  -1   9   9    1.89    2.40
   1  -9  -9   -0.69    3.25
   0   9   9    0.13    2.40
   1   9   9    1.63    2.68
   2   9   9    2.02    2.77
   4 -10  -9    2.98    4.46
   3 -10  -9    1.54    3.80
  -3  10   9    2.44    2.66
   2 -10  -9    1.19    3.64
  -2  10   9   -1.72    2.29
   1 -10  -9    0.18    3.50
  -1  10   9    2.09    2.71
  -2  -9  10    1.73    3.86
  -2  -9  10    1.91    2.41
  -1  -9  10    1.12    2.32
  -1  -9  10    1.41    3.56
   0  -9  10    1.25    2.35
   0  -9  10    1.60    3.79
   1  -9  10    5.10    4.15
   1  -9  10   -0.02    2.13
   2  -9  10    2.08    3.75
   2  -9  10    0.33    2.07
  -4  -8  10   -2.11    2.82
  -4  -8  10   -1.52    2.13
  -3  -8  10    7.30    4.38
  -3  -8  10    8.84    3.23
  -2  -8  10    4.15    4.08
  -2  -8  10    1.56    2.32
  -1  -8  10    8.43    3.13
  -1  -8  10    4.98    3.97
   0  -8  10    3.64    3.76
   0  -8  10    0.36    2.05
   1  -8  10    3.11    2.44
   1  -8  10    7.13    4.45
   2  -8  10    1.37    2.22
   2  -8  10    0.20    3.51
   3  -8  10    3.60    2.53
   3  -8  10    1.96    3.52
   4  -8  10    1.04    2.45
  -5  -7  10    1.55    2.50
  -5  -7  10    3.17    3.58
  -4  -7  10    4.33    2.77
  -4  -7  10    2.68    3.28
  -3  -7  10   20.28    4.34
  -3  -7  10   17.71    5.53
  -2  -7  10    3.26    3.57
  -2  -7  10    2.38    2.38
  -1  -7  10    5.60    3.66
  -1  -7  10    4.36    2.52
   0  -7  10    1.77    2.21
   0  -7  10    1.11    2.85
   1  -7  10   18.03    4.02
   1  -7  10   21.64    5.84
   2  -7  10   -0.03    1.93
   2  -7  10    0.63    2.91
   3  -7  10    1.23    2.29
   3  -7  10    3.65    3.52
   4  -7  10    0.63    2.38
   5  -7  10    3.92    2.90
  -6  -6  10    2.19    2.45
   6   6 -10   -0.11    3.58
  -5  -6  10   -0.37    2.92
  -5  -6  10    0.69    2.03
  -4  -6  10    3.48    3.46
  -4  -6  10    7.29    3.08
  -3  -6  10    1.99    2.25
  -3  -6  10    0.38    2.85
  -2  -6  10    5.03    2.40
  -2  -6  10    1.29    2.93
  -1  -6  10   21.01    5.87
  -1  -6  10   13.69    3.69
   0  -6  10    0.65    2.60
   0  -6  10   -0.62    1.58
   1  -6  10    6.07    2.72
   1  -6  10    3.70    3.21
   2  -6  10    0.75    2.03
   2  -6  10   -0.34    2.50
   3  -6  10   11.47    4.48
   3  -6  10    2.42    2.51
   4  -6  10    0.05    1.86
   5  -6  10    3.80    2.71
  -7  -5  10    5.70    3.12
   7   5 -10    6.68    4.80
   6   5 -10    7.17    4.20
  -6  -5  10   -0.99    1.96
  -5  -5  10   19.62    4.23
  -4  -5  10    2.45    2.14
  -4  -5  10    2.75    3.13
  -3  -5  10    0.17    2.53
  -3  -5  10   -1.15    1.46
  -2  -5  10   11.25    4.14
  -2  -5  10    6.28    2.58
   2   5 -10    9.22    3.44
   1   5 -10    4.64    2.54
  -1  -5  10    0.57    1.69
  -1  -5  10    4.59    2.98
  -1  -5  10    4.22    2.53
   0  -5  10    8.56    3.10
   0  -5  10   11.12    4.02
   0   5 -10   10.85    3.64
   0  -5  10   11.58    3.14
   1  -5  10    1.02    2.79
  -1   5 -10    8.80    3.64
   1  -5  10    0.36    1.96
   1  -5  10    1.89    1.98
   2  -5  10    1.75    2.86
   2  -5  10    0.62    1.90
  -2   5 -10    0.89    2.19
   3  -5  10    4.62    2.53
  -3   5 -10    4.65    2.72
   3  -5  10    2.51    2.96
   4  -5  10    2.08    2.31
   5  -5  10    4.71    3.17
   6  -5  10    4.17    3.29
  -7  -4  10    1.15    2.05
   7   4 -10    9.05    4.45
  -6  -4  10    4.56    2.65
   6   4 -10   12.62    4.83
   5   4 -10    1.40    3.33
  -5  -4  10    5.00    2.53
  -4  -4  10    5.16    3.64
  -4  -4  10    2.84    2.02
  -3  -4  10    8.11    3.10
   3   4 -10   12.66    3.77
  -3  -4  10    8.48    2.93
  -3  -4  10    4.23    3.36
   2   4 -10    1.73    2.25
  -2  -4  10    3.68    2.29
  -2  -4  10    0.68    1.80
  -2  -4  10   -0.88    2.36
  -1  -4  10    9.58    2.95
  -1  -4  10    6.67    2.78
  -1  -4  10   11.16    4.21
   1   4 -10   10.42    3.35
   0  -4  10    1.85    2.53
   0  -4  10    1.20    1.76
   0   4 -10    1.94    2.10
   0  -4  10    1.58    1.82
  -1   4 -10    8.47    3.11
   1  -4  10    8.17    2.91
   1  -4  10    3.89    2.25
   1  -4  10    3.34    3.06
   2  -4  10    4.28    2.46
  -2   4 -10    8.10    2.94
   2  -4  10    3.30    2.56
   2  -4  10    6.25    3.30
   3  -4  10    6.77    2.85
   4  -4  10    4.68    2.72
   5  -4  10   -2.33    1.98
   6  -4  10    1.40    2.94
  -8  -3  10    3.57    2.44
  -8  -3  10    0.28    1.97
   7   3 -10    5.95    4.07
  -7  -3  10    2.80    2.57
  -6  -3  10    1.50    2.03
   6   3 -10    3.03    3.62
   5   3 -10    7.95    4.34
  -5  -3  10    8.25    2.73
  -4  -3  10    0.26    1.91
   4   3 -10    1.85    2.94
   4   3 -10    1.96    2.03
  -4  -3  10    1.96    1.86
  -3  -3  10   17.73    3.75
  -3  -3  10   18.54    4.23
   3   3 -10   27.43    5.14
  -2  -3  10   13.10    3.97
  -2  -3  10    5.32    2.47
   2   3 -10   13.43    3.69
  -2  -3  10   12.19    3.47
   1   3 -10    6.95    3.01
  -1  -3  10    5.85    2.36
  -1  -3  10    6.11    2.67
  -1  -3  10    2.52    2.70
   0  -3  10   16.63    3.53
   0   3 -10   11.94    3.47
   0  -3  10   11.02    3.74
   0  -3  10    9.98    3.08
  -1   3 -10    2.43    2.01
   1  -3  10   -0.28    2.23
   1  -3  10   -0.54    1.52
   1  -3  10    0.00    1.66
   2  -3  10    7.77    2.89
   2  -3  10   15.60    4.29
   2  -3  10    7.93    3.09
  -2   3 -10    8.65    2.93
   3  -3  10    4.99    2.57
   3  -3  10    0.88    1.95
   4  -3  10    3.88    2.73
   5  -3  10   15.94    4.53
   6  -3  10   12.54    4.21
  -8  -2  10    6.15    2.88
   8   2 -10    5.44    4.69
  -8  -2  10   -0.35    2.26
  -7  -2  10    3.22    2.22
   7   2 -10   11.15    4.57
  -7  -2  10    4.70    2.44
   6   2 -10   11.35    4.59
  -6  -2  10    3.12    1.98
  -6  -2  10    4.22    2.40
   5   2 -10    1.36    3.09
  -5  -2  10    2.84    2.12
   5   2 -10    5.88    2.76
  -5  -2  10    3.11    2.32
   4   2 -10   15.50    4.92
  -4  -2  10   12.25    3.29
  -4  -2  10   22.57    4.43
   4   2 -10   17.31    4.18
  -3  -2  10    5.70    2.29
   3   2 -10    5.92    2.62
  -3  -2  10   13.69    3.51
   3   2 -10    0.88    2.24
   2   2 -10    6.41    3.37
  -2  -2  10    8.12    2.62
  -2  -2  10    7.81    2.93
   2   2 -10    6.75    2.68
   1   2 -10   20.30    4.40
  -1  -2  10   22.18    3.92
   1   2 -10   21.71    4.94
  -1  -2  10   21.15    4.12
   0   2 -10   11.27    3.37
   0  -2  10    7.76    2.68
   0  -2  10    9.24    2.73
   1  -2  10   -1.95    1.30
  -1   2 -10    0.66    1.68
   1  -2  10    0.04    1.78
   1  -2  10    0.02    2.23
  -2   2 -10   25.86    4.42
   2  -2  10   32.26    4.77
   2  -2  10   25.35    4.73
   2  -2  10   22.10    4.79
   3  -2  10   10.15    3.20
   3  -2  10    8.23    3.26
   4  -2  10   13.73    3.74
   5  -2  10    0.30    2.48
   6  -2  10    6.36    3.70
   8   1 -10    9.65    4.96
  -8  -1  10    0.77    2.10
  -8  -1  10    0.70    2.18
   7   1 -10    0.01    3.70
  -7  -1  10   -0.14    1.87
  -7  -1  10    0.49    1.87
   6   1 -10    3.72    3.40
  -6  -1  10    3.96    2.14
  -6  -1  10    3.00    1.94
  -6  -1  10    1.63    2.22
  -5  -1  10    9.80    2.99
  -5  -1  10   14.19    3.82
  -5  -1  10   12.64    3.22
   5   1 -10   23.50    5.59
   5   1 -10   14.04    3.80
  -5  -1  10   15.49    3.16
  -4  -1  10   16.34    3.50
  -4  -1  10   20.59    4.17
   4   1 -10   20.67    4.49
  -4  -1  10   23.34    3.52
  -4  -1  10   24.07    3.92
   4   1 -10   22.06    5.34
  -3  -1  10    1.30    1.73
  -3  -1  10    1.26    1.54
   3   1 -10   -0.28    1.66
   3   1 -10   -0.20    2.16
   2   1 -10    3.42    2.65
  -2  -1  10    1.86    1.77
   2   1 -10    5.61    2.50
  -2  -1  10    2.92    1.95
  -1  -1  10   -0.21    1.55
  -1  -1  10    0.63    1.60
   1   1 -10    1.55    1.99
   1   1 -10    0.62    2.40
   0   1 -10    2.39    2.50
   0  -1  10    0.40    1.52
   0   1 -10    1.61    1.78
   0  -1  10   -1.41    1.22
  -1   1 -10   18.41    4.41
  -1   1 -10   13.28    3.34
   1  -1  10   16.18    3.58
   1  -1  10   15.43    3.29
  -2   1 -10   11.74    3.46
   2  -1  10    5.99    2.43
   2  -1  10    7.92    2.87
  -2   1 -10    5.77    2.30
   3  -1  10    2.72    2.23
   3  -1  10    1.23    2.27
   4  -1  10    1.66    2.30
   4  -1  10    0.73    2.45
   5  -1  10   -0.58    2.26
   6  -1  10   10.26    3.95
   7  -1  10    3.87    3.45
  -8   0  10    1.29    2.29
   8   0 -10    9.97    5.21
  -8   0  10    1.17    2.02
   7   0 -10   23.26    6.41
  -7   0  10   14.10    3.40
  -7   0  10   24.54    4.52
  -6   0  10   18.97    3.60
  -6   0  10   17.47    4.25
  -6   0  10   11.50    3.47
  -6   0  10   10.20    3.13
   6   0 -10   13.33    5.26
   5   0 -10    2.20    2.77
   5   0 -10    5.93    2.81
  -5   0  10   10.36    2.85
  -5   0  10   -0.43    1.91
  -5   0  10    2.74    1.83
  -5   0  10    4.09    2.10
  -4   0  10    3.24    2.14
   4   0 -10    1.76    2.83
  -4   0  10    4.50    1.93
  -4   0  10    3.75    2.23
   4   0 -10    0.05    1.69
  -4   0  10    0.50    1.57
  -3   0  10   -0.32    1.42
  -3   0  10    1.47    1.62
  -3   0  10    0.07    1.42
   3   0 -10   -2.73    2.15
   3   0 -10    6.09    2.68
  -3   0  10    0.29    1.55
  -2   0  10    3.60    1.95
  -2   0  10    4.31    1.89
  -2   0  10    5.48    1.78
  -2   0  10    3.89    1.95
   2   0 -10    2.14    2.75
   2   0 -10    3.99    2.64
   1   0 -10    1.09    2.65
  -1   0  10    3.11    1.99
  -1   0  10    1.40    1.64
   1   0 -10    1.66    1.82
   0   0 -10   16.91    4.45
   0   0 -10    8.29    2.92
   0   0  10   15.55    3.36
   0   0  10   16.46    3.26
  -1   0 -10   20.84    4.03
   1   0  10   22.20    4.09
   1   0  10   24.75    3.97
  -1   0 -10   23.08    4.78
   2   0  10    6.60    2.85
   2   0  10    1.34    1.73
   3   0  10    1.83    2.28
   3   0  10    2.16    2.48
   4   0  10    0.19    2.15
   4   0  10    1.71    2.35
   5   0  10    2.70    2.61
   6   0  10    4.68    3.25
  -8   1  10   14.18    3.67
  -8   1  10   12.23    3.57
   8  -1 -10    8.05    5.32
  -7   1  10    3.22    2.34
  -7   1  10   -0.88    1.63
   7  -1 -10    3.67    4.48
  -6   1  10    5.25    2.72
   6  -1 -10    9.33    4.68
  -6   1  10    3.29    2.48
  -6   1  10    6.26    2.55
  -6   1  10    5.49    2.40
   5  -1 -10    5.24    3.64
  -5   1  10    3.41    2.08
  -5   1  10    7.42    2.76
  -5   1  10   10.25    2.82
   5  -1 -10    5.62    3.02
  -5   1  10   10.62    3.17
  -4   1  10    0.62    1.49
  -4   1  10    2.57    1.91
   4  -1 -10   -2.59    2.73
   4  -1 -10    0.83    1.81
  -4   1  10    2.51    2.10
  -4   1  10    0.32    1.42
   3  -1 -10    7.44    3.13
   3  -1 -10   19.34    5.01
  -3   1  10    6.28    2.49
  -3   1  10   10.58    2.67
  -3   1  10    9.51    2.51
  -3   1  10    6.18    2.18
  -2   1  10    1.89    1.74
   2  -1 -10    1.12    2.17
  -2   1  10    1.99    1.84
  -2   1  10    3.21    1.67
   2  -1 -10    4.44    3.28
  -2   1  10    3.42    1.90
   1  -1 -10    1.92    2.67
  -1   1  10    5.33    2.23
  -1   1  10    4.27    1.89
  -1   1  10    6.10    2.21
   1  -1 -10    5.57    2.62
  -1   1  10    5.02    2.29
   0  -1 -10   39.02    5.84
   0   1  10   30.20    3.63
   0   1  10   35.49    4.46
   0   1  10   33.04    4.31
   0  -1 -10   36.56    5.20
  -1  -1 -10    9.55    3.56
   1   1  10    2.06    1.89
  -1  -1 -10    4.62    2.37
   1   1  10    5.69    2.28
   2   1  10    0.04    1.58
   2   1  10    2.64    2.09
   3   1  10   -2.66    1.61
   3   1  10   -0.61    1.82
   4   1  10   -1.58    1.98
   4   1  10    2.04    2.93
   5   1  10    4.60    2.96
   6   1  10   -2.31    2.31
   8  -2 -10    8.51    5.38
  -8   2  10    7.36    3.08
   7  -2 -10   10.64    5.25
  -7   2  10    0.69    2.09
  -7   2  10    2.99    2.41
  -6   2  10    1.04    1.90
  -6   2  10    2.10    1.87
   6  -2 -10    2.12    4.30
  -5   2  10    0.62    1.65
  -5   2  10   -1.34    1.72
   5  -2 -10    0.20    2.94
   5  -2 -10    1.82    2.70
  -5   2  10    2.29    1.91
  -4   2  10   20.90    4.12
   4  -2 -10   10.57    4.71
   4  -2 -10    7.36    3.44
  -4   2  10   18.26    3.38
  -4   2  10   13.86    3.07
   3  -2 -10    0.15    3.09
  -3   2  10   -0.03    1.58
   3  -2 -10    0.80    2.26
  -3   2  10   -1.21    1.37
  -3   2  10    1.29    1.51
  -2   2  10    1.20    1.81
  -2   2  10    3.93    2.09
  -2   2  10    2.48    1.68
   2  -2 -10    2.53    2.30
   2  -2 -10    1.35    3.30
  -1   2  10    1.57    1.71
  -1   2  10    3.58    2.15
  -1   2  10    3.10    1.88
   1  -2 -10    6.11    2.79
   1  -2 -10    4.37    3.27
   0   2  10    6.20    2.16
   0  -2 -10    6.26    2.78
   0  -2 -10    7.68    3.54
   0   2  10    4.82    2.13
   0   2  10    8.55    2.71
  -1  -2 -10   -0.65    1.57
   1   2  10    0.33    1.96
   1   2  10    0.75    1.63
   1   2  10    3.22    2.08
  -1  -2 -10    0.63    2.85
   2   2  10   17.35    3.50
   8  -3 -10    0.60    4.62
  -8   3  10    2.63    2.67
  -7   3  10    1.29    2.06
   7  -3 -10   -4.85    3.65
   6  -3 -10    0.90    4.32
  -6   3  10    7.52    2.70
   5  -3 -10   -0.37    3.41
  -5   3  10    1.50    1.58
  -5   3  10   -1.52    1.72
   4  -3 -10    1.43    3.68
  -4   3  10    2.74    2.21
  -4   3  10   -0.47    1.62
   4  -3 -10   -0.81    2.40
  -3   3  10    2.39    1.82
   3  -3 -10    2.02    3.30
   3  -3 -10    2.50    2.92
  -3   3  10    3.05    2.28
   2  -3 -10    2.04    2.68
   2  -3 -10   -2.16    2.53
  -2   3  10   -0.50    1.71
  -2   3  10    1.14    1.72
   1  -3 -10    4.25    3.49
  -1   3  10    0.82    1.81
  -1   3  10    3.21    2.08
   1  -3 -10    3.37    2.64
   0   3  10    5.24    2.67
   0   3  10    1.31    1.72
   0  -3 -10    2.98    2.99
   0  -3 -10    1.24    2.30
   1   3  10    2.34    2.06
   1   3  10   -0.43    2.01
  -1  -3 -10    3.08    2.97
   2   3  10    4.74    2.61
   2   3  10    8.18    3.16
   3   3  10    1.41    2.43
   8  -4 -10   -1.94    4.59
  -8   4  10    2.66    2.82
   7  -4 -10    6.54    5.19
  -7   4  10    0.14    1.98
  -6   4  10   -0.94    1.90
   6  -4 -10    1.22    4.24
  -5   4  10    4.11    2.35
   5  -4 -10   -0.14    3.25
  -4   4  10    2.03    2.02
   4  -4 -10    3.54    4.28
  -4   4  10    3.59    2.46
   4  -4 -10    0.55    2.97
   3  -4 -10    0.05    2.43
  -3   4  10    0.30    2.11
  -3   4  10    2.16    1.79
   3  -4 -10    0.14    3.53
  -2   4  10    5.27    2.79
   2  -4 -10    3.58    3.09
  -2   4  10    6.13    2.46
   2  -4 -10    1.05    4.09
   1  -4 -10   -0.20    2.58
   1  -4 -10    2.35    3.89
  -1   4  10    0.80    1.70
  -1   4  10    0.47    2.06
   0  -4 -10    7.55    3.36
   0   4  10    8.68    2.89
   0   4  10   10.82    3.32
   0  -4 -10   21.88    5.11
   1   4  10    5.08    2.36
   1   4  10    6.88    3.20
   2   4  10    5.49    2.73
   2   4  10    6.33    3.22
   3   4  10    5.71    2.97
   3   4  10    4.36    2.75
   4   4  10    4.01    2.86
   5   4  10    9.48    3.68
   7  -5 -10   -0.82    4.69
  -7   5  10    0.90    2.37
  -6   5  10    8.75    3.19
   6  -5 -10    8.92    5.75
  -5   5  10   -1.20    1.61
   5  -5 -10    1.44    4.31
  -4   5  10    4.77    2.30
   4  -5 -10    4.13    4.16
   3  -5 -10   13.47    4.50
   3  -5 -10    4.87    4.45
  -3   5  10    6.12    2.97
  -3   5  10    3.32    2.21
   2  -5 -10   15.93    4.98
  -2   5  10   23.17    4.12
   2  -5 -10   25.63    6.20
  -2   5  10   22.97    4.71
  -1   5  10    4.81    2.42
   1  -5 -10    5.99    3.83
  -1   5  10    1.15    2.20
   1  -5 -10   12.20    4.99
   0  -5 -10   10.24    4.19
   0   5  10    9.29    2.87
   0   5  10    8.09    3.27
   0  -5 -10   25.01    5.94
   1   5  10    2.10    2.70
   1   5  10    2.34    2.38
   2   5  10   19.39    4.07
   3   5  10   10.68    3.59
   4   5  10    0.93    2.68
   5   5  10    7.40    3.45
  -7   6  10    0.35    2.10
   7  -6 -10    0.94    4.63
   6  -6 -10   -1.59    4.11
  -6   6  10   -0.25    2.17
   5  -6 -10    8.36    4.75
  -5   6  10    0.64    2.19
   4  -6 -10   -1.28    4.07
  -4   6  10   -0.77    1.96
  -3   6  10   -1.29    1.69
   3  -6 -10   -0.52    3.67
  -2   6  10   12.72    3.32
   2  -6 -10    6.98    4.45
   1  -6 -10   -0.60    3.05
   1  -6 -10   -0.39    2.65
  -1   6  10    1.61    2.09
   0  -6 -10    2.84    3.76
   0   6  10    3.20    2.35
   1   6  10    1.97    2.39
   2   6  10    3.68    2.76
   3   6  10   -2.33    2.24
   4   6  10    0.96    2.88
  -6   7  10    6.15    3.13
   6  -7 -10    6.44    5.80
   5  -7 -10   -3.50    4.07
  -5   7  10    1.04    2.42
  -4   7  10    0.69    2.40
   4  -7 -10    0.98    4.61
   3  -7 -10    4.37    4.59
  -3   7  10    0.81    2.04
  -2   7  10   -0.16    2.13
   2  -7 -10   -1.35    3.59
   1  -7 -10    3.17    4.09
  -1   7  10    1.21    2.35
   0   7  10    0.26    2.35
   0  -7 -10    3.14    3.74
   1   7  10    2.16    2.55
   2   7  10    1.90    2.61
   3   7  10   -1.93    2.55
   5  -8 -10    1.92    4.14
  -5   8  10    1.21    2.75
  -4   8  10    2.83    2.68
   4  -8 -10    2.73    5.02
   3  -8 -10   -5.27    3.17
  -3   8  10    0.88    2.58
   2  -8 -10    7.43    4.64
  -2   8  10    7.00    2.87
  -1   8  10   -0.44    2.32
   1  -8 -10    0.18    3.48
   0   8  10   -1.68    2.07
   1   8  10    2.49    2.84
   2   8  10    2.51    3.07
   4  -9 -10   10.26    6.09
  -3   9  10    5.19    3.08
   3  -9 -10   -2.37    3.96
   2  -9 -10    0.81    3.89
  -2   9  10   -1.39    2.15
   1  -9 -10   -0.25    3.37
  -1   9  10    0.74    2.35
   0   9  10   -0.91    2.34
  -2  -8  11    3.16    4.08
  -2  -8  11    4.34    2.94
  -1  -8  11    5.23    4.09
  -1  -8  11    0.58    2.38
   0  -8  11    2.02    4.10
   0  -8  11    0.96    2.26
   1  -8  11    9.04    4.89
   1  -8  11    4.21    2.66
  -4  -7  11   -1.03    2.23
  -4  -7  11    0.99    3.41
  -3  -7  11   14.77    5.51
  -2  -7  11    3.57    3.68
  -2  -7  11    3.01    2.42
  -1  -7  11   -0.58    3.33
  -1  -7  11    3.98    2.62
   0  -7  11   10.18    4.81
   0  -7  11    0.46    2.00
   1  -7  11   -0.52    1.96
   1  -7  11    1.45    3.43
   2  -7  11    3.81    3.84
   2  -7  11    2.07    2.30
   3  -7  11    3.08    2.68
   3  -7  11    1.11    3.68
  -5  -6  11    4.38    2.96
  -4  -6  11    1.39    3.45
  -4  -6  11   -0.44    1.80
  -3  -6  11    0.77    1.89
  -3  -6  11    1.66    3.30
  -2  -6  11    5.49    3.91
  -2  -6  11    2.72    2.33
  -1  -6  11    8.76    4.12
  -1  -6  11    2.58    2.36
   0  -6  11    2.41    2.22
   0  -6  11    8.50    4.24
   1  -6  11    8.29    4.32
   1  -6  11   11.83    3.67
   2  -6  11    0.14    2.04
   2  -6  11    0.27    3.09
   3  -6  11    2.48    3.58
   3  -6  11   -1.29    2.22
   4  -6  11   -0.19    2.15
  -6  -5  11    9.24    3.46
   6   5 -11   11.85    5.37
  -5  -5  11    2.02    2.32
   5   5 -11   10.80    4.99
  -4  -5  11    3.33    2.47
  -4  -5  11    0.95    3.02
  -3  -5  11   16.11    5.13
  -3  -5  11   10.68    3.39
  -2  -5  11   -1.52    1.75
  -2  -5  11    0.42    2.72
  -1  -5  11    3.49    2.15
  -1  -5  11    0.21    2.99
   0  -5  11   11.68    4.39
   0  -5  11   11.00    3.31
   1  -5  11    3.72    2.54
   1  -5  11    8.32    3.92
   2  -5  11   -1.05    1.74
   2  -5  11    0.80    2.90
   3  -5  11    3.40    2.54
   4  -5  11    1.24    2.33
   5  -5  11    0.09    2.64
   6   4 -11    2.27    3.81
  -6  -4  11    4.77    2.96
  -5  -4  11    2.94    2.32
   5   4 -11   -0.39    3.16
   4   4 -11    7.79    3.84
  -4  -4  11    6.35    2.81
  -3  -4  11    1.99    3.23
  -3  -4  11    4.83    2.49
  -2  -4  11    6.66    2.89
  -2  -4  11    7.33    3.99
  -1  -4  11    0.93    1.96
  -1  -4  11    1.26    2.67
   0  -4  11   -0.14    2.57
   0  -4  11   -0.25    1.72
   1  -4  11    0.95    2.64
   1  -4  11   -0.56    1.75
  -1   4 -11   -0.44    2.12
   2  -4  11    2.52    3.15
  -2   4 -11    0.52    2.15
   2  -4  11    2.77    2.28
   3  -4  11    0.71    1.96
   4  -4  11    3.37    2.83
   5  -4  11   -2.05    2.50
   7   3 -11   10.81    5.13
  -7  -3  11    8.68    3.51
   6   3 -11   14.78    5.38
  -6  -3  11   14.97    4.06
   5   3 -11    6.49    4.07
  -5  -3  11    4.38    2.64
   4   3 -11    1.48    3.01
  -4  -3  11    7.57    2.92
  -3  -3  11    2.22    2.09
   3   3 -11    5.63    3.54
   2   3 -11    4.57    2.85
  -2  -3  11    1.98    1.86
  -2  -3  11    4.20    2.54
   1   3 -11    0.31    2.09
  -1  -3  11    2.91    2.96
  -1  -3  11    0.92    1.94
  -1  -3  11    0.91    1.73
   0   3 -11   -0.14    1.70
   0  -3  11   -0.80    1.48
   0  -3  11   -0.51    1.47
   0  -3  11   -0.21    2.57
   1  -3  11    4.44    3.02
  -1   3 -11    0.17    1.95
   1  -3  11   -0.48    1.31
   2  -3  11   -1.02    1.75
   2  -3  11   -0.29    2.91
  -2   3 -11    3.93    2.51
   3  -3  11    0.66    1.86
   4  -3  11    0.90    2.22
   5  -3  11   -0.52    2.55
  -7  -2  11    4.51    2.72
   7   2 -11    1.44    4.09
   6   2 -11    2.22    3.92
  -6  -2  11    2.26    2.14
  -5  -2  11   -1.37    1.62
   5   2 -11    0.21    3.33
  -4  -2  11    0.97    1.92
   4   2 -11    3.80    3.33
  -3  -2  11    0.06    1.96
  -3  -2  11    0.51    1.67
   3   2 -11    2.13    2.70
  -2  -2  11    0.64    2.10
  -2  -2  11   11.43    3.05
   2   2 -11    3.57    3.20
   2   2 -11    2.57    2.24
  -1  -2  11    1.66    1.91
   1   2 -11   -0.52    1.77
  -1  -2  11   -0.43    1.50
   1   2 -11    1.63    2.42
   0   2 -11   -0.36    2.51
   0  -2  11    1.55    1.95
   0  -2  11    6.86    2.37
   0   2 -11   -0.82    1.45
  -1   2 -11   12.46    3.90
   1  -2  11    6.87    2.86
   1  -2  11    7.32    2.75
  -1   2 -11    9.13    3.19
   2  -2  11   -0.23    1.85
  -2   2 -11    1.76    2.55
   3  -2  11   -0.12    1.99
   4  -2  11   -0.67    2.19
   5  -2  11    6.15    3.46
  -7  -1  11   -0.41    1.72
   7   1 -11   10.24    4.99
  -7  -1  11    0.48    2.04
   6   1 -11    6.75    4.34
  -6  -1  11    3.15    2.31
  -6  -1  11   -0.12    1.68
  -5  -1  11   -0.72    1.48
   5   1 -11   -3.36    2.69
  -4  -1  11    1.80    2.00
  -4  -1  11    2.46    2.02
   4   1 -11    0.53    3.18
   3   1 -11    7.95    3.23
  -3  -1  11   10.24    3.00
   3   1 -11    6.68    3.81
  -3  -1  11    8.80    3.17
  -2  -1  11    2.63    2.07
  -2  -1  11    2.89    2.17
   2   1 -11    5.09    3.32
   2   1 -11    7.13    3.02
  -1  -1  11    0.08    1.67
   1   1 -11    1.99    2.84
   1   1 -11    3.20    2.27
  -1  -1  11   -0.59    1.58
   0  -1  11    2.24    1.92
   0   1 -11    4.85    2.55
   0  -1  11    2.22    2.03
   0   1 -11    5.07    3.33
  -1   1 -11   10.49    3.84
   1  -1  11    5.52    2.58
   1  -1  11    1.34    1.79
  -1   1 -11    9.18    3.21
   2  -1  11    2.38    2.16
   2  -1  11    1.62    2.16
   3  -1  11    6.49    2.81
   4  -1  11    0.76    2.41
   5  -1  11   14.87    4.42
   6  -1  11   -0.62    2.81
   8   0 -11    1.34    4.77
  -7   0  11    5.99    2.61
   7   0 -11   -0.39    4.07
  -7   0  11    3.42    2.43
   6   0 -11    5.64    4.13
  -6   0  11    4.53    2.50
  -6   0  11    1.74    2.01
   5   0 -11    3.66    3.88
  -5   0  11    2.20    2.07
  -5   0  11    2.98    2.35
  -5   0  11    1.57    1.92
  -4   0  11   11.09    3.37
  -4   0  11    4.80    2.29
  -4   0  11    4.61    2.10
   4   0 -11   10.05    4.06
  -3   0  11    4.29    2.25
   3   0 -11    0.45    1.80
  -3   0  11    5.63    2.58
   3   0 -11    1.66    2.59
  -2   0  11    5.04    2.37
   2   0 -11    8.16    3.26
  -2   0  11    4.73    2.27
   2   0 -11    5.60    3.62
  -1   0  11    1.29    1.77
  -1   0  11    1.13    1.85
   1   0 -11    4.93    3.15
   1   0 -11   -0.36    1.93
   0   0  11    3.53    2.17
   0   0  11    1.67    1.85
   0   0 -11    9.65    3.51
   0   0 -11    6.74    2.82
  -1   0 -11    2.03    2.33
   1   0  11   -0.31    1.57
  -1   0 -11    3.96    2.40
   1   0  11    2.43    2.06
   2   0  11    5.06    2.43
   2   0  11    0.66    2.23
   3   0  11    0.38    2.23
   3   0  11    2.40    2.32
   4   0  11   -0.35    2.12
   5   0  11    3.38    3.35
   8  -1 -11    5.12    5.31
  -7   1  11    0.97    2.23
  -7   1  11    2.79    2.47
   7  -1 -11    0.82    4.91
  -6   1  11    4.80    2.63
   6  -1 -11    2.34    4.34
  -6   1  11    6.19    2.65
  -5   1  11   -0.60    2.06
  -5   1  11    2.54    2.03
   5  -1 -11   -2.76    2.98
  -5   1  11    0.07    2.11
  -5   1  11   -0.30    1.68
  -4   1  11   -0.56    1.70
   4  -1 -11   -0.25    2.91
  -4   1  11    1.27    2.02
  -4   1  11    2.42    1.94
  -4   1  11    1.57    1.78
  -3   1  11    6.73    2.40
   3  -1 -11    2.13    3.26
  -3   1  11    1.96    1.79
  -3   1  11    2.26    2.04
  -3   1  11    3.96    2.38
   3  -1 -11    2.23    2.56
  -2   1  11    4.98    2.14
   2  -1 -11    1.52    2.47
   2  -1 -11    7.99    3.95
  -2   1  11    2.54    2.06
  -2   1  11    7.18    2.74
  -1   1  11    3.48    2.29
   1  -1 -11    8.77    3.06
  -1   1  11    1.55    1.81
   1  -1 -11    5.66    3.68
   0   1  11   13.84    3.40
   0   1  11   12.58    3.15
   0  -1 -11   13.45    4.29
   0  -1 -11   19.84    4.45
  -1  -1 -11   -1.68    2.54
   1   1  11   -0.32    1.61
   1   1  11   -0.43    1.67
  -1  -1 -11    0.49    1.73
   2   1  11    7.43    3.00
   2   1  11   -0.50    1.78
   3   1  11    0.96    2.02
   4   1  11    3.25    2.89
   5   1  11   -0.47    2.65
   8  -2 -11    2.11    4.76
   7  -2 -11    7.23    5.22
  -7   2  11    3.46    2.57
   6  -2 -11    5.61    4.71
  -6   2  11   -0.84    1.76
   5  -2 -11    1.25    3.25
  -5   2  11    6.09    2.51
  -4   2  11    6.61    3.03
   4  -2 -11    8.84    4.23
  -4   2  11    3.82    2.16
   3  -2 -11    0.63    2.61
  -3   2  11   -0.13    1.59
   3  -2 -11    2.97    3.70
  -3   2  11    0.50    1.87
   2  -2 -11    1.97    2.55
   2  -2 -11    1.03    2.95
  -2   2  11    1.36    1.76
  -2   2  11    3.62    2.25
  -1   2  11    9.76    3.03
  -1   2  11    8.26    2.61
   1  -2 -11   20.61    4.53
   0  -2 -11    2.46    3.19
   0   2  11   -0.56    1.55
   0  -2 -11   -0.74    2.14
  -1  -2 -11    3.20    3.13
   7  -3 -11    3.92    5.01
  -7   3  11    2.12    2.31
   6  -3 -11    4.16    4.76
  -6   3  11   -0.45    2.04
  -5   3  11    0.15    1.90
   5  -3 -11    0.45    3.34
   4  -3 -11    3.74    3.69
  -4   3  11    0.59    1.81
  -3   3  11    2.95    2.03
  -3   3  11    6.66    2.75
   3  -3 -11    7.13    4.22
   2  -3 -11    3.97    3.26
  -2   3  11    5.32    2.49
  -2   3  11    5.34    2.69
   2  -3 -11    0.76    3.24
  -1   3  11    2.15    2.28
   1  -3 -11    1.54    2.89
   1  -3 -11    3.46    3.63
  -1   3  11   -0.23    1.68
   0  -3 -11   -0.82    2.94
   0  -3 -11    6.49    3.43
   0   3  11    2.41    2.05
   0   3  11    5.08    2.60
   1   3  11    6.41    2.60
   7  -4 -11    0.25    4.89
  -7   4  11    1.22    2.38
  -6   4  11   -0.39    1.92
   6  -4 -11    7.52    5.29
  -5   4  11    8.44    3.04
   5  -4 -11    1.72    3.98
   4  -4 -11    1.89    4.26
  -4   4  11   -0.45    1.90
  -3   4  11    4.79    2.37
   3  -4 -11    0.30    3.10
   2  -4 -11    2.52    3.65
  -2   4  11    0.81    2.07
  -2   4  11   -0.80    2.28
   1  -4 -11    3.94    3.82
  -1   4  11    0.07    1.69
  -1   4  11   -1.65    2.24
   1  -4 -11    1.11    2.78
   0   4  11    3.39    2.52
   0   4  11   -0.74    2.29
   0  -4 -11    6.48    3.73
   0  -4 -11    7.28    3.81
   1   4  11   -1.55    2.28
   1   4  11    1.11    2.11
   2   4  11    1.05    2.34
   3   4  11    6.08    3.19
   7  -5 -11    4.54    5.32
  -6   5  11    0.36    1.84
   6  -5 -11    0.48    4.74
   5  -5 -11   -1.27    3.95
  -5   5  11    2.39    2.47
  -4   5  11   -0.86    1.86
   4  -5 -11    7.53    4.67
  -3   5  11    6.09    2.73
   3  -5 -11   -1.26    3.24
  -2   5  11    1.15    2.03
   2  -5 -11    1.20    3.79
   1  -5 -11    5.70    4.01
  -1   5  11    1.39    2.16
   0   5  11    0.09    2.03
   0  -5 -11   -0.09    3.17
   1   5  11    1.26    2.36
   2   5  11   -1.27    2.15
   3   5  11    5.84    3.27
   4   5  11    0.38    2.97
   6  -6 -11   -1.16    4.03
  -6   6  11    0.25    2.17
   5  -6 -11   -0.72    4.06
  -5   6  11    0.90    2.04
  -4   6  11    6.84    3.03
   4  -6 -11    3.19    4.77
   3  -6 -11   -3.61    3.58
  -3   6  11   -1.28    2.10
   2  -6 -11    4.75    4.33
  -2   6  11   -0.40    1.80
   1  -6 -11    3.23    3.86
  -1   6  11   -0.09    2.21
   0   6  11    2.98    2.74
   1   6  11    4.52    3.05
   2   6  11   10.65    3.60
   3   6  11    0.30    2.81
   5  -7 -11    2.78    5.50
  -5   7  11   -0.72    2.20
   4  -7 -11    2.09    4.86
  -4   7  11   -1.64    1.96
   3  -7 -11    2.90    4.77
  -3   7  11    3.15    2.78
  -2   7  11    0.92    2.37
   2  -7 -11   -1.07    4.04
  -1   7  11   -0.43    2.15
   1  -7 -11    4.49    4.38
   0   7  11   -3.27    2.13
   1   7  11   11.74    3.90
   4  -8 -11    2.07    4.78
   3  -8 -11    3.93    5.01
  -3   8  11   -0.97    2.31
   2  -8 -11    4.28    4.67
  -2   8  11    0.45    2.45
   1  -8 -11    6.06    4.74
  -1   8  11    1.34    2.68
  -3  -6  12    6.89    4.73
  -3  -6  12    8.82    3.54
  -2  -6  12    1.89    2.40
  -2  -6  12    0.37    3.70
  -1  -6  12   22.60    6.52
  -1  -6  12   21.98    4.79
   0  -6  12    8.60    4.37
   0  -6  12    8.17    2.98
   1  -6  12   19.57    6.06
   1  -6  12    9.44    3.29
   2  -6  12   -1.20    2.08
   2  -6  12   -0.25    3.54
  -4  -5  12   -2.69    1.99
   4   5 -12    5.67    4.46
  -3  -5  12    9.17    4.59
  -3  -5  12   15.82    4.12
  -2  -5  12   10.37    3.50
  -2  -5  12    3.82    3.96
  -1  -5  12    8.56    3.38
  -1  -5  12    4.51    4.06
   0  -5  12   -0.53    3.27
   0  -5  12    3.10    2.56
   1  -5  12    0.18    3.19
   1  -5  12   -0.49    2.05
   2  -5  12   15.58    5.38
   2  -5  12    9.59    3.45
   3  -5  12    8.03    3.48
   5   4 -12    6.90    4.47
  -5  -4  12    0.15    1.84
   4   4 -12    6.92    4.21
  -4  -4  12   10.46    3.64
   3   4 -12   11.97    4.86
  -3  -4  12    9.15    3.35
  -2  -4  12    7.30    3.22
  -1  -4  12   11.31    3.53
  -1  -4  12   16.90    5.32
   0  -4  12   -1.24    3.04
   0  -4  12    0.95    2.17
   1  -4  12   10.19    3.43
   1  -4  12   24.46    5.94
   2  -4  12    3.24    3.57
   2  -4  12    0.97    2.26
   3  -4  12    0.17    2.25
   4  -4  12   -1.38    2.17
   6   3 -12    0.23    4.14
  -6  -3  12    5.87    3.04
   5   3 -12    5.34    4.11
  -5  -3  12   18.48    4.26
   4   3 -12    2.94    3.62
  -4  -3  12    1.62    2.18
  -3  -3  12    1.98    2.13
   3   3 -12    9.07    4.69
  -2  -3  12    7.12    2.92
   2   3 -12    4.20    3.82
   1   3 -12    4.72    3.60
  -1  -3  12    0.73    2.05
   0   3 -12   11.60    4.36
   0  -3  12    3.80    2.26
   1  -3  12    5.16    2.77
  -1   3 -12    6.66    4.10
  -2   3 -12    3.79    3.43
   2  -3  12    1.83    2.24
   3  -3  12    2.86    2.67
   4  -3  12    1.38    2.65
  -6  -2  12    3.85    2.80
   6   2 -12    9.06    4.67
  -5  -2  12   -1.55    1.81
   5   2 -12    8.59    4.98
  -4  -2  12    3.74    2.63
   4   2 -12    5.03    4.17
   3   2 -12   -0.03    3.19
  -3  -2  12    2.69    2.37
  -2  -2  12   -0.43    1.85
   2   2 -12    1.54    2.82
  -1  -2  12    4.23    2.36
   1   2 -12   14.04    4.73
   0  -2  12   12.29    3.40
   0   2 -12   24.26    5.94
   1  -2  12    2.22    2.41
  -1   2 -12    6.54    3.39
   2  -2  12    0.85    2.23
   3  -2  12    4.06    2.73
   4  -2  12   -0.19    2.31
   6   1 -12   -1.06    4.16
  -6  -1  12    2.13    2.48
  -5  -1  12    1.80    2.11
   5   1 -12    6.51    4.18
  -4  -1  12    5.94    2.70
   4   1 -12    4.13    3.61
   3   1 -12    3.26    3.59
  -3  -1  12    1.70    2.02
   2   1 -12    5.53    3.59
  -2  -1  12    7.14    2.95
  -1  -1  12    2.00    2.09
   1   1 -12    2.23    2.73
   0   1 -12    2.91    3.16
   0  -1  12    0.80    1.98
   1  -1  12   -0.68    1.84
  -1   1 -12    2.73    2.35
  -1   1 -12    3.51    2.98
   2  -1  12    5.08    2.68
   3  -1  12    1.13    2.31
   4  -1  12    1.94    2.60
   7   0 -12   16.40    5.91
   6   0 -12    3.71    4.69
  -6   0  12    1.59    2.42
  -6   0  12    1.34    2.28
   5   0 -12   -1.93    3.95
  -5   0  12   -0.75    1.92
   4   0 -12    4.57    3.37
  -4   0  12   -0.73    1.75
   3   0 -12    3.26    3.25
  -3   0  12    3.77    2.34
   2   0 -12   10.43    4.41
  -2   0  12    0.72    2.18
  -2   0  12    6.67    2.81
  -1   0  12    9.94    3.17
  -1   0  12    3.64    2.85
   1   0 -12    3.24    3.44
   0   0  12    2.35    2.47
   0   0  12    1.15    2.04
   0   0 -12    8.31    3.60
   0   0 -12    6.74    2.86
   1   0  12    8.65    3.13
  -1   0 -12    4.94    3.48
   2   0  12    1.24    2.06
   3   0  12    0.99    2.28
   4   0  12    2.68    2.64
   7  -1 -12    8.19    5.89
  -6   1  12   -0.06    2.08
  -6   1  12   -0.03    2.18
   6  -1 -12    5.60    5.10
   5  -1 -12   15.29    5.60
  -5   1  12   22.58    4.19
  -5   1  12   22.33    4.42
   4  -1 -12    1.27    3.90
  -4   1  12    6.23    2.42
  -4   1  12    6.32    2.71
   3  -1 -12   29.24    6.73
  -3   1  12   18.60    3.91
   2  -1 -12    3.33    3.69
  -2   1  12    4.96    2.66
   1  -1 -12    8.17    3.87
  -1   1  12   10.02    3.18
   0  -1 -12    1.88    2.51
   0   1  12    2.05    2.18
   0  -1 -12   23.95    5.50
   1   1  12   -1.25    1.80
  -1  -1 -12    5.96    3.62
   6  -2 -12   -2.56    4.15
  -6   2  12    3.19    2.36
  -5   2  12    1.99    2.39
   5  -2 -12    3.48    4.60
   4  -2 -12    0.63    3.67
  -4   2  12   -0.84    1.70
  -3   2  12    1.38    1.99
   3  -2 -12    9.67    4.99
   2  -2 -12    8.66    4.70
  -2   2  12    7.57    2.72
   1  -2 -12   24.28    6.34
   0  -2 -12    4.76    3.86
  -6   3  12    0.05    2.13
   6  -3 -12    8.13    5.34
  -5   3  12   14.74    3.71
   5  -3 -12   10.89    5.40
   4  -3 -12    5.73    5.08
   3  -3 -12   19.87    6.53
  -3   3  12   21.28    4.12
  -2   3  12   10.72    3.08
   2  -3 -12    5.12    4.28
  -1   3  12   10.82    3.16
   1  -3 -12   16.47    5.68
   0  -3 -12    2.69    2.97
   6  -4 -12   10.67    6.17
  -6   4  12    5.63    3.07
   5  -4 -12   -2.29    4.50
  -5   4  12    1.10    2.45
  -4   4  12    6.99    2.88
   4  -4 -12   -1.15    4.29
  -3   4  12    4.20    2.64
   3  -4 -12    2.70    3.94
   2  -4 -12    6.34    4.59
  -2   4  12   -0.09    1.89
  -1   4  12    6.07    2.72
   1  -4 -12    4.96    4.42
   0   4  12    1.70    2.48
   0  -4 -12    3.47    4.23
   1   4  12    2.14    2.51
  -5   5  12    1.85    2.65
   5  -5 -12    3.65    4.88
  -4   5  12    7.51    3.26
   4  -5 -12   12.19    6.14
   3  -5 -12    2.46    4.82
  -3   5  12    1.85    2.49
[truncated: 11,500 more chars]
