# Supplementary material for: Crystal structure of 1-(5-amino-2H-tetra­zol-2-yl)-2-methyl­propan-2-ol
Source: Acta Crystallogr E Crystallogr Commun. 2015 Dec 16;71(Pt 12):o1057–8. doi: 10.1107/S2056989015023713 (PMC4719977; doi:10.1107/S2056989015023713)
Supplement: Supplementary file 2 [file e-71-o1057-Isup2.hkl]

data_I                                                                          
_shelx_title ' I         P-1          R   0.07'                                 
_shelx_refln_list_code          4                                               
_shelx_F_calc_maximum      127.09                                               
_exptl_crystal_F_000       336.00                                               
_reflns_d_resolution_high  0.8255                                               
                                                                                
loop_                                                                           
 _space_group_symop_operation_xyz                                               
 'x, y, z'                                                                      
 '-x, -y, -z'                                                                   
                                                                                
_cell_length_a     8.2472                                                       
_cell_length_b     9.7310                                                       
_cell_length_c    10.0870                                                       
_cell_angle_alpha  90.300                                                       
_cell_angle_beta   96.228                                                       
_cell_angle_gamma  96.259                                                       
                                                                                
_shelx_F_squared_multiplier     1.000                                           
                                                                                
loop_                                                                           
 _refln_index_h                                                                 
 _refln_index_k                                                                 
 _refln_index_l                                                                 
 _refln_F_squared_calc                                                          
 _refln_F_squared_meas                                                          
 _refln_F_squared_sigma                                                         
 _refln_observed_status                                                         
   1   0   0          2.47          2.96         0.31 o                         
   2   0   0       2081.51       1928.70        31.44 o                         
   3   0   0        364.04        343.57         5.91 o                         
   4   0   0       1181.25       1219.40        18.17 o                         
   5   0   0         35.68         37.01         1.98 o                         
   6   0   0       1017.66       1001.02        18.37 o                         
   7   0   0         19.97         30.67         6.58 o                         
   8   0   0          8.39          7.43         2.28 o                         
   9   0   0          0.44          0.66         1.91 o                         
  -9   1   0          1.57          1.70         1.72 o                         
  -8   1   0        175.97        163.39        12.76 o                         
  -7   1   0          9.17          9.49         1.98 o                         
  -6   1   0        524.57        536.02        11.25 o                         
  -5   1   0         34.00         34.94         2.03 o                         
  -4   1   0        883.81        911.77        14.11 o                         
  -3   1   0          5.77          5.11         0.77 o                         
  -2   1   0       9660.99       9322.90       169.50 o                         
   1   1   0          7.77          9.10         0.83 o                         
   2   1   0       3012.28       2868.62        53.05 o                         
   3   1   0        124.45        121.82         2.43 o                         
   4   1   0       1018.14       1070.95        16.20 o                         
   5   1   0         13.42         15.44         1.81 o                         
   6   1   0          5.44          7.56         1.61 o                         
   7   1   0         39.61         39.86         3.29 o                         
   8   1   0          1.55          1.19         2.59 o                         
   9   1   0          0.19          0.00         1.59 o                         
  -9   2   0          0.24          0.21         1.98 o                         
  -8   2   0         56.15         49.40         4.45 o                         
  -7   2   0          6.32          4.35         1.64 o                         
  -6   2   0          2.72          4.79         1.61 o                         
  -5   2   0          2.66          2.68         1.21 o                         
  -4   2   0        317.50        319.58         5.61 o                         
  -3   2   0          5.07          6.49         0.88 o                         
  -2   2   0      10994.16      10136.41       230.27 o                         
  -1   2   0         87.70         90.17         2.54 o                         
   0   2   0       1745.30       1701.77        44.42 o                         
   1   2   0         68.28         64.38         2.84 o                         
   2   2   0         73.85         89.19         2.41 o                         
   3   2   0         13.77         13.38         1.00 o                         
   4   2   0        564.88        559.00         9.35 o                         
   5   2   0         15.14         17.97         2.39 o                         
   6   2   0         22.86         20.65         2.65 o                         
   7   2   0         38.07         34.50         3.18 o                         
   8   2   0          2.51          1.27         1.78 o                         
   9   2   0          0.17          0.99         2.56 o                         
  -9   3   0          1.14          2.01         2.03 o                         
  -8   3   0         64.77         66.03         4.17 o                         
  -7   3   0         11.76         11.49         2.15 o                         
  -6   3   0          2.22          1.15         1.22 o                         
  -5   3   0          8.49          9.28         1.24 o                         
  -4   3   0       1151.85       1202.74        16.87 o                         
  -3   3   0          5.85          5.78         1.08 o                         
  -2   3   0       4655.61       4638.26        75.48 o                         
  -1   3   0          5.24          5.74         1.21 o                         
   0   3   0       1080.67       1072.33        20.63 o                         
   1   3   0        100.71         91.74         3.72 o                         
   2   3   0       2053.88       2270.68        35.83 o                         
   3   3   0          1.86          1.59         0.64 o                         
   4   3   0         12.83         12.47         1.17 o                         
   5   3   0         30.01         28.39         2.41 o                         
   6   3   0          1.52          1.53         2.80 o                         
   7   3   0          1.89          0.77         1.94 o                         
   8   3   0         67.60         68.54         4.66 o                         
   9   3   0          0.09          2.32         3.34 o                         
  -9   4   0          2.20          5.72         2.92 o                         
  -8   4   0         10.56          9.91         3.18 o                         
  -7   4   0          8.36          9.01         2.03 o                         
  -6   4   0         84.51         83.52         3.10 o                         
  -5   4   0          7.01          8.75         1.25 o                         
  -4   4   0        300.23        281.91         5.35 o                         
  -3   4   0         20.73         21.85         1.58 o                         
  -2   4   0         20.00         20.47         1.56 o                         
  -1   4   0        129.55        121.48         3.23 o                         
   0   4   0       3859.17       4002.74        56.19 o                         
   1   4   0        102.76        106.79         2.67 o                         
   2   4   0          0.47          1.17         0.53 o                         
   3   4   0         52.42         55.62         2.10 o                         
   4   4   0         50.43         52.01         2.27 o                         
   5   4   0          0.78          1.58         1.24 o                         
   6   4   0        462.56        437.55        10.16 o                         
   7   4   0          0.18          0.00         1.48 o                         
   8   4   0         10.40         13.61         2.68 o                         
  -9   5   0          6.92          2.83         6.23 o                         
  -8   5   0         35.19         37.28         5.86 o                         
  -7   5   0          2.54          1.81         1.46 o                         
  -6   5   0        123.33        133.77         4.06 o                         
  -5   5   0          0.25          1.29         0.98 o                         
  -4   5   0        889.49        857.92        12.81 o                         
  -3   5   0         65.54         58.45         2.09 o                         
  -2   5   0       3874.18       3677.13        52.42 o                         
  -1   5   0          6.65          6.04         0.83 o                         
   0   5   0         20.68         22.08         1.55 o                         
   1   5   0          0.36          0.21         0.64 o                         
   2   5   0         97.83        111.06         2.71 o                         
   3   5   0        106.76        104.53         3.07 o                         
   4   5   0        409.69        424.94         8.10 o                         
   5   5   0         26.46         28.48         2.60 o                         
   6   5   0         32.15         31.12         2.85 o                         
   7   5   0          8.36          8.89         2.42 o                         
   8   5   0          4.56          4.95         2.64 o                         
  -9   6   0          0.09          1.09         4.10 o                         
  -8   6   0         33.23         33.68         5.69 o                         
  -7   6   0          0.05          2.13         2.35 o                         
  -6   6   0        272.45        282.75        11.65 o                         
  -5   6   0          7.06          7.77         1.32 o                         
  -4   6   0          0.88          1.95         0.93 o                         
  -3   6   0         41.46         38.43         1.98 o                         
  -2   6   0        965.59        904.80        14.46 o                         
  -1   6   0         43.38         42.32         1.87 o                         
   0   6   0        777.71        779.03        14.70 o                         
   1   6   0         49.73         46.61         3.78 o                         
   2   6   0        375.01        364.21         6.36 o                         
   3   6   0         22.92         22.99         1.79 o                         
   4   6   0        130.68        127.87         4.39 o                         
   5   6   0         47.52         44.26         3.10 o                         
   6   6   0         16.92         15.80         2.40 o                         
   7   6   0          0.26          1.79         1.93 o                         
  -7   7   0          0.74          3.43         2.49 o                         
  -6   7   0         84.46         90.64         9.87 o                         
  -5   7   0         16.12         14.84         3.36 o                         
  -4   7   0       1256.78       1295.10        33.45 o                         
  -3   7   0          3.96          4.19         1.22 o                         
  -2   7   0         53.29         50.68         2.78 o                         
  -1   7   0          3.03          1.89         1.07 o                         
   0   7   0         16.18         14.11         1.81 o                         
   1   7   0          4.11          3.72         1.23 o                         
   2   7   0        897.49        923.84        21.15 o                         
   3   7   0         33.58         33.39         2.61 o                         
   4   7   0         55.75         66.16         5.13 o                         
   5   7   0          5.82         11.22         4.62 o                         
   6   7   0         14.15         14.54         3.35 o                         
   7   7   0          0.12          3.56         3.42 o                         
  -7   8   0          2.72          0.00         2.36 o                         
  -6   8   0         40.07         41.49        16.45 o                         
  -5   8   0          0.08          0.00         2.03 o                         
  -4   8   0        319.89        330.75        19.29 o                         
  -3   8   0         56.96         49.50         6.68 o                         
  -2   8   0        203.64        190.91         7.04 o                         
  -1   8   0          6.38          8.83         1.92 o                         
   0   8   0        416.10        406.52         9.42 o                         
   1   8   0         71.83         68.82         3.55 o                         
   2   8   0          9.65          6.79         1.67 o                         
   3   8   0         32.80         31.59         3.15 o                         
   4   8   0         43.76         41.98         4.64 o                         
   5   8   0          2.39          3.37         3.66 o                         
   6   8   0          6.37         10.91         4.48 o                         
  -7   9   0          0.45          0.00         2.52 o                         
  -6   9   0         40.33         48.61         8.78 o                         
  -5   9   0         39.27         38.80        15.02 o                         
  -4   9   0          0.12          3.72         6.96 o                         
  -3   9   0          3.69          5.97         2.62 o                         
  -2   9   0          8.45         39.34         7.67 o                         
  -1   9   0         13.51         17.55         9.57 o                         
   0   9   0         15.77         21.90         2.46 o                         
   1   9   0         43.66         44.14         4.13 o                         
   2   9   0         54.66         64.97         3.74 o                         
   3   9   0          1.35          2.38         1.87 o                         
   4   9   0          1.77          0.87         2.99 o                         
   5   9   0          2.26          1.84         2.46 o                         
  -5  10   0          0.38          2.00         2.75 o                         
  -4  10   0          8.88          5.61         3.03 o                         
  -3  10   0          6.33          5.30         4.45 o                         
  -2  10   0         33.14         49.71         9.85 o                         
  -1  10   0          3.05          2.86         2.51 o                         
   0  10   0         64.62         59.78         6.25 o                         
   1  10   0          6.76          8.30         2.93 o                         
   2  10   0          4.86          1.74         1.71 o                         
   3  10   0          8.97         13.76         3.31 o                         
   4  10   0          8.63          6.50         4.35 o                         
  -4  11   0         37.32          9.28         5.68 o                         
  -3  11   0          0.89          1.84         4.28 o                         
  -2  11   0         10.08         11.31         7.04 o                         
  -1  11   0          0.69          1.61         3.14 o                         
   0  11   0          0.63          2.23         2.49 o                         
   1  11   0          0.35          1.02         2.38 o                         
   2  11   0         20.11         21.82         4.79 o                         
  -2 -11   1         31.64         33.09         5.26 o                         
  -1 -11   1          1.50          1.74         2.40 o                         
   0 -11   1          8.13          3.99         2.79 o                         
   1 -11   1         28.44         26.01         4.88 o                         
   2 -11   1          1.82          7.15         5.20 o                         
   3 -11   1         21.35         12.78         6.32 o                         
   4 -11   1         16.04         14.09         6.29 o                         
  -4 -10   1          0.03          0.11         2.90 o                         
  -3 -10   1         36.45         32.52         4.28 o                         
  -2 -10   1         14.06         10.17         3.01 o                         
  -1 -10   1        117.25        112.30        28.07 o                         
   0 -10   1          2.83          1.68         2.32 o                         
   1 -10   1          0.56          0.00         1.93 o                         
   2 -10   1          5.81          7.17         2.88 o                         
   3 -10   1         12.81         10.98         3.44 o                         
   4 -10   1          0.77          3.54         2.79 o                         
   5 -10   1         99.74        110.49        12.97 o                         
   6 -10   1          4.33          2.79         4.78 o                         
  -5  -9   1          5.18         13.14         3.24 o                         
  -4  -9   1         29.83         44.09         4.87 o                         
  -3  -9   1         97.01        100.92         4.91 o                         
  -2  -9   1          6.56          3.81         1.53 o                         
  -1  -9   1         15.83         12.00         4.16 o                         
   0  -9   1          3.34          2.69         2.04 o                         
   1  -9   1          6.84         11.86         3.22 o                         
   2  -9   1          2.27          0.49         2.05 o                         
   3  -9   1         10.29          4.75         6.44 o                         
   4  -9   1         18.06         14.56         3.72 o                         
   5  -9   1         10.50          9.49         4.34 o                         
   6  -9   1          2.06          1.62         2.73 o                         
   7  -9   1         24.75         17.62        12.92 o                         
  -6  -8   1          1.64          1.11         2.27 o                         
  -5  -8   1         52.65         49.76         5.18 o                         
  -4  -8   1         27.43         28.05         5.19 o                         
  -3  -8   1          2.10          4.86         1.50 o                         
  -2  -8   1          4.17          4.35         1.41 o                         
  -1  -8   1          1.19          0.68         1.03 o                         
   0  -8   1          1.64          0.00         1.15 o                         
   1  -8   1         12.27         13.86         3.14 o                         
   2  -8   1         10.41          8.06         2.69 o                         
   3  -8   1         66.63         73.45         7.50 o                         
   4  -8   1          0.36          0.50         1.90 o                         
   5  -8   1         20.14         19.32         3.91 o                         
   6  -8   1          0.94          2.97         2.48 o                         
   7  -8   1          0.01          0.00         3.35 o                         
  -7  -7   1          4.62         13.37         5.85 o                         
  -6  -7   1          0.79          3.43         1.78 o                         
  -5  -7   1        175.09        153.74         6.02 o                         
  -4  -7   1          2.95          4.16         1.34 o                         
  -3  -7   1         20.21         20.69         2.15 o                         
  -2  -7   1         56.25         59.29         2.76 o                         
  -1  -7   1         90.85         79.63         2.90 o                         
   0  -7   1         11.22         12.55         1.82 o                         
   1  -7   1         37.41         43.21         2.14 o                         
   2  -7   1         35.04         37.68         2.40 o                         
   3  -7   1         30.42         30.77         2.93 o                         
   4  -7   1         21.23         22.35         2.97 o                         
   5  -7   1         32.11         32.25         2.81 o                         
   6  -7   1          2.57          1.77         1.78 o                         
   7  -7   1          0.27          2.53         2.89 o                         
   8  -7   1          3.70          0.00         4.05 o                         
  -7  -6   1         45.39         45.98         3.73 o                         
  -6  -6   1         21.73         26.17         2.75 o                         
  -5  -6   1         68.91         74.41         4.09 o                         
  -4  -6   1         20.11         20.12         1.79 o                         
  -3  -6   1          0.25          0.00         0.77 o                         
  -2  -6   1         14.17         15.93         1.42 o                         
  -1  -6   1        626.09        639.93        10.01 o                         
   0  -6   1         52.11         55.31         2.06 o                         
   1  -6   1         54.57         65.22         2.06 o                         
   2  -6   1         65.36         60.26         1.99 o                         
   3  -6   1        261.47        253.14         5.54 o                         
   4  -6   1         37.35         38.20         2.78 o                         
   5  -6   1        511.84        498.40        12.94 o                         
   6  -6   1          0.03          0.00         1.27 o                         
   7  -6   1          0.00          3.38         3.18 o                         
   8  -6   1         12.94         10.62         4.22 o                         
  -8  -5   1          1.47          3.80         2.24 o                         
  -7  -5   1          0.21          1.25         1.45 o                         
  -6  -5   1          7.25          4.58         2.07 o                         
  -5  -5   1         74.15         67.32         3.50 o                         
  -4  -5   1         55.04         51.49         2.23 o                         
  -3  -5   1        334.29        349.52         9.09 o                         
  -2  -5   1          3.37          3.74         0.72 o                         
  -1  -5   1        360.97        371.09         6.06 o                         
   0  -5   1          0.76          0.87         0.59 o                         
   1  -5   1        371.90        423.78         7.49 o                         
   2  -5   1         71.77         70.17         2.29 o                         
   3  -5   1       1811.24       1816.17        24.31 o                         
   4  -5   1          2.57          3.91         0.93 o                         
   5  -5   1         58.39         60.90         2.53 o                         
   6  -5   1          0.20          1.77         2.07 o                         
   7  -5   1          1.20          3.10         3.10 o                         
   8  -5   1          2.54         11.34         4.25 o                         
   9  -5   1         21.28         21.56         7.32 o                         
  -8  -4   1          5.02          3.53         1.82 o                         
  -7  -4   1          5.16          4.36         1.89 o                         
  -6  -4   1        100.88         98.33         4.42 o                         
  -5  -4   1         74.58         66.16         3.53 o                         
  -4  -4   1         42.59         47.50         2.30 o                         
  -3  -4   1         66.10         65.77         2.09 o                         
  -2  -4   1         12.77         12.27         1.00 o                         
  -1  -4   1        227.08        240.27         4.66 o                         
   0  -4   1         92.99         89.69         3.55 o                         
   1  -4   1        802.30        783.59        17.30 o                         
   2  -4   1        101.35         92.74         4.18 o                         
   3  -4   1        521.32        521.69         9.17 o                         
   4  -4   1          1.07          0.85         0.82 o                         
   5  -4   1         73.80         75.08         2.61 o                         
   6  -4   1          6.35          4.57         1.84 o                         
   7  -4   1        120.78        123.19         4.85 o                         
   8  -4   1          3.36         11.06         5.92 o                         
   9  -4   1         14.70         11.87         4.96 o                         
  -9  -3   1         11.02         12.69         3.63 o                         
  -8  -3   1          0.59          0.00         1.56 o                         
  -7  -3   1        136.34        131.22         7.06 o                         
  -6  -3   1          3.58          1.01         1.31 o                         
  -5  -3   1        527.55        506.50        12.52 o                         
  -4  -3   1         15.10         16.88         1.98 o                         
  -3  -3   1        866.19        831.04        11.92 o                         
  -2  -3   1         28.20         26.22         1.31 o                         
  -1  -3   1         27.44         31.06         1.67 o                         
   0  -3   1        209.43        217.96         5.63 o                         
   1  -3   1      16152.90      15461.47       365.10 o                         
   2  -3   1         25.90         28.41         1.57 o                         
   3  -3   1         14.24         13.72         1.22 o                         
   4  -3   1        150.84        136.54         3.17 o                         
   5  -3   1        453.99        474.85         8.03 o                         
   6  -3   1          0.46          0.00         1.65 o                         
   7  -3   1        103.20        101.06         4.45 o                         
   8  -3   1         20.56         21.07         2.74 o                         
   9  -3   1          6.94          7.91         2.91 o                         
  -9  -2   1          2.06          3.86         3.97 o                         
  -8  -2   1          0.01          0.40         2.11 o                         
  -7  -2   1        465.91        429.52        10.19 o                         
  -6  -2   1         53.37         51.18         3.20 o                         
  -5  -2   1         51.29         56.93         2.41 o                         
  -4  -2   1         46.81         47.78         2.17 o                         
  -3  -2   1          4.82          4.23         0.68 o                         
  -2  -2   1         38.22         41.37         1.59 o                         
  -1  -2   1       5457.71       5469.36        99.94 o                         
   0  -2   1        125.36        131.35         4.49 o                         
   1  -2   1         82.59         83.25         2.15 o                         
   2  -2   1         16.45         16.00         1.22 o                         
   3  -2   1        181.92        186.32         5.39 o                         
   4  -2   1        156.23        143.69         3.53 o                         
   5  -2   1         16.54         17.31         1.36 o                         
   6  -2   1          3.29          7.57         1.76 o                         
   7  -2   1         24.34         22.53         2.68 o                         
   8  -2   1          9.00         12.01         2.41 o                         
   9  -2   1          0.85          0.01         1.80 o                         
  -9  -1   1         51.26         56.86         7.21 o                         
  -8  -1   1         38.26         32.75         3.26 o                         
  -7  -1   1          3.39          4.47         1.75 o                         
  -6  -1   1          3.10          4.09         1.35 o                         
  -5  -1   1          5.28          6.16         1.08 o                         
  -4  -1   1          8.09          6.11         0.90 o                         
  -3  -1   1         12.42         17.33         1.26 o                         
  -2  -1   1         44.98         38.38         2.50 o                         
  -1  -1   1         21.45         22.52         1.08 o                         
   0  -1   1          4.48          4.51         0.38 o                         
   1  -1   1         41.66         43.34         1.44 o                         
   2  -1   1         47.87         48.40         1.91 o                         
   3  -1   1        167.44        152.82         3.81 o                         
   4  -1   1          0.05          0.30         0.55 o                         
   5  -1   1          0.92          1.97         0.82 o                         
   6  -1   1          1.02          0.21         1.14 o                         
   7  -1   1         28.94         24.13         2.76 o                         
   8  -1   1          9.63          8.58         2.12 o                         
   9  -1   1         35.76         32.62         3.60 o                         
  -9   0   1         71.52         79.82         5.01 o                         
  -8   0   1          6.07          7.24         1.98 o                         
  -7   0   1         16.55         20.49         4.57 o                         
  -6   0   1         20.02         16.67         1.98 o                         
  -5   0   1        214.61        223.47         5.50 o                         
  -4   0   1          3.57          3.93         0.88 o                         
  -3   0   1        395.64        390.32         7.20 o                         
  -2   0   1         35.67         38.05         1.69 o                         
  -1   0   1       5583.58       5215.51        95.09 o                         
   1   0   1        903.94        963.80        15.87 o                         
   2   0   1          3.01          2.75         0.48 o                         
   3   0   1        208.12        237.71         4.43 o                         
   4   0   1         45.10         44.94         1.69 o                         
   5   0   1         23.02         32.73         2.46 o                         
   6   0   1         69.28         67.90         4.43 o                         
   7   0   1         24.83         26.46         2.84 o                         
   8   0   1          4.67          4.83         1.93 o                         
   9   0   1         56.46         64.05         4.76 o                         
  -9   1   1          9.44          8.60         2.31 o                         
  -8   1   1         17.64         19.51         2.65 o                         
  -7   1   1          0.01          1.69         1.43 o                         
  -6   1   1          2.76          2.88         1.33 o                         
  -5   1   1        101.92        110.49         3.01 o                         
  -4   1   1          0.74          0.41         0.63 o                         
  -3   1   1         66.78         84.08         2.51 o                         
  -2   1   1          0.07          0.00         1.13 o                         
  -1   1   1          1.32          3.16         0.45 o                         
   0   1   1        107.79        107.68         2.07 o                         
   1   1   1      11120.27       8326.83       262.39 o                         
   2   1   1         97.04         88.61         4.63 o                         
   3   1   1        126.90        132.59         3.62 o                         
   4   1   1          8.63          8.29         1.29 o                         
   5   1   1        289.88        282.91         6.96 o                         
   6   1   1         52.21         41.80         3.13 o                         
   7   1   1        398.39        383.68         9.69 o                         
   8   1   1          0.08          0.00         1.57 o                         
   9   1   1          7.94          8.31         2.53 o                         
  -9   2   1         15.13         20.08         2.90 o                         
  -8   2   1          3.56          2.99         1.55 o                         
  -7   2   1        103.58        107.23         4.59 o                         
  -6   2   1          7.09          5.43         1.68 o                         
  -5   2   1        684.37        700.84        10.95 o                         
  -4   2   1          2.15          3.65         0.92 o                         
  -3   2   1        986.68       1003.36        13.91 o                         
  -2   2   1        103.42        100.90         5.78 o                         
  -1   2   1      15865.10      13633.41       446.05 o                         
   0   2   1         85.72         78.26         3.15 o                         
   1   2   1        199.60        201.50         4.79 o                         
   2   2   1          0.08          0.00         0.40 o                         
   3   2   1          5.90          6.10         0.60 o                         
   4   2   1        106.11        106.01         3.69 o                         
   5   2   1        614.70        654.32        12.97 o                         
   6   2   1          5.26          5.93         1.76 o                         
   7   2   1         25.81         31.35         3.33 o                         
   8   2   1          6.99         12.54         4.37 o                         
   9   2   1          0.16          1.71         2.70 o                         
  -9   3   1         23.27         20.88         4.51 o                         
  -8   3   1          6.38          2.94         1.79 o                         
  -7   3   1          4.54          4.20         1.75 o                         
  -6   3   1          7.08          9.83         1.46 o                         
  -5   3   1        328.21        356.62         8.16 o                         
  -4   3   1         94.47         90.74         2.65 o                         
  -3   3   1        354.03        342.36         5.76 o                         
  -2   3   1          5.25          5.59         0.81 o                         
  -1   3   1       1573.90       1593.75        23.72 o                         
   0   3   1        192.55        188.92         6.11 o                         
   1   3   1        988.60       1102.92        19.30 o                         
   2   3   1        338.04        340.43         6.72 o                         
   3   3   1       1603.78       1652.84        23.89 o                         
   4   3   1          6.47          6.04         1.17 o                         
   5   3   1         19.36         24.32         3.62 o                         
   6   3   1         13.38          9.32         1.98 o                         
   7   3   1         70.45         65.02         7.05 o                         
   8   3   1          0.65          3.38         1.86 o                         
   9   3   1          0.25          3.36         3.55 o                         
  -9   4   1         20.14         31.62         3.53 o                         
  -8   4   1          3.25          2.76         1.73 o                         
  -7   4   1         21.32         18.22         2.44 o                         
  -6   4   1          0.48          2.10         1.11 o                         
  -5   4   1         35.97         35.77         2.12 o                         
  -4   4   1          0.10          0.00         0.63 o                         
  -3   4   1       2498.73       2434.92        31.98 o                         
  -2   4   1          1.43          1.69         0.68 o                         
  -1   4   1        806.52        876.35        12.20 o                         
   0   4   1         55.43         52.53         1.35 o                         
   1   4   1        723.92        771.46        12.14 o                         
   2   4   1         34.94         36.06         1.72 o                         
   3   4   1        601.41        609.16        10.09 o                         
   4   4   1          0.81          1.97         1.63 o                         
   5   4   1        277.52        243.56         6.77 o                         
   6   4   1         22.09         28.60         2.93 o                         
   7   4   1          9.59         15.67         2.54 o                         
   8   4   1          3.87          4.37         2.44 o                         
  -9   5   1          6.48          8.99         2.86 o                         
  -8   5   1          0.68          0.74         1.98 o                         
  -7   5   1         38.81         42.68         2.71 o                         
  -6   5   1          3.21          3.97         1.33 o                         
  -5   5   1         89.09         92.92         3.13 o                         
  -4   5   1          0.51          1.80         0.86 o                         
  -3   5   1        997.23        987.63        14.10 o                         
  -2   5   1         15.07         13.89         1.56 o                         
  -1   5   1         61.38         53.96         2.08 o                         
   0   5   1          1.41          1.84         0.49 o                         
   1   5   1        450.92        448.50         9.01 o                         
   2   5   1        159.59        160.45         3.45 o                         
   3   5   1          0.40          2.24         0.79 o                         
   4   5   1          1.99          6.14         1.51 o                         
   5   5   1         77.31         64.26         4.33 o                         
   6   5   1         42.16         41.62         3.46 o                         
   7   5   1         59.41         50.95         5.52 o                         
   8   5   1          0.37          1.08         2.48 o                         
  -9   6   1          0.22          4.19         5.42 o                         
  -8   6   1          0.01          4.73         3.87 o                         
  -7   6   1          4.66          4.62         1.52 o                         
  -6   6   1          1.01          1.72         1.16 o                         
  -5   6   1          2.03          2.15         1.12 o                         
  -4   6   1         73.35         66.76         3.40 o                         
  -3   6   1         37.61         43.11         2.91 o                         
  -2   6   1         16.59         16.68         1.35 o                         
  -1   6   1         69.69         77.56         2.84 o                         
   0   6   1        158.04        149.65         3.57 o                         
   1   6   1         18.42         18.27         2.61 o                         
   2   6   1          1.37          2.30         1.09 o                         
   3   6   1        205.41        200.86         4.97 o                         
   4   6   1          4.31          3.53         1.49 o                         
   5   6   1         61.32         59.32         5.82 o                         
   6   6   1          7.43          8.44         3.12 o                         
   7   6   1          5.76          5.44         2.66 o                         
  -7   7   1          4.59          0.00         2.23 o                         
  -6   7   1         10.09          9.60         4.80 o                         
  -5   7   1        433.39        424.22        11.00 o                         
  -4   7   1         64.87         64.02         6.35 o                         
  -3   7   1          8.85          8.59         1.55 o                         
  -2   7   1          3.29          1.99         1.22 o                         
  -1   7   1          0.05          0.23         1.00 o                         
   0   7   1         13.09          9.43         1.59 o                         
   1   7   1        421.93        427.58         9.48 o                         
   2   7   1        104.48         99.19         3.94 o                         
   3   7   1         14.82         20.86         2.49 o                         
   4   7   1          4.87         13.90        10.00 o                         
   5   7   1         46.23         42.50         5.97 o                         
   6   7   1         17.53         12.67         5.60 o                         
   7   7   1         10.91          6.46         3.97 o                         
  -7   8   1         20.41         14.43         7.48 o                         
  -6   8   1          1.54          0.15         2.22 o                         
  -5   8   1         22.94         23.63         7.38 o                         
  -4   8   1          6.72          9.09         5.04 o                         
  -3   8   1        211.18        183.10         8.08 o                         
  -2   8   1          5.74          8.95         1.70 o                         
  -1   8   1         26.11         30.63         2.64 o                         
   0   8   1         19.82         17.12         2.20 o                         
   1   8   1         22.80         26.66         2.53 o                         
   2   8   1         17.34         17.48         2.19 o                         
   3   8   1         80.02         82.71         5.74 o                         
   4   8   1          2.40          3.91         2.91 o                         
   5   8   1         31.23         35.51         4.88 o                         
   6   8   1          1.00          2.91         3.41 o                         
  -7   9   1          9.43          5.15         4.34 o                         
  -6   9   1          4.30          3.38         3.09 o                         
  -5   9   1         71.95         71.65         9.99 o                         
  -4   9   1          1.28          1.01         3.00 o                         
  -3   9   1         59.50         47.13         6.55 o                         
  -2   9   1          2.17          3.35         1.44 o                         
  -1   9   1         20.47         26.50         2.65 o                         
   0   9   1          0.11          0.00         1.19 o                         
   1   9   1         81.14         82.23         6.06 o                         
   2   9   1          9.36          6.01         1.67 o                         
   3   9   1         46.28         48.44         4.85 o                         
   4   9   1         21.21         28.87         6.57 o                         
   5   9   1          0.25          1.60         3.25 o                         
  -6  10   1          2.41          4.09         5.06 o                         
  -5  10   1         37.62         22.47         4.71 o                         
  -4  10   1         17.10         14.06         7.48 o                         
  -3  10   1         44.39         37.34        12.95 o                         
  -2  10   1         10.36         10.27         3.53 o                         
  -1  10   1         16.24         13.25         3.74 o                         
   0  10   1         18.97         27.22         3.42 o                         
   1  10   1          2.50          0.11         1.76 o                         
   2  10   1         32.69         30.38         6.89 o                         
   3  10   1         24.60         24.42         3.97 o                         
   4  10   1          5.52         13.42         4.55 o                         
  -4  11   1          1.14          2.24         4.50 o                         
  -3  11   1          1.25          0.00         3.58 o                         
  -2  11   1          0.06          3.81         4.00 o                         
  -1  11   1          3.37          5.25         2.95 o                         
   0  11   1          3.86          2.68         2.73 o                         
   1  11   1         63.58         85.32        10.48 o                         
   2  11   1          0.01          0.00         2.35 o                         
  -2 -11   2         16.42         25.51         6.52 o                         
  -1 -11   2          3.60          4.03         2.83 o                         
   0 -11   2          2.55          5.01         3.09 o                         
   1 -11   2          0.95          2.07         4.33 o                         
   2 -11   2          3.32          7.10         4.83 o                         
   3 -11   2          0.00          0.73         3.94 o                         
   4 -11   2          3.02          6.27         5.70 o                         
  -3 -10   2          9.09         10.63         3.23 o                         
  -2 -10   2          0.24          0.71         2.13 o                         
  -1 -10   2          3.11          3.50         2.63 o                         
   0 -10   2         20.69         18.63         4.09 o                         
   1 -10   2          0.14          0.29         1.91 o                         
   2 -10   2          0.01          0.85         2.09 o                         
   3 -10   2          0.03          1.38         2.24 o                         
   4 -10   2          4.83          6.86         3.45 o                         
   5 -10   2          0.50          3.61         4.34 o                         
  -5  -9   2          4.62          3.81         2.52 o                         
  -4  -9   2          6.21         11.34         3.00 o                         
  -3  -9   2         37.81         38.97         4.01 o                         
  -2  -9   2          5.92          4.61         2.45 o                         
  -1  -9   2          0.84          0.00         1.28 o                         
   0  -9   2         27.09         25.98         4.25 o                         
   1  -9   2          0.05          2.77         4.88 o                         
   2  -9   2         52.12         52.68        10.06 o                         
   3  -9   2         16.76         15.10         4.26 o                         
   4  -9   2         22.55         23.07         6.21 o                         
   5  -9   2          8.85          4.49         2.99 o                         
   6  -9   2         22.96         22.14         7.84 o                         
  -6  -8   2          0.29          0.00         2.15 o                         
  -5  -8   2          7.77          9.64         3.36 o                         
  -4  -8   2         26.22         34.21         3.98 o                         
  -3  -8   2         10.84         10.08         2.29 o                         
  -2  -8   2         59.59         56.05         3.85 o                         
  -1  -8   2          3.29          5.27         2.24 o                         
   0  -8   2         27.43         32.83         4.35 o                         
   1  -8   2         43.70         40.47         4.96 o                         
   2  -8   2          0.34          0.00         1.57 o                         
   3  -8   2          2.07          0.00         2.33 o                         
   4  -8   2         39.50         26.62         6.49 o                         
   5  -8   2          0.10          0.46         2.07 o                         
   6  -8   2         13.97          7.17         3.44 o                         
  -7  -7   2          2.57          6.07         2.47 o                         
  -6  -7   2         19.62         27.15         2.83 o                         
  -5  -7   2         75.16         79.76         6.56 o                         
  -4  -7   2         78.04         82.58         3.14 o                         
  -3  -7   2          0.02          1.41         0.87 o                         
  -2  -7   2        122.26        122.29         3.66 o                         
  -1  -7   2          8.98         12.08         1.26 o                         
   0  -7   2          5.23          4.30         1.00 o                         
   1  -7   2          6.31          5.78         1.24 o                         
   2  -7   2         19.03         28.71         2.25 o                         
   3  -7   2          1.59          3.16         1.26 o                         
   4  -7   2         33.38         35.12         2.78 o                         
   5  -7   2          0.21          1.89         1.42 o                         
   6  -7   2         18.75         17.66         4.89 o                         
   7  -7   2          0.02          0.00         2.57 o                         
   8  -7   2          0.24          0.00         3.01 o                         
  -7  -6   2          4.83          2.85         1.83 o                         
  -6  -6   2        105.98        111.21         4.86 o                         
  -5  -6   2         12.22         12.65         1.83 o                         
  -4  -6   2         11.58         10.95         1.53 o                         
  -3  -6   2          7.45          7.72         1.41 o                         
  -2  -6   2        203.69        211.09         4.80 o                         
  -1  -6   2         40.52         41.39         2.34 o                         
   0  -6   2        438.50        453.76         7.32 o                         
   1  -6   2         23.02         24.80         2.44 o                         
   2  -6   2         79.82         80.10         3.29 o                         
   3  -6   2         14.05         13.00         1.63 o                         
   4  -6   2         75.30         69.84         4.54 o                         
   5  -6   2         35.00         35.30         3.33 o                         
   6  -6   2         91.03         80.88         8.68 o                         
   7  -6   2          1.41          0.00         2.89 o                         
   8  -6   2          9.86         16.48         4.61 o                         
  -8  -5   2          1.52          3.64         2.20 o                         
  -7  -5   2          5.98          5.41         1.90 o                         
  -6  -5   2        173.28        166.35         8.72 o                         
  -5  -5   2          2.40          2.66         1.22 o                         
  -4  -5   2          3.92          3.52         0.88 o                         
  -3  -5   2          9.17          8.79         1.06 o                         
  -2  -5   2        178.66        199.59         4.07 o                         
  -1  -5   2         23.19         26.82         1.39 o                         
   0  -5   2         44.75         38.70         1.77 o                         
   1  -5   2          7.84          8.13         0.92 o                         
   2  -5   2        138.98        135.39         3.37 o                         
   3  -5   2          8.87          8.52         1.10 o                         
   4  -5   2         22.12         23.02         2.26 o                         
   5  -5   2         64.85         61.16         3.57 o                         
   6  -5   2         69.64         69.91         4.76 o                         
   7  -5   2          0.18          0.53         2.82 o                         
   8  -5   2         11.08         12.15         4.48 o                         
   9  -5   2          2.80          0.00         4.37 o                         
  -8  -4   2          6.83          5.20         3.01 o                         
  -7  -4   2         66.68         64.54         4.00 o                         
  -6  -4   2         45.28         45.36         3.13 o                         
  -5  -4   2         77.75         67.92         4.44 o                         
  -4  -4   2         25.69         23.94         2.17 o                         
  -3  -4   2         29.09         31.17         1.70 o                         
  -2  -4   2         27.20         32.30         2.17 o                         
  -1  -4   2          1.79          1.27         0.55 o                         
   0  -4   2       2030.18       2094.29        34.89 o                         
   1  -4   2          1.32          1.22         0.51 o                         
   2  -4   2        134.81        128.37         3.08 o                         
   3  -4   2         86.69         74.93         2.79 o                         
   4  -4   2         73.09         77.43         2.38 o                         
   5  -4   2          7.47          6.12         1.41 o                         
   6  -4   2         72.65         83.61         8.88 o                         
   7  -4   2          1.14          1.79         3.26 o                         
   8  -4   2         13.36         12.56         4.46 o                         
   9  -4   2          0.23          0.00         4.65 o                         
  -9  -3   2          2.99          7.65        15.07 o                         
  -8  -3   2         25.20         24.43         2.86 o                         
  -7  -3   2          3.34          6.49         1.70 o                         
  -6  -3   2          1.72          0.64         1.26 o                         
  -5  -3   2         21.12         20.32         1.69 o                         
  -4  -3   2        179.06        183.16         4.15 o                         
  -3  -3   2         16.55         16.25         1.18 o                         
  -2  -3   2          1.32          1.45         0.48 o                         
  -1  -3   2          8.77          8.80         1.04 o                         
   0  -3   2        622.15        679.47        12.24 o                         
   1  -3   2         17.40         18.41         1.44 o                         
   2  -3   2          2.41          2.18         0.44 o                         
   3  -3   2         31.18         33.58         1.99 o                         
   4  -3   2          0.90          3.24         0.75 o                         
   5  -3   2          9.19          8.43         1.16 o                         
   6  -3   2         11.18         10.49         1.78 o                         
   7  -3   2         11.37         12.02         2.12 o                         
   8  -3   2          0.00          3.32         3.71 o                         
   9  -3   2          0.43          0.00         4.27 o                         
  -9  -2   2         20.36         28.99         6.20 o                         
  -8  -2   2         35.82         34.11         3.26 o                         
  -7  -2   2         68.62         72.03         4.03 o                         
  -6  -2   2         80.00         71.65         3.59 o                         
  -5  -2   2          5.30          5.55         0.96 o                         
  -4  -2   2         28.95         29.41         1.76 o                         
  -3  -2   2          5.30          5.58         0.79 o                         
  -2  -2   2       1235.92       1369.39        19.57 o                         
  -1  -2   2         66.04         68.17         2.34 o                         
   0  -2   2        503.68        528.78         9.03 o                         
   1  -2   2        285.22        294.13         8.64 o                         
   2  -2   2        834.01        901.33        15.27 o                         
   3  -2   2         32.24         33.20         1.79 o                         
   4  -2   2        600.78        593.15         9.87 o                         
   5  -2   2         53.89         53.40         3.68 o                         
   6  -2   2        143.45        146.30         4.96 o                         
   7  -2   2         51.00         48.71         3.47 o                         
   8  -2   2         26.98         26.73         3.23 o                         
   9  -2   2          1.14          5.82         2.91 o                         
  -9  -1   2          2.19          3.70         1.94 o                         
  -8  -1   2        111.40        108.83         5.14 o                         
  -7  -1   2          4.66          3.29         1.45 o                         
  -6  -1   2         69.96         71.45         7.36 o                         
  -5  -1   2          1.61          2.19         0.82 o                         
  -4  -1   2        785.09        755.90        12.29 o                         
  -3  -1   2         81.15         85.40         2.92 o                         
  -2  -1   2        623.04        645.72        11.26 o                         
  -1  -1   2        122.93        117.51         3.20 o                         
   0  -1   2       2810.11       2801.64        53.43 o                         
   1  -1   2          3.68          3.48         0.57 o                         
   2  -1   2        488.07        475.68        10.06 o                         
   3  -1   2         86.33         87.14         2.71 o                         
   4  -1   2        570.29        610.04        10.12 o                         
   5  -1   2          1.35          3.61         1.19 o                         
   6  -1   2          2.12          2.26         1.33 o                         
   7  -1   2          8.54          6.97         1.82 o                         
   8  -1   2         42.46         43.41         3.71 o                         
   9  -1   2          0.42          2.74         2.20 o                         
  -9   0   2          2.58          3.30         1.97 o                         
  -8   0   2         82.97         74.32         4.37 o                         
  -7   0   2          9.11         12.05         1.98 o                         
  -6   0   2        100.39         95.01         3.37 o                         
  -5   0   2         15.15         14.83         1.33 o                         
  -4   0   2          1.64          1.98         0.81 o                         
  -3   0   2         10.90          9.85         1.09 o                         
  -2   0   2       1097.58       1072.05        20.96 o                         
  -1   0   2         35.97         31.32         1.47 o                         
   0   0   2       1072.94       1082.44        20.56 o                         
   1   0   2         59.84         64.43         3.19 o                         
   2   0   2        176.14        187.29         4.09 o                         
   3   0   2        199.76        198.13         3.51 o                         
   4   0   2        268.40        259.84         6.20 o                         
   5   0   2         13.28         12.24         1.81 o                         
   6   0   2         76.65         74.42         3.95 o                         
   7   0   2          1.07          0.00         1.34 o                         
   8   0   2        131.38        122.55        10.70 o                         
   9   0   2          1.01          4.32         2.27 o                         
  -9   1   2         19.48         18.52         2.81 o                         
  -8   1   2          0.35          4.72         1.81 o                         
  -7   1   2         32.24         32.39         2.88 o                         
  -6   1   2          8.40          6.48         1.23 o                         
  -5   1   2          8.14          7.29         1.12 o                         
  -4   1   2       1653.72       1701.56        23.00 o                         
  -3   1   2        149.54        136.30         2.92 o                         
  -2   1   2         50.20         49.93         2.10 o                         
  -1   1   2          2.44          2.78         0.67 o                         
   0   1   2       1892.51       1994.80        37.10 o                         
   1   1   2        216.18        199.96         6.69 o                         
   2   1   2       3676.58       3872.64        53.99 o                         
   3   1   2        235.69        230.83         5.33 o                         
   4   1   2         84.94         96.92         5.40 o                         
   5   1   2         50.14         48.30         3.05 o                         
   6   1   2        365.98        336.96         8.64 o                         
   7   1   2         27.60         27.89         3.10 o                         
   8   1   2          0.03          3.75         2.05 o                         
   9   1   2          7.79         10.04         2.89 o                         
  -9   2   2          0.62          1.74         1.84 o                         
  -8   2   2          2.55          1.78         1.54 o                         
  -7   2   2          1.29          1.72         1.32 o                         
  -6   2   2        383.36        389.40         7.73 o                         
  -5   2   2         36.10         36.74         2.04 o                         
  -4   2   2         75.64         67.54         2.37 o                         
  -3   2   2          0.15          1.56         0.65 o                         
  -2   2   2        229.76        247.95         4.72 o                         
  -1   2   2          3.68          3.77         0.58 o                         
   0   2   2        578.85        568.74        11.55 o                         
   1   2   2          8.76         11.01         1.15 o                         
   2   2   2          3.30          2.84         0.72 o                         
   3   2   2        136.14        140.56         2.80 o                         
   4   2   2         65.30         58.34         3.00 o                         
   5   2   2         19.39         22.32         2.38 o                         
   6   2   2        103.97         96.35         4.64 o                         
   7   2   2         43.46         42.10         3.68 o                         
   8   2   2        139.05        130.93         6.16 o                         
   9   2   2          0.25          7.97         3.36 o                         
  -9   3   2          5.68          6.55         2.80 o                         
  -8   3   2         19.00         16.40         2.51 o                         
  -7   3   2          1.18          0.00         1.34 o                         
  -6   3   2          3.85          3.32         1.44 o                         
  -5   3   2          0.17          0.29         0.94 o                         
  -4   3   2        192.11        208.06         4.34 o                         
  -3   3   2        191.86        165.36         3.48 o                         
  -2   3   2        113.98        107.70         3.81 o                         
  -1   3   2          9.21          8.34         0.65 o                         
   0   3   2        129.15        122.99         3.25 o                         
   1   3   2        326.50        311.32         6.16 o                         
   2   3   2        907.67        948.73        16.14 o                         
   3   3   2         47.81         52.26         2.60 o                         
   4   3   2         49.32         52.67         3.02 o                         
   5   3   2         48.90         50.12         3.33 o                         
   6   3   2         42.55         49.09         4.35 o                         
   7   3   2         18.21         15.82         2.73 o                         
   8   3   2         32.92         38.02         3.91 o                         
  -9   4   2          2.53          2.11         2.01 o                         
  -8   4   2          3.00          3.32         1.75 o                         
  -7   4   2         13.91         15.70         1.90 o                         
  -6   4   2          1.76          2.99         1.24 o                         
  -5   4   2          7.56          8.44         1.35 o                         
  -4   4   2        117.38        129.80         3.39 o                         
  -3   4   2        176.74        175.29         4.23 o                         
  -2   4   2         51.78         50.37         2.06 o                         
  -1   4   2         48.22         47.15         2.34 o                         
   0   4   2         65.45         59.29         2.45 o                         
   1   4   2        282.68        268.38         5.20 o                         
   2   4   2         54.54         55.53         2.15 o                         
   3   4   2         90.72         89.75         3.66 o                         
   4   4   2          0.00          1.18         1.73 o                         
   5   4   2         58.11         54.29         3.78 o                         
   6   4   2         93.94         80.29         4.44 o                         
   7   4   2         12.04          8.90         2.39 o                         
   8   4   2          0.04          0.00         3.40 o                         
  -9   5   2          0.21          0.00         1.79 o                         
  -8   5   2         11.72         13.83         2.55 o                         
  -7   5   2          4.40          3.80         1.39 o                         
  -6   5   2         12.43         15.26         1.82 o                         
  -5   5   2         12.79         15.19         1.83 o                         
  -4   5   2         43.82         38.04         2.12 o                         
  -3   5   2          0.00          0.57         0.80 o                         
  -2   5   2         36.77         43.89         1.87 o                         
  -1   5   2          0.83          2.19         0.99 o                         
   0   5   2         43.72         37.81         2.29 o                         
   1   5   2          1.40          2.23         1.38 o                         
   2   5   2        512.24        555.37         9.76 o                         
   3   5   2         15.77         14.63         1.58 o                         
   4   5   2          0.00          0.58         1.33 o                         
   5   5   2          2.57          2.75         1.74 o                         
   6   5   2        204.44        191.31         9.68 o                         
   7   5   2          1.18          4.83         2.02 o                         
   8   5   2          0.90          0.00         2.31 o                         
  -9   6   2          3.71          1.25         2.85 o                         
  -8   6   2          0.15          0.00         1.65 o                         
  -7   6   2          3.71          2.95         1.48 o                         
  -6   6   2        133.37        135.19         5.01 o                         
  -5   6   2          4.13          3.78         1.31 o                         
  -4   6   2         61.14         53.76         4.47 o                         
  -3   6   2          1.60          0.65         1.01 o                         
  -2   6   2        106.98        109.00         5.09 o                         
  -1   6   2          1.03          2.37         1.16 o                         
   0   6   2        490.29        493.64        10.36 o                         
   1   6   2          6.67          5.10         1.25 o                         
   2   6   2          5.37          4.70         1.27 o                         
   3   6   2         19.40         20.01         2.75 o                         
   4   6   2        192.55        196.94         8.52 o                         
   5   6   2          3.62          7.55         2.61 o                         
   6   6   2         31.28         50.25         9.48 o                         
   7   6   2          0.67          3.56         3.42 o                         
  -8   7   2          1.55          0.08         4.56 o                         
  -7   7   2          2.21          4.53         1.74 o                         
  -6   7   2          0.02          0.41         1.31 o                         
  -5   7   2         12.94         13.32         2.04 o                         
  -4   7   2          0.59          0.16         1.49 o                         
  -3   7   2         45.72         41.98         3.45 o                         
  -2   7   2          3.19          5.07         1.42 o                         
  -1   7   2         22.97         21.09         2.27 o                         
   0   7   2         58.64         68.50         4.16 o                         
   1   7   2        157.12        145.98         4.81 o                         
   2   7   2         20.21         23.23         2.37 o                         
   3   7   2          5.06          2.54         2.10 o                         
   4   7   2        230.69        227.72        10.65 o                         
   5   7   2         12.57          8.35         2.95 o                         
   6   7   2         17.92         16.90         3.91 o                         
  -7   8   2          0.16          5.21         3.33 o                         
  -6   8   2          0.16          2.22         1.87 o                         
  -5   8   2         15.41         16.24         2.66 o                         
  -4   8   2         27.88         24.11         3.44 o                         
  -3   8   2          8.42          9.00         2.05 o                         
  -2   8   2        140.17        154.91         5.86 o                         
  -1   8   2          1.81          0.76         1.32 o                         
   0   8   2         21.55         21.44         2.30 o                         
   1   8   2          5.66          5.41         1.90 o                         
   2   8   2        184.65        163.39         5.45 o                         
   3   8   2          5.02          1.55         2.19 o                         
   4   8   2         31.22         41.11         7.04 o                         
   5   8   2          5.63         13.22         4.48 o                         
   6   8   2         22.51         20.50         5.78 o                         
  -7   9   2          1.67          0.00         3.95 o                         
  -6   9   2         24.88         12.85        15.07 o                         
  -5   9   2          9.33          4.77         3.58 o                         
  -4   9   2         35.22         39.63         6.24 o                         
  -3   9   2          1.96          2.89         1.48 o                         
  -2   9   2          0.69          0.90         1.29 o                         
  -1   9   2          4.47          5.37         1.68 o                         
   0   9   2         16.22         20.44         2.52 o                         
   1   9   2          8.86          8.82         2.71 o                         
   2   9   2         72.84         66.73         6.60 o                         
   3   9   2          2.64          1.61         2.89 o                         
   4   9   2         38.38         34.74         4.74 o                         
   5   9   2          0.15          2.18         3.53 o                         
  -6  10   2          0.50          0.00         4.33 o                         
  -5  10   2          0.93          1.45         4.27 o                         
  -4  10   2          5.40          4.61         2.84 o                         
  -3  10   2         12.00         10.25         3.43 o                         
  -2  10   2          0.07          0.00         1.45 o                         
  -1  10   2          0.34          3.39         1.73 o                         
   0  10   2          0.13          0.00         1.36 o                         
   1  10   2          5.37          6.64         1.93 o                         
   2  10   2          5.92          9.70         2.63 o                         
   3  10   2          0.45          1.92         2.49 o                         
  -4  11   2          0.41          7.50         5.01 o                         
  -3  11   2          1.34          5.79         4.73 o                         
  -2  11   2          0.00          0.00         3.99 o                         
  -1  11   2          5.75          8.72         3.39 o                         
   0  11   2         21.63         28.72         5.01 o                         
   1  11   2          4.83          4.31         2.04 o                         
  -1 -11   3          0.15          4.25         4.79 o                         
   0 -11   3          4.40          4.14         4.70 o                         
   1 -11   3         11.22          6.90         5.00 o                         
   2 -11   3         23.76         11.63         5.82 o                         
   3 -11   3          0.26          5.17         4.72 o                         
  -3 -10   3          2.67          2.42         2.68 o                         
  -2 -10   3         19.99         14.23         3.75 o                         
  -1 -10   3         18.81         21.55         4.31 o                         
   0 -10   3         12.58         17.25         4.09 o                         
   1 -10   3          3.34          3.86         2.59 o                         
   2 -10   3          0.44          2.26         2.33 o                         
   3 -10   3          7.81          3.41         3.08 o                         
   4 -10   3          5.33          8.51         3.51 o                         
   5 -10   3         13.35          1.68         4.37 o                         
  -5  -9   3          1.77          7.83         3.69 o                         
  -4  -9   3          0.69          0.67         3.41 o                         
  -3  -9   3         14.90         15.72         3.51 o                         
  -2  -9   3         13.69          5.86         3.63 o                         
  -1  -9   3        134.26        127.67        20.17 o                         
   0  -9   3         37.51         36.42         5.14 o                         
   1  -9   3          9.04         10.02         3.33 o                         
   2  -9   3          2.36          0.72         1.83 o                         
   3  -9   3          0.15          0.00         1.85 o                         
   4  -9   3          1.58          3.85         2.66 o                         
   5  -9   3         15.73         12.68         3.66 o                         
   6  -9   3          4.57          4.13         4.16 o                         
  -6  -8   3          1.99          4.92         1.96 o                         
  -5  -8   3          0.64          2.58         1.67 o                         
  -4  -8   3         21.05         23.28         2.21 o                         
  -3  -8   3         36.08         47.42         3.27 o                         
  -2  -8   3          7.74          6.13         1.48 o                         
  -1  -8   3         18.39         18.10         2.57 o                         
   0  -8   3          2.76          2.55         1.32 o                         
   1  -8   3         21.07         21.57         3.29 o                         
   2  -8   3         24.53         26.31         2.45 o                         
   3  -8   3          0.02          1.68         1.16 o                         
   4  -8   3          4.15          2.86         1.48 o                         
   5  -8   3          5.74          3.15         1.57 o                         
   6  -8   3          9.82         13.04         2.77 o                         
   7  -8   3          0.12          0.61         3.56 o                         
  -7  -7   3         13.07         19.86         3.14 o                         
  -6  -7   3          3.78         19.49         9.83 o                         
  -5  -7   3         18.75         24.04         2.74 o                         
  -4  -7   3         61.81         61.32         2.80 o                         
  -3  -7   3          2.20          2.25         0.91 o                         
  -2  -7   3         36.72         43.61         2.16 o                         
  -1  -7   3          5.19          3.53         1.63 o                         
   0  -7   3         66.21         70.62         3.74 o                         
   1  -7   3        187.50        210.06         6.42 o                         
   2  -7   3          0.23          0.00         0.88 o                         
   3  -7   3          0.07          0.69         1.00 o                         
   4  -7   3         32.94         27.87         2.68 o                         
   5  -7   3          1.98          2.44         1.47 o                         
   6  -7   3          5.45          7.85         2.59 o                         
   7  -7   3          1.10          0.00         2.59 o                         
  -7  -6   3          0.41          0.49         1.35 o                         
  -6  -6   3         43.96         40.66         3.57 o                         
  -5  -6   3          9.75         12.25         3.35 o                         
  -4  -6   3          2.06          2.37         0.95 o                         
  -3  -6   3        133.29        133.23         3.54 o                         
  -2  -6   3         21.79         22.18         1.55 o                         
  -1  -6   3         37.99         43.15         1.89 o                         
   0  -6   3         22.51         21.93         1.62 o                         
   1  -6   3        213.08        218.22         8.61 o                         
   2  -6   3          8.17          5.94         1.31 o                         
   3  -6   3          1.89          2.65         1.16 o                         
   4  -6   3         49.54         51.04         5.71 o                         
   5  -6   3         76.73         66.29         3.89 o                         
   6  -6   3          0.37          0.00         3.01 o                         
   7  -6   3         31.58         34.34         5.41 o                         
   8  -6   3          1.34          0.00         3.06 o                         
  -8  -5   3          0.20          1.49         2.86 o                         
  -7  -5   3         12.41          8.02         2.30 o                         
  -6  -5   3         40.30         41.38         4.41 o                         
  -5  -5   3          1.83          3.78         1.14 o                         
  -4  -5   3         48.16         50.23         2.33 o                         
  -3  -5   3         38.34         37.20         1.94 o                         
  -2  -5   3         59.00         59.21         2.11 o                         
  -1  -5   3        154.74        139.70         4.11 o                         
   0  -5   3         28.06         29.35         1.64 o                         
   1  -5   3        101.72        125.01         4.27 o                         
   2  -5   3          3.89          2.99         0.98 o                         
   3  -5   3          5.49          3.12         1.45 o                         
   4  -5   3         32.58         31.77         2.66 o                         
   5  -5   3         56.68         62.54         3.71 o                         
   6  -5   3         31.09         32.43         4.66 o                         
   7  -5   3         67.49         64.72        14.47 o                         
   8  -5   3          7.09          8.87         6.13 o                         
  -8  -4   3         18.17         19.54         2.61 o                         
  -7  -4   3         92.10        102.81         4.82 o                         
  -6  -4   3          0.48          0.72         1.13 o                         
  -5  -4   3         25.47         26.88         1.90 o                         
  -4  -4   3         11.12         12.68         1.98 o                         
  -3  -4   3        698.30        669.53        10.31 o                         
  -2  -4   3        239.62        249.41         5.40 o                         
  -1  -4   3        206.95        252.32         5.20 o                         
   0  -4   3          3.69          3.57         0.66 o                         
   1  -4   3         24.58         23.36         2.45 o                         
   2  -4   3          0.37          0.14         0.68 o                         
   3  -4   3         25.23         25.10         2.01 o                         
   4  -4   3         37.99         37.90         2.69 o                         
   5  -4   3        146.09        147.63         5.07 o                         
   6  -4   3          0.20          0.60         2.63 o                         
   7  -4   3         32.07         24.54         5.03 o                         
   8  -4   3          7.95         16.69         4.72 o                         
   9  -4   3          1.71          6.23         5.43 o                         
  -9  -3   3          2.16          2.43         2.45 o                         
  -8  -3   3          3.37          3.57         1.66 o                         
  -7  -3   3         15.19         10.88         1.99 o                         
  -6  -3   3         12.14          7.02         1.61 o                         
  -5  -3   3         56.15         53.68         2.37 o                         
  -4  -3   3          2.68          3.41         1.17 o                         
  -3  -3   3         28.68         38.51         1.74 o                         
  -2  -3   3          2.53          2.46         0.58 o                         
  -1  -3   3        201.46        224.20         6.02 o                         
   0  -3   3        368.21        375.01         5.82 o                         
   1  -3   3         97.48        124.54         3.66 o                         
   2  -3   3          2.48          2.15         0.81 o                         
   3  -3   3          6.32          6.24         1.03 o                         
   4  -3   3         53.18         52.93         1.95 o                         
   5  -3   3         11.52         11.71         2.85 o                         
   6  -3   3         21.49         28.18         4.70 o                         
   7  -3   3         70.02         68.89        10.82 o                         
   8  -3   3          1.87          0.00         3.78 o                         
   9  -3   3         20.54         25.37         8.03 o                         
  -9  -2   3          0.13          2.85         2.45 o                         
  -8  -2   3         10.97         10.47         2.11 o                         
  -7  -2   3         39.76         44.31         3.28 o                         
  -6  -2   3         52.50         46.27         4.61 o                         
  -5  -2   3         73.50         77.72         2.64 o                         
  -4  -2   3         76.60         74.75         2.33 o                         
  -3  -2   3        307.80        325.03         5.63 o                         
  -2  -2   3          1.86          2.46         0.53 o                         
  -1  -2   3        104.91        100.75         2.60 o                         
   0  -2   3        162.35        162.35         2.91 o                         
   1  -2   3        465.34        452.51         8.92 o                         
   2  -2   3         26.02         24.28         1.27 o                         
   3  -2   3        332.06        322.98         6.21 o                         
   4  -2   3        135.49        135.09         3.16 o                         
   5  -2   3          9.72         13.27         1.75 o                         
   6  -2   3         29.15         25.94         2.58 o                         
   7  -2   3         12.68         17.71         2.74 o                         
   8  -2   3          6.89          2.95         3.87 o                         
   9  -2   3          0.65          5.67         5.21 o                         
  -9  -1   3          0.05          0.00         1.54 o                         
  -8  -1   3          4.95          8.22         1.90 o                         
  -7  -1   3         31.69         29.22         3.27 o                         
  -6  -1   3          2.15          1.52         1.05 o                         
  -5  -1   3        453.75        482.08         8.17 o                         
  -4  -1   3         90.65         85.86         2.46 o                         
  -3  -1   3         78.33         75.44         2.46 o                         
  -2  -1   3         19.01         21.62         1.19 o                         
  -1  -1   3        691.52        647.88        10.31 o                         
   0  -1   3         60.92         61.98         2.14 o                         
   1  -1   3          1.77          1.11         0.55 o                         
   2  -1   3         21.95         18.79         1.27 o                         
   3  -1   3          2.65          4.14         0.72 o                         
   4  -1   3         16.53         15.51         1.29 o                         
   5  -1   3        110.73        123.22         4.34 o                         
   6  -1   3          5.91          5.78         1.70 o                         
   7  -1   3          3.27          3.48         1.76 o                         
   8  -1   3          1.85          6.04         1.95 o                         
   9  -1   3         11.78          7.11         3.36 o                         
  -9   0   3          0.82          0.50         1.63 o                         
  -8   0   3         19.60         17.77         2.45 o                         
  -7   0   3         30.02         32.56         3.39 o                         
  -6   0   3          0.60          1.86         1.33 o                         
  -5   0   3         12.80         13.26         1.40 o                         
  -4   0   3         82.70         80.14         2.79 o                         
  -3   0   3        733.07        758.10        11.01 o                         
  -2   0   3        284.08        280.96         5.84 o                         
  -1   0   3        476.98        496.03        10.52 o                         
   0   0   3        288.68        286.67         6.57 o                         
   1   0   3         14.63         17.30         1.69 o                         
   2   0   3        133.40        125.34         3.31 o                         
   3   0   3        210.85        222.42         4.49 o                         
   4   0   3         18.26         20.23         2.08 o                         
   5   0   3        129.43        142.54         4.73 o                         
   6   0   3         32.16         35.84         3.04 o                         
   7   0   3          7.68          7.07         2.07 o                         
   8   0   3          7.94          9.77         2.34 o                         
   9   0   3         17.75         21.56         4.94 o                         
  -9   1   3          6.00          9.25         2.68 o                         
  -8   1   3          7.31          6.71         1.84 o                         
  -7   1   3         28.02         41.67         3.15 o                         
  -6   1   3         46.58         44.55         2.45 o                         
  -5   1   3          7.07          7.16         1.25 o                         
  -4   1   3         54.53         47.43         2.01 o                         
  -3   1   3          2.29          1.97         0.61 o                         
  -2   1   3        325.46        312.67         5.72 o                         
  -1   1   3        519.82        513.23         9.64 o                         
   0   1   3        201.66        194.07         4.94 o                         
   1   1   3         67.47         72.51         2.65 o                         
   2   1   3        382.06        396.60         6.77 o                         
   3   1   3         75.44         97.72         2.65 o                         
   4   1   3          0.02          0.00         0.91 o                         
   5   1   3          7.79          7.33         2.71 o                         
   6   1   3        190.12        172.99         5.94 o                         
   7   1   3          1.54          0.00         1.53 o                         
   8   1   3          1.93          3.81         3.10 o                         
   9   1   3         12.93         22.21         3.60 o                         
  -9   2   3          0.10          0.76         1.66 o                         
  -8   2   3          7.05          6.41         4.34 o                         
  -7   2   3         55.81         54.13         3.10 o                         
  -6   2   3          0.75          1.52         1.01 o                         
  -5   2   3         40.17         41.24         2.18 o                         
  -4   2   3         29.76         29.60         1.68 o                         
  -3   2   3         17.98         16.75         1.23 o                         
  -2   2   3          2.17          1.53         0.59 o                         
  -1   2   3        322.44        343.26         6.10 o                         
   0   2   3          2.24          2.95         0.72 o                         
   1   2   3         19.64         23.87         1.48 o                         
   2   2   3        132.34        140.92         3.35 o                         
   3   2   3       1068.36       1101.52        16.98 o                         
   4   2   3          0.37          1.72         1.21 o                         
   5   2   3        114.86        116.73         4.62 o                         
   6   2   3         40.32         37.44         3.33 o                         
   7   2   3        149.26        155.02         6.19 o                         
   8   2   3         13.34         12.96         2.87 o                         
  -9   3   3          0.03          2.41         1.90 o                         
  -8   3   3          2.74          3.88         1.73 o                         
  -7   3   3         22.57         27.85         2.56 o                         
  -6   3   3         28.34         26.01         2.11 o                         
  -5   3   3        494.04        509.20         8.76 o                         
  -4   3   3         42.38         48.60         2.12 o                         
  -3   3   3          1.53          2.21         0.79 o                         
  -2   3   3        178.25        166.91         3.85 o                         
  -1   3   3        316.84        284.93         5.41 o                         
   0   3   3         28.38         28.12         1.34 o                         
   1   3   3       1439.03       1540.95        22.91 o                         
   2   3   3        126.41        113.22         3.04 o                         
   3   3   3         77.54         82.48         2.70 o                         
   4   3   3          2.11          2.79         1.48 o                         
   5   3   3         39.70         38.62         3.73 o                         
   6   3   3          2.89          4.58         1.90 o                         
   7   3   3         46.27         48.71         4.99 o                         
   8   3   3          0.64          2.52         2.12 o                         
  -9   4   3         10.05         12.95         2.57 o                         
  -8   4   3          0.52          0.00         1.35 o                         
  -7   4   3         65.72         72.34         4.09 o                         
  -6   4   3          4.51          3.30         1.30 o                         
  -5   4   3        119.23        106.14         5.67 o                         
  -4   4   3         37.12         37.72         2.30 o                         
  -3   4   3         16.14         15.27         1.51 o                         
  -2   4   3        130.57        124.50         3.29 o                         
  -1   4   3          1.92          3.10         1.08 o                         
   0   4   3         49.41         52.75         2.65 o                         
   1   4   3         92.27         78.01         2.47 o                         
   2   4   3        236.34        221.74         4.34 o                         
   3   4   3         98.84         89.34         5.07 o                         
   4   4   3         12.60         16.94         2.71 o                         
   5   4   3        131.70        141.73         9.45 o                         
   6   4   3          1.46          2.31         2.33 o                         
   7   4   3         11.01         10.18         3.26 o                         
   8   4   3          7.43         10.63         3.42 o                         
  -9   5   3          0.32          0.89         1.88 o                         
  -8   5   3          4.64          5.11         2.20 o                         
  -7   5   3          0.95          2.13         1.40 o                         
  -6   5   3          0.10          2.82         1.28 o                         
  -5   5   3          3.26          5.17         1.32 o                         
  -4   5   3          0.00          0.12         0.97 o                         
  -3   5   3         32.18         29.95         2.01 o                         
  -2   5   3          0.31          1.74         0.82 o                         
  -1   5   3        141.72        154.98         6.34 o                         
   0   5   3         18.62         14.11         1.70 o                         
   1   5   3          1.62          2.73         0.87 o                         
   2   5   3         77.17         73.81         2.73 o                         
   3   5   3          0.01          2.69         1.25 o                         
   4   5   3         10.10          7.77         1.93 o                         
   5   5   3         57.95         68.04         4.08 o                         
   6   5   3         32.02         35.49         3.98 o                         
   7   5   3         19.05         19.20         3.37 o                         
  -8   6   3          7.03         11.66         2.66 o                         
  -7   6   3          1.82          3.84         1.69 o                         
  -6   6   3          2.95          2.56         1.49 o                         
  -5   6   3         29.90         31.18         2.82 o                         
  -4   6   3         22.03         20.35         2.25 o                         
  -3   6   3         39.78         40.23         2.85 o                         
  -2   6   3         14.08         11.47         1.70 o                         
  -1   6   3         27.51         31.35         2.53 o                         
   0   6   3         52.14         43.97         2.79 o                         
   1   6   3          5.63          8.76         1.82 o                         
   2   6   3          5.59          3.22         1.25 o                         
   3   6   3         26.72         31.14         4.85 o                         
   4   6   3         19.89         18.23         4.30 o                         
   5   6   3          3.19          2.69         2.20 o                         
   6   6   3          0.05          0.00         2.04 o                         
   7   6   3          0.00          0.00         2.82 o                         
  -8   7   3          0.06          0.00         1.64 o                         
  -7   7   3          0.00          1.18         1.64 o                         
  -6   7   3          0.84          1.79         1.42 o                         
  -5   7   3         12.52         14.31         2.24 o                         
  -4   7   3         25.32         25.38         2.65 o                         
  -3   7   3         13.64         18.40         2.78 o                         
  -2   7   3          4.95          3.54         1.85 o                         
  -1   7   3         26.84         22.35         2.36 o                         
   0   7   3         28.19         23.82         2.41 o                         
   1   7   3        208.12        198.35         6.80 o                         
   2   7   3          8.88         14.09         2.33 o                         
   3   7   3         61.28         56.72         4.98 o                         
   4   7   3          0.66          3.60         2.39 o                         
   5   7   3         31.36         28.56         5.84 o                         
   6   7   3          5.04          0.16         3.52 o                         
  -7   8   3          6.52          6.71         4.04 o                         
  -6   8   3          0.71          1.35         1.57 o                         
  -5   8   3          0.16          0.00         1.24 o                         
  -4   8   3          6.75          5.06         1.58 o                         
  -3   8   3         27.00         29.59         3.32 o                         
  -2   8   3         22.32         19.58         2.40 o                         
  -1   8   3         54.43         60.29         5.47 o                         
   0   8   3          0.48          0.16         1.29 o                         
   1   8   3          9.03         11.14         1.97 o                         
   2   8   3         69.25         74.18         4.02 o                         
   3   8   3          0.00          3.42         3.91 o                         
   4   8   3         15.16         24.10         5.04 o                         
   5   8   3         30.43         48.79         7.72 o                         
  -6   9   3          5.62          6.23         2.38 o                         
  -5   9   3          1.36          2.66         1.71 o                         
  -4   9   3          6.41          6.92         2.00 o                         
  -3   9   3          0.79          0.03         1.25 o                         
  -2   9   3          0.48          1.33         1.76 o                         
  -1   9   3         37.12         43.54         3.75 o                         
   0   9   3          6.06          5.87         1.77 o                         
   1   9   3         14.18         18.18         2.52 o                         
   2   9   3          7.20         14.18         5.14 o                         
   3   9   3         26.56         18.24         9.85 o                         
   4   9   3         16.00         24.41         5.74 o                         
  -5  10   3          0.20          0.00         3.30 o                         
  -4  10   3          1.50          1.04         1.81 o                         
  -3  10   3         18.84         32.95         3.70 o                         
  -2  10   3          6.60         11.56         3.28 o                         
  -1  10   3          3.90          6.33         1.95 o                         
   0  10   3          0.74          3.31         1.96 o                         
   1  10   3          3.34          3.30         1.72 o                         
   2  10   3          3.63          0.00         2.90 o                         
  -3  11   3          1.05          0.59         4.41 o                         
  -2  11   3          5.19          2.79         2.54 o                         
  -1  11   3          0.14          1.59         2.08 o                         
   0  11   3          8.26         12.12         2.56 o                         
   1  11   3         11.04          7.19         6.15 o                         
   0 -11   4         15.22         20.94         7.10 o                         
   1 -11   4          0.78          8.51         5.57 o                         
   2 -11   4         11.39         13.20         6.16 o                         
  -3 -10   4          2.79          4.52         2.81 o                         
  -2 -10   4          0.14          0.00         2.60 o                         
  -1 -10   4         15.94         12.14         3.53 o                         
   0 -10   4          1.05          0.05         2.00 o                         
   1 -10   4         23.37         26.27         4.85 o                         
   2 -10   4         30.39         33.81         5.57 o                         
   3 -10   4          0.02          0.00         2.15 o                         
   4 -10   4          0.44          0.28         4.16 o                         
  -4  -9   4          2.27          3.46         2.50 o                         
  -3  -9   4         19.51         20.69         4.12 o                         
  -2  -9   4        222.08        221.92        15.61 o                         
  -1  -9   4         10.50          5.53         2.73 o                         
   0  -9   4         42.86         40.00         5.53 o                         
   1  -9   4          3.23          4.96         2.99 o                         
   2  -9   4         44.40         50.26        10.62 o                         
   3  -9   4          4.94          7.33         2.97 o                         
   4  -9   4         11.18         11.51         3.60 o                         
   5  -9   4         31.76         26.51         4.79 o                         
  -6  -8   4          1.77          5.44         3.23 o                         
  -5  -8   4          0.00          0.00         1.38 o                         
  -4  -8   4         49.37         52.48         5.06 o                         
  -3  -8   4         64.18         66.94         4.76 o                         
  -2  -8   4         27.31         27.23         2.63 o                         
  -1  -8   4         24.06         21.86         2.84 o                         
   0  -8   4         70.48         62.62         4.49 o                         
   1  -8   4          0.21          0.29         0.98 o                         
   2  -8   4         34.90         27.06         4.24 o                         
   3  -8   4         10.83          9.83         1.85 o                         
   4  -8   4          0.96          0.09         1.28 o                         
   5  -8   4          7.32          7.65         2.20 o                         
   6  -8   4          1.03          0.00         2.34 o                         
  -6  -7   4         35.36         41.86         3.34 o                         
  -5  -7   4         12.58         14.87         2.36 o                         
  -4  -7   4        167.38        158.29         4.36 o                         
  -3  -7   4          4.16          4.37         1.33 o                         
  -2  -7   4        374.16        347.40         8.79 o                         
  -1  -7   4         85.01         82.19         3.96 o                         
   0  -7   4          0.04          0.93         0.96 o                         
   1  -7   4         12.66         13.03         1.81 o                         
   2  -7   4         16.06         16.48         2.06 o                         
   3  -7   4          2.16          1.83         1.25 o                         
   4  -7   4         12.00         10.71         1.95 o                         
   5  -7   4          0.32          1.94         1.41 o                         
   6  -7   4          0.72          0.00         2.25 o                         
   7  -7   4          1.23          0.00         2.60 o                         
  -7  -6   4          1.48          3.53         1.69 o                         
  -6  -6   4        132.53        134.22         5.19 o                         
  -5  -6   4         53.89         52.79         2.76 o                         
  -4  -6   4          7.14         10.12         1.33 o                         
  -3  -6   4          6.83          7.51         1.76 o                         
  -2  -6   4         23.63         24.19         2.34 o                         
  -1  -6   4         19.62         18.25         1.98 o                         
   0  -6   4        533.75        526.56        11.44 o                         
   1  -6   4        171.60        162.83         5.18 o                         
   2  -6   4         15.97         14.97         1.91 o                         
   3  -6   4          2.02          1.13         1.18 o                         
   4  -6   4         77.12         65.92         4.27 o                         
   5  -6   4         25.48         30.00         2.96 o                         
   6  -6   4         13.17         13.40         3.46 o                         
   7  -6   4          2.93          3.13         3.22 o                         
   8  -6   4          9.16          8.47         5.53 o                         
  -8  -5   4          8.71          5.16         2.53 o                         
  -7  -5   4          3.29          3.31         1.60 o                         
  -6  -5   4         48.35         48.54         3.30 o                         
  -5  -5   4         32.92         31.10         2.13 o                         
  -4  -5   4         22.78         25.10         1.79 o                         
  -3  -5   4         64.78         68.24         2.57 o                         
  -2  -5   4         22.33         23.82         1.86 o                         
  -1  -5   4         90.94         88.44         2.87 o                         
   0  -5   4         48.75         50.40         2.85 o                         
   1  -5   4        121.75        118.88         4.94 o                         
   2  -5   4         56.68         55.72         3.10 o                         
   3  -5   4          3.41          4.67         1.31 o                         
   4  -5   4          3.56          3.88         1.89 o                         
   5  -5   4         68.00         67.93         3.92 o                         
   6  -5   4         43.47         44.19         5.50 o                         
   7  -5   4          6.66          5.85         3.46 o                         
   8  -5   4         29.34         18.74         6.55 o                         
  -8  -4   4          0.54          0.80         1.48 o                         
  -7  -4   4         25.44         27.55         2.87 o                         
  -6  -4   4          0.12          0.08         1.06 o                         
  -5  -4   4         14.68         12.44         1.50 o                         
  -4  -4   4        475.29        483.71         9.09 o                         
  -3  -4   4         51.94         55.72         2.26 o                         
  -2  -4   4        190.39        182.49         3.88 o                         
  -1  -4   4         16.78         17.30         1.36 o                         
   0  -4   4        276.58        272.13         5.44 o                         
   1  -4   4          5.82          4.57         1.05 o                         
   2  -4   4          4.65          9.30         1.42 o                         
   3  -4   4         10.87         11.42         1.63 o                         
   4  -4   4         73.39         69.89         3.52 o                         
   5  -4   4          0.31          0.75         1.45 o                         
   6  -4   4         15.50         18.50         6.06 o                         
   7  -4   4         25.89         31.61         5.52 o                         
   8  -4   4          7.53          9.55         4.59 o                         
  -9  -3   4          2.28          0.55         2.27 o                         
  -8  -3   4         13.68         13.47         2.27 o                         
  -7  -3   4         25.78         28.53         2.81 o                         
  -6  -3   4         12.63         13.35         2.18 o                         
  -5  -3   4         28.16         33.19         2.01 o                         
  -4  -3   4         24.17         24.63         1.81 o                         
  -3  -3   4        225.26        205.22         4.60 o                         
  -2  -3   4        894.98        878.50        12.70 o                         
  -1  -3   4         84.99         80.28         2.45 o                         
   0  -3   4         35.89         46.85         1.75 o                         
   1  -3   4        105.55        101.47         3.45 o                         
   2  -3   4        112.98        112.89         3.77 o                         
   3  -3   4         28.04         24.84         2.74 o                         
   4  -3   4         42.54         47.86         2.87 o                         
   5  -3   4         39.54         36.63         4.74 o                         
   6  -3   4        152.42        130.60        13.61 o                         
   7  -3   4          3.33          2.26         3.21 o                         
   8  -3   4         29.30         18.02         8.70 o                         
  -9  -2   4         16.54         14.70         3.44 o                         
  -8  -2   4         68.94         64.20         5.60 o                         
  -7  -2   4          0.08          0.00         1.09 o                         
  -6  -2   4        316.37        298.33         6.27 o                         
  -5  -2   4         54.90         50.71         2.36 o                         
  -4  -2   4        104.46         97.04         2.81 o                         
  -3  -2   4        175.52        176.92         3.78 o                         
  -2  -2   4          6.27          7.21         0.81 o                         
  -1  -2   4        426.65        424.02         7.57 o                         
   0  -2   4        812.13        883.90        13.96 o                         
   1  -2   4         64.87         66.48         1.68 o                         
   2  -2   4          5.92          8.99         0.96 o                         
   3  -2   4        157.85        142.25         4.80 o                         
   4  -2   4          7.75          9.35         1.06 o                         
   5  -2   4          0.49          1.16         1.46 o                         
   6  -2   4          7.83         12.90         3.87 o                         
   7  -2   4         78.52         78.10         7.54 o                         
   8  -2   4         36.87         42.89         6.63 o                         
   9  -2   4          0.72          0.00         4.76 o                         
  -9  -1   4          2.20          0.90         3.11 o                         
  -8  -1   4         49.76         42.55         3.97 o                         
  -7  -1   4         83.61         77.14         4.61 o                         
  -6  -1   4        192.03        186.20         6.08 o                         
  -5  -1   4         30.28         30.18         2.13 o                         
  -4  -1   4        341.44        340.18         6.18 o                         
  -3  -1   4         77.52         70.71         2.36 o                         
  -2  -1   4       2210.44       2331.16        30.55 o                         
  -1  -1   4        137.87        146.07         3.39 o                         
   0  -1   4       1113.68       1231.08        18.69 o                         
   1  -1   4         23.07         27.78         2.13 o                         
   2  -1   4        752.28        801.00        12.94 o                         
   3  -1   4         25.79         26.04         1.38 o                         
   4  -1   4        259.89        279.47         5.74 o                         
   5  -1   4          0.98          2.96         1.36 o                         
   6  -1   4         34.62         31.94         2.86 o                         
   7  -1   4         41.49         40.23         4.63 o                         
   8  -1   4          0.60          0.00         3.86 o                         
   9  -1   4          2.45          0.00         5.42 o                         
  -9   0   4          0.09          1.46         1.94 o                         
  -8   0   4         56.32         52.36         3.79 o                         
  -7   0   4          0.02          1.35         1.23 o                         
  -6   0   4        130.48        119.93         3.60 o                         
  -5   0   4        125.69        119.61         3.34 o                         
  -4   0   4        163.67        168.49         3.85 o                         
  -3   0   4          3.91          5.70         0.81 o                         
  -2   0   4        116.73        121.69         2.77 o                         
  -1   0   4        966.05        949.68        13.14 o                         
   0   0   4        205.72        203.21         4.21 o                         
   1   0   4          8.37          6.12         1.15 o                         
   2   0   4          0.20          2.43         0.72 o                         
   3   0   4         91.13         89.67         2.66 o                         
   4   0   4        112.54        115.65         3.96 o                         
   5   0   4         27.69         24.67         2.41 o                         
   6   0   4         64.60         64.03         3.83 o                         
   7   0   4          0.85          3.34         1.86 o                         
   8   0   4          4.54          7.48         2.30 o                         
  -9   1   4          8.71          8.46         2.22 o                         
  -8   1   4         32.19         33.93         3.22 o                         
  -7   1   4          3.14          2.59         1.73 o                         
  -6   1   4        161.80        149.29         4.49 o                         
  -5   1   4          7.62          5.91         1.10 o                         
  -4   1   4        965.97        931.42        13.72 o                         
  -3   1   4         83.55         78.10         2.31 o                         
  -2   1   4        225.22        234.57         4.32 o                         
  -1   1   4        190.11        170.72         3.33 o                         
   0   1   4        885.95       1043.68        14.35 o                         
   1   1   4        220.98        219.28         4.01 o                         
   2   1   4         55.82         54.78         2.06 o                         
   3   1   4         43.63         42.08         2.20 o                         
   4   1   4          7.16          6.15         1.60 o                         
   5   1   4         81.95         75.27         4.17 o                         
   6   1   4         45.21         46.85         3.53 o                         
   7   1   4          0.04          3.41         2.64 o                         
   8   1   4         16.84         17.16         4.26 o                         
  -9   2   4          1.99          1.92         1.75 o                         
  -8   2   4          0.11          1.29         1.41 o                         
  -7   2   4          2.45          3.24         1.29 o                         
  -6   2   4          5.31          5.11         1.98 o                         
  -5   2   4         14.88         16.25         1.58 o                         
  -4   2   4         85.00         79.02         2.57 o                         
  -3   2   4          3.37          3.75         0.76 o                         
  -2   2   4         12.40         12.61         1.04 o                         
  -1   2   4          0.01          0.00         0.53 o                         
   0   2   4         75.32        104.57         3.88 o                         
   1   2   4         56.45         60.10         2.14 o                         
   2   2   4        620.47        620.49        10.16 o                         
   3   2   4         71.55         68.24         2.59 o                         
   4   2   4        301.70        297.58         9.45 o                         
   5   2   4          8.54          9.75         2.04 o                         
   6   2   4         17.18         17.59         2.60 o                         
   7   2   4         37.93         41.98         3.82 o                         
   8   2   4          5.02          8.92         2.54 o                         
  -9   3   4          1.30          3.15         2.06 o                         
  -8   3   4         51.94         50.90         3.76 o                         
  -7   3   4         63.33         58.11         3.12 o                         
  -6   3   4          2.32          3.47         1.20 o                         
  -5   3   4          0.16          0.44         0.86 o                         
  -4   3   4          1.69          2.04         0.82 o                         
  -3   3   4        160.40        149.48         5.78 o                         
  -2   3   4        143.54        123.08         3.34 o                         
  -1   3   4         58.21         50.69         2.55 o                         
   0   3   4          2.29          3.43         0.92 o                         
   1   3   4        253.89        245.49         5.88 o                         
   2   3   4          8.66          7.54         1.05 o                         
   3   3   4         60.52         64.58         3.75 o                         
   4   3   4         77.60         88.16         5.61 o                         
   5   3   4         67.23         58.43         3.70 o                         
   6   3   4         61.48         55.76         3.97 o                         
   7   3   4          3.80          6.03         2.47 o                         
   8   3   4          1.02          0.00         3.89 o                         
  -9   4   4          2.73          4.46         2.44 o                         
  -8   4   4         17.10         14.07         2.49 o                         
  -7   4   4         11.90         14.36         2.16 o                         
  -6   4   4        124.01        114.02         3.80 o                         
  -5   4   4         30.45         33.17         2.19 o                         
  -4   4   4         23.94         23.44         1.78 o                         
  -3   4   4         10.30         13.47         1.94 o                         
  -2   4   4        198.48        191.22         4.50 o                         
  -1   4   4        103.89         87.41         2.64 o                         
   0   4   4        365.79        364.78         6.92 o                         
   1   4   4        171.17        165.33         4.60 o                         
   2   4   4        401.08        425.66         7.16 o                         
   3   4   4          3.39          1.39         1.44 o                         
   4   4   4         22.35         18.11         2.43 o                         
   5   4   4          8.10          8.73         2.08 o                         
   6   4   4         11.23          9.03         3.39 o                         
   7   4   4         17.85         21.21         3.23 o                         
  -9   5   4          2.43          8.03         4.05 o                         
  -8   5   4          0.10          3.41         1.61 o                         
  -7   5   4         19.96         21.08         2.46 o                         
  -6   5   4         59.99         62.13         3.49 o                         
  -5   5   4         12.72         15.03         1.99 o                         
  -4   5   4         63.38         60.29         4.83 o                         
  -3   5   4          0.64          3.04         1.25 o                         
  -2   5   4          0.39          0.19         1.07 o                         
  -1   5   4         31.90         31.86         2.56 o                         
   0   5   4          8.83          4.42         1.94 o                         
   1   5   4         16.21         16.94         1.96 o                         
   2   5   4        102.27        100.16         3.74 o                         
   3   5   4         45.16         49.52         4.43 o                         
   4   5   4         78.61         79.16         5.83 o                         
   5   5   4          8.46         11.54         3.09 o                         
   6   5   4         12.02         21.36         4.07 o                         
   7   5   4          1.04          2.27         3.53 o                         
  -8   6   4         33.21         37.56         3.64 o                         
  -7   6   4          2.94          5.48         1.95 o                         
  -6   6   4         69.69         79.64         4.46 o                         
  -5   6   4         41.10         35.03         3.15 o                         
  -4   6   4          1.09          0.00         1.25 o                         
  -3   6   4          0.07          2.72         1.29 o                         
  -2   6   4         29.55         31.59         2.71 o                         
  -1   6   4         33.15         34.90         3.78 o                         
   0   6   4         12.97         21.17         2.26 o                         
   1   6   4          0.11          0.00         1.16 o                         
   2   6   4          4.99          3.91         1.36 o                         
   3   6   4          2.83          6.84         2.31 o                         
   4   6   4         35.90         36.20         4.46 o                         
   5   6   4         19.97         27.29         5.63 o                         
   6   6   4         10.32         16.74         3.99 o                         
  -8   7   4          9.51          9.55         2.36 o                         
  -7   7   4          0.30          0.69         1.57 o                         
  -6   7   4          3.98          6.40         1.96 o                         
  -5   7   4         47.30         50.61         3.98 o                         
  -4   7   4         19.33         19.39         2.98 o                         
  -3   7   4          3.48          5.48         1.66 o                         
  -2   7   4         36.43         41.88         3.15 o                         
  -1   7   4         28.10         33.30         2.94 o                         
   0   7   4        228.18        218.77         6.47 o                         
   1   7   4         30.88         23.55         2.56 o                         
   2   7   4        136.54        119.49         7.45 o                         
   3   7   4          5.23          4.76         2.34 o                         
   4   7   4         13.65         17.28         3.61 o                         
   5   7   4          2.30          2.90         2.57 o                         
   6   7   4          5.20          4.84         4.34 o                         
  -7   8   4          0.00          1.87         1.86 o                         
  -6   8   4          0.02          1.43         1.66 o                         
  -5   8   4          0.00          1.76         1.45 o                         
  -4   8   4          5.43          6.78         1.81 o                         
  -3   8   4         16.95         16.06         2.41 o                         
  -2   8   4          3.96          4.17         1.87 o                         
  -1   8   4          1.35          2.32         1.69 o                         
   0   8   4         10.96          7.94         2.63 o                         
   1   8   4         38.15         30.49         2.95 o                         
   2   8   4         27.89         28.89         6.40 o                         
   3   8   4          0.10          0.00         1.93 o                         
   4   8   4         24.42         21.85         4.16 o                         
   5   8   4          0.02          2.96         3.69 o                         
  -6   9   4          0.20          1.23         1.94 o                         
  -5   9   4          6.63          6.51         3.35 o                         
  -4   9   4         23.65         27.93         4.44 o                         
  -3   9   4          0.14          1.57         1.45 o                         
  -2   9   4        106.91        103.98        10.17 o                         
  -1   9   4          0.03          0.25         1.36 o                         
   0   9   4         66.85         56.18         3.90 o                         
   1   9   4          0.02          0.00         2.29 o                         
   2   9   4          1.12          0.49         5.37 o                         
   3   9   4         12.03         10.26         6.31 o                         
   4   9   4         15.69         12.19         4.90 o                         
  -5  10   4          4.60          7.13         3.20 o                         
  -4  10   4         14.66         14.16         6.07 o                         
  -3  10   4          8.54          6.78         2.41 o                         
  -2  10   4          0.15          0.88         1.66 o                         
  -1  10   4          0.70          1.37         1.97 o                         
   0  10   4         20.85         20.66         3.30 o                         
   1  10   4          8.33          9.29         3.61 o                         
   2  10   4         27.41         25.12         6.04 o                         
  -2  11   4          3.90          4.08         2.33 o                         
  -1  11   4          1.64          3.44         2.37 o                         
  -2 -10   5          3.71          4.34         4.62 o                         
  -1 -10   5         16.79         15.24         6.09 o                         
   0 -10   5         10.84          6.23         5.28 o                         
   1 -10   5          8.63          4.95         4.89 o                         
   2 -10   5          2.80          1.51         4.55 o                         
   3 -10   5          8.36          3.91         4.95 o                         
  -4  -9   5         13.93         16.09         2.93 o                         
  -3  -9   5         14.06         13.19         2.71 o                         
  -2  -9   5          2.42         10.35         7.91 o                         
  -1  -9   5          2.99          3.12         2.08 o                         
   0  -9   5          0.29          0.89         1.68 o                         
   1  -9   5         21.15         31.19         4.86 o                         
   2  -9   5         36.72         37.71         4.00 o                         
   3  -9   5          3.40          0.44         1.76 o                         
   4  -9   5          6.59          3.61         3.18 o                         
   5  -9   5          1.69          0.88         1.93 o                         
  -5  -8   5          0.16          1.78         1.81 o                         
  -4  -8   5         14.76         16.26         2.41 o                         
  -3  -8   5         48.93         55.23         4.18 o                         
  -2  -8   5         12.71         14.68         2.17 o                         
  -1  -8   5        153.28        152.60         5.64 o                         
   0  -8   5          8.81          9.94         1.88 o                         
   1  -8   5         23.72         20.95         2.45 o                         
   2  -8   5          6.76          6.80         1.69 o                         
   3  -8   5          1.03          2.72         1.42 o                         
   4  -8   5          0.05          0.00         1.35 o                         
   5  -8   5         34.54         27.71         4.47 o                         
   6  -8   5         27.18         25.61         4.41 o                         
  -6  -7   5          2.22          5.28         1.74 o                         
  -5  -7   5         45.66         47.67         3.35 o                         
  -4  -7   5          2.58          3.34         1.45 o                         
  -3  -7   5        299.45        305.51         9.14 o                         
  -2  -7   5         60.59         65.85         3.82 o                         
  -1  -7   5          5.17          5.33         2.48 o                         
   0  -7   5          0.64          0.00         0.91 o                         
   1  -7   5         11.47         12.22         1.88 o                         
   2  -7   5          0.03          0.22         1.05 o                         
   3  -7   5         85.97         75.33         4.25 o                         
   4  -7   5         39.45         41.67         3.42 o                         
   5  -7   5         23.70         26.51         3.03 o                         
   6  -7   5          0.55          1.28         2.53 o                         
   7  -7   5          8.76          5.82         4.48 o                         
  -7  -6   5          5.06          6.81         2.09 o                         
  -6  -6   5          5.43          5.84         2.27 o                         
  -5  -6   5         10.12         11.31         1.53 o                         
  -4  -6   5         25.02         26.78         2.04 o                         
  -3  -6   5        190.45        178.99         5.86 o                         
  -2  -6   5         27.18         30.91         3.74 o                         
  -1  -6   5        276.72        287.60         7.77 o                         
   0  -6   5         55.25         54.66         3.31 o                         
   1  -6   5         62.36         68.71         3.73 o                         
   2  -6   5          1.49          1.10         1.10 o                         
   3  -6   5         17.38         17.48         3.76 o                         
   4  -6   5          3.24          5.05         1.54 o                         
   5  -6   5          4.31          6.52         2.00 o                         
   6  -6   5         11.23         13.04         3.64 o                         
   7  -6   5         11.64         12.43         3.71 o                         
  -7  -5   5         47.24         45.11         3.51 o                         
  -6  -5   5          1.88          1.18         1.26 o                         
  -5  -5   5        257.61        245.58         6.49 o                         
  -4  -5   5         47.67         42.35         3.04 o                         
  -3  -5   5          4.37          2.07         0.92 o                         
  -2  -5   5         14.83         17.23         2.32 o                         
  -1  -5   5          8.46          8.84         1.48 o                         
   0  -5   5        143.79        130.21         4.56 o                         
   1  -5   5        452.43        441.30        10.18 o                         
   2  -5   5         51.64         54.88         4.51 o                         
   3  -5   5         27.88         30.98         2.75 o                         
   4  -5   5         74.53         72.49         5.30 o                         
   5  -5   5          5.22          2.10         3.87 o                         
   6  -5   5          2.65          4.47         4.20 o                         
   7  -5   5          0.44          0.00         3.49 o                         
   8  -5   5         12.46          9.65         6.09 o                         
  -8  -4   5          3.52          6.21         5.21 o                         
  -7  -4   5         63.25         59.71         3.90 o                         
  -6  -4   5         68.93         54.62         4.44 o                         
  -5  -4   5        236.17        217.99         5.13 o                         
  -4  -4   5          4.51          3.68         1.84 o                         
  -3  -4   5         33.06         36.09         1.96 o                         
  -2  -4   5         48.25         49.46         2.22 o                         
  -1  -4   5        675.81        699.80        15.04 o                         
   0  -4   5         99.44        108.88         3.93 o                         
   1  -4   5          0.09          1.70         1.22 o                         
   2  -4   5         16.81         18.90         2.98 o                         
   3  -4   5        226.92        218.01         6.35 o                         
   4  -4   5          0.54          1.15         1.14 o                         
   5  -4   5         56.04         65.28         6.11 o                         
   6  -4   5          0.90          1.51         2.62 o                         
   7  -4   5         18.38         21.91         4.62 o                         
   8  -4   5          2.05          4.50         5.23 o                         
  -8  -3   5          1.71          0.00         1.39 o                         
  -7  -3   5          8.97          8.87         1.83 o                         
  -6  -3   5          0.01          1.01         0.94 o                         
  -5  -3   5         11.85         10.57         1.37 o                         
  -4  -3   5         24.91         25.73         1.82 o                         
  -3  -3   5         82.39         79.03         2.56 o                         
  -2  -3   5          5.54          4.49         0.81 o                         
  -1  -3   5         20.84         28.62         1.82 o                         
   0  -3   5        137.40        127.35         3.44 o                         
   1  -3   5        176.56        185.96         5.43 o                         
   2  -3   5          0.11          1.13         0.83 o                         
   3  -3   5          4.74          3.63         1.16 o                         
   4  -3   5         50.92         50.97         3.70 o                         
   5  -3   5         71.89         81.52         6.66 o                         
   6  -3   5         18.79         23.60         6.34 o                         
   7  -3   5         94.37         98.18         8.34 o                         
   8  -3   5          8.47          3.80         4.93 o                         
  -9  -2   5          0.02          0.00         1.97 o                         
  -8  -2   5          0.98          0.00         1.47 o                         
  -7  -2   5        100.13         98.97         4.63 o                         
  -6  -2   5         25.80         30.28         2.17 o                         
  -5  -2   5          8.67          9.01         1.43 o                         
  -4  -2   5          1.09          1.31         0.75 o                         
  -3  -2   5         38.74         37.10         1.88 o                         
  -2  -2   5         69.67         66.02         2.34 o                         
  -1  -2   5        405.88        421.77         6.83 o                         
   0  -2   5        361.00        335.66         6.48 o                         
   1  -2   5        109.20        127.29         3.26 o                         
   2  -2   5         61.95         57.68         2.91 o                         
   3  -2   5        198.96        200.25         5.27 o                         
   4  -2   5          0.37          1.73         1.23 o                         
   5  -2   5         27.06         29.71         4.46 o                         
   6  -2   5        106.77         89.38         7.38 o                         
   7  -2   5         25.51         19.05         4.84 o                         
   8  -2   5          0.37          0.00         4.48 o                         
  -9  -1   5          6.71          8.87         3.82 o                         
  -8  -1   5         18.11         15.84         3.88 o                         
  -7  -1   5        117.46        108.36         4.70 o                         
  -6  -1   5          6.16          4.01         1.13 o                         
  -5  -1   5         72.59         69.78         2.97 o                         
  -4  -1   5          0.16          0.37         0.65 o                         
  -3  -1   5        158.41        166.54         3.78 o                         
  -2  -1   5        243.17        240.94         4.63 o                         
  -1  -1   5        284.99        298.88         5.22 o                         
   0  -1   5          3.70          2.60         0.68 o                         
   1  -1   5        117.18        128.73         3.35 o                         
   2  -1   5         75.26         77.50         2.61 o                         
   3  -1   5        305.61        297.91         6.25 o                         
   4  -1   5          2.19          2.91         1.03 o                         
   5  -1   5        229.39        226.68         6.28 o                         
   6  -1   5         13.34         16.19         4.20 o                         
   7  -1   5         32.84         25.24         5.16 o                         
   8  -1   5          8.63         13.62         6.77 o                         
  -9   0   5         31.49         32.34         5.35 o                         
  -8   0   5         12.08         15.55         2.34 o                         
  -7   0   5         55.46         53.77         2.98 o                         
  -6   0   5        204.61        195.50         4.90 o                         
  -5   0   5        215.26        194.27         4.61 o                         
  -4   0   5         14.00         13.79         1.36 o                         
  -3   0   5        490.27        505.39         8.22 o                         
  -2   0   5        215.26        210.68         4.20 o                         
  -1   0   5        978.13       1030.24        14.46 o                         
   0   0   5        244.88        241.99         4.72 o                         
   1   0   5        166.71        173.73         3.58 o                         
   2   0   5        165.61        164.10         3.57 o                         
   3   0   5          7.76          6.11         1.07 o                         
   4   0   5          3.38          5.27         1.47 o                         
   5   0   5         30.79         41.69         3.30 o                         
   6   0   5         21.96         23.44         2.75 o                         
   7   0   5        103.05        100.25         6.06 o                         
   8   0   5          1.17          0.00         4.78 o                         
  -9   1   5         13.63         14.79         3.59 o                         
  -8   1   5         16.53         17.16         2.91 o                         
  -7   1   5        165.37        150.25         4.91 o                         
  -6   1   5         17.97         20.69         1.97 o                         
  -5   1   5        300.69        279.89         5.87 o                         
  -4   1   5        133.14        121.40         3.31 o                         
  -3   1   5         98.10        102.77         2.83 o                         
  -2   1   5          2.24          5.94         0.89 o                         
  -1   1   5          4.02          2.97         0.76 o                         
   0   1   5        259.21        256.15         4.70 o                         
   1   1   5        691.80        776.31        11.36 o                         
   2   1   5        148.25        138.59         3.25 o                         
   3   1   5        103.54        118.93         3.40 o                         
   4   1   5          2.43          3.53         1.47 o                         
   5   1   5         33.62         31.99         3.84 o                         
   6   1   5         42.90         49.79         3.68 o                         
   7   1   5         61.51         57.13         4.21 o                         
   8   1   5          0.63          0.00         2.53 o                         
  -9   2   5          7.43         10.28         2.64 o                         
  -8   2   5          0.91          0.76         1.81 o                         
  -7   2   5         22.86         28.80         2.39 o                         
  -6   2   5         48.69         49.54         2.75 o                         
  -5   2   5         81.24         82.28         3.11 o                         
  -4   2   5         46.84         42.44         2.61 o                         
  -3   2   5        184.36        203.19         4.35 o                         
  -2   2   5         44.71         50.18         2.17 o                         
  -1   2   5        243.47        230.39         4.43 o                         
   0   2   5         83.18         83.68         2.35 o                         
   1   2   5        226.26        225.42         4.74 o                         
   2   2   5        101.56         87.76         2.60 o                         
   3   2   5        237.06        239.19         5.34 o                         
   4   2   5          0.68          0.00         1.63 o                         
   5   2   5        243.55        217.87         6.68 o                         
   6   2   5         24.34         27.82         3.12 o                         
   7   2   5          0.00          0.00         1.77 o                         
   8   2   5          6.93          6.92         3.16 o                         
  -9   3   5         73.77         82.29         6.72 o                         
  -8   3   5          4.81          5.34         1.86 o                         
  -7   3   5         11.79         11.58         1.77 o                         
  -6   3   5         11.75          9.12         1.55 o                         
  -5   3   5         83.81         86.80         3.21 o                         
  -4   3   5         36.97         38.13         2.10 o                         
  -3   3   5         66.05         69.40         2.44 o                         
  -2   3   5         47.53         46.03         1.90 o                         
  -1   3   5        461.85        477.11         8.74 o                         
   0   3   5        131.97        131.53         3.13 o                         
   1   3   5         28.08         33.72         2.35 o                         
   2   3   5         32.07         33.70         1.85 o                         
   3   3   5          0.47          0.00         1.17 o                         
   4   3   5          9.82          5.67         2.49 o                         
   5   3   5        202.73        205.41         7.51 o                         
   6   3   5          2.61          5.37         2.03 o                         
   7   3   5         15.31         15.71         2.94 o                         
  -9   4   5          8.80         13.02         3.04 o                         
  -8   4   5          0.25          2.98         1.62 o                         
  -7   4   5         12.53         14.27         2.88 o                         
  -6   4   5         16.67         20.89         2.72 o                         
  -5   4   5          7.99          6.85         1.35 o                         
  -4   4   5         50.92         46.52         2.32 o                         
  -3   4   5         76.52         84.35         3.25 o                         
  -2   4   5          9.86          9.52         1.25 o                         
  -1   4   5        159.58        165.38         4.24 o                         
   0   4   5        162.62        153.21         4.04 o                         
   1   4   5        465.07        476.96         8.92 o                         
   2   4   5         51.94         58.84         3.20 o                         
   3   4   5        485.83        442.98        12.72 o                         
   4   4   5         18.31         24.17         3.00 o                         
   5   4   5          0.74          0.95         2.12 o                         
   6   4   5          1.72          3.01         2.27 o                         
   7   4   5         14.81         14.17         3.34 o                         
  -8   5   5         11.20          8.00         2.33 o                         
  -7   5   5         15.52         13.53         3.19 o                         
  -6   5   5          0.58          1.96         1.58 o                         
  -5   5   5         95.06         85.16         9.22 o                         
  -4   5   5         23.21         22.52         4.02 o                         
  -3   5   5         55.10         54.46         3.46 o                         
  -2   5   5          0.83          2.06         1.31 o                         
  -1   5   5         93.30         89.64         4.41 o                         
   0   5   5          1.75          2.42         2.00 o                         
   1   5   5          0.87          0.78         1.28 o                         
   2   5   5         48.67         48.01         4.77 o                         
   3   5   5         84.42         84.42         8.56 o                         
   4   5   5          1.19          1.31         2.10 o                         
   5   5   5         69.59         67.64         6.00 o                         
   6   5   5          0.55          0.00         3.19 o                         
   7   5   5          5.56          7.99         4.64 o                         
  -8   6   5          0.45          2.30         3.18 o                         
  -7   6   5         19.16         18.13         2.76 o                         
  -6   6   5         47.48         43.66         7.37 o                         
  -5   6   5         18.55         16.31         2.72 o                         
  -4   6   5          0.02          1.99         1.40 o                         
  -3   6   5          5.76          7.49         2.51 o                         
  -2   6   5          1.03          0.23         1.37 o                         
  -1   6   5        128.18        123.21         4.85 o                         
   0   6   5         14.19         12.63         2.13 o                         
   1   6   5         87.87         88.63         4.13 o                         
   2   6   5         19.94         23.99         5.39 o                         
   3   6   5          1.92          1.69         3.83 o                         
   4   6   5          0.07          0.00         2.63 o                         
   5   6   5         42.20         43.03         5.31 o                         
   6   6   5          0.19          1.51         3.30 o                         
  -7   7   5         32.46         35.27         3.58 o                         
  -6   7   5          3.27          6.98         2.29 o                         
  -5   7   5          0.68          0.00         1.53 o                         
  -4   7   5         33.52         40.95         3.52 o                         
  -3   7   5         34.78         30.59         3.05 o                         
  -2   7   5          0.03          2.68         1.43 o                         
  -1   7   5          1.98          2.75         1.58 o                         
   0   7   5         60.06         58.02         3.69 o                         
   1   7   5         67.32         72.42         3.96 o                         
   2   7   5          1.34          0.24         1.92 o                         
   3   7   5         67.37         66.15         5.64 o                         
   4   7   5          0.01          0.00         3.03 o                         
   5   7   5          2.28          0.00         3.44 o                         
  -7   8   5          3.32          6.86         3.77 o                         
  -6   8   5          9.74         10.56         2.49 o                         
  -5   8   5          8.50          9.67         2.32 o                         
  -4   8   5         32.52         30.93         3.26 o                         
  -3   8   5          7.67          5.39         1.91 o                         
  -2   8   5          0.09          0.00         1.37 o                         
  -1   8   5          0.24          0.52         1.44 o                         
   0   8   5          4.74          5.08         1.84 o                         
   1   8   5          4.76          2.34         1.64 o                         
   2   8   5         16.45         17.34         4.07 o                         
   3   8   5         86.29         78.52         9.84 o                         
   4   8   5          3.27          1.54         3.33 o                         
  -6   9   5          5.85          4.35         2.79 o                         
  -5   9   5          0.79          3.42         2.17 o                         
  -4   9   5          2.43          1.06         1.73 o                         
  -3   9   5         28.49         33.39         3.48 o                         
  -2   9   5          5.29          4.38         1.79 o                         
  -1   9   5         63.73         58.16         4.16 o                         
   0   9   5          5.81          3.93         1.86 o                         
   1   9   5         51.52         50.39         5.58 o                         
   2   9   5          0.11          0.59         2.42 o                         
   3   9   5          2.63         14.13         4.84 o                         
  -4  10   5          9.09         11.49         2.99 o                         
  -3  10   5          1.66          0.00         2.95 o                         
  -2  10   5          0.01          1.93         1.86 o                         
  -1  10   5          3.09          4.85         2.01 o                         
   0  10   5          0.20          0.00         1.63 o                         
   1  10   5         31.63         32.92         6.51 o                         
  -1 -10   6         41.83         47.39         9.79 o                         
   0 -10   6         22.33         18.65         6.93 o                         
   1 -10   6          3.41          6.15         5.15 o                         
   2 -10   6          6.94          4.51         5.17 o                         
  -3  -9   6          7.08          8.24         2.05 o                         
  -2  -9   6         25.52         28.23         3.10 o                         
  -1  -9   6          6.52          3.54         1.77 o                         
   0  -9   6          4.51          7.87         1.99 o                         
   1  -9   6         19.01         26.41         3.40 o                         
   2  -9   6          5.40          6.81         1.88 o                         
   3  -9   6         11.27         13.18         2.35 o                         
   4  -9   6          8.89          8.70         2.57 o                         
  -5  -8   6          0.52          3.19         1.94 o                         
  -4  -8   6         10.88          8.11         2.03 o                         
  -3  -8   6         28.03         29.00         3.07 o                         
  -2  -8   6         50.87         58.32         4.01 o                         
  -1  -8   6          5.19          5.83         1.71 o                         
   0  -8   6          0.97          1.97         1.35 o                         
   1  -8   6         22.19         25.70         2.98 o                         
   2  -8   6         17.34         19.42         2.58 o                         
   3  -8   6         23.85         24.21         2.90 o                         
   4  -8   6         33.53         29.91         4.72 o                         
   5  -8   6         24.02         22.63         4.10 o                         
  -6  -7   6         22.60         25.73         5.57 o                         
  -5  -7   6          8.02         13.01         2.32 o                         
  -4  -7   6         36.61         41.80         3.57 o                         
  -3  -7   6        101.12        101.77         5.05 o                         
  -2  -7   6         69.70         72.07         4.24 o                         
  -1  -7   6          4.01          2.22         1.34 o                         
   0  -7   6          0.08          0.78         1.12 o                         
   1  -7   6         28.43         29.58         2.91 o                         
   2  -7   6         28.56         30.22         2.97 o                         
   3  -7   6         43.04         42.43         3.53 o                         
   4  -7   6         39.04         41.57         3.60 o                         
   5  -7   6          2.33          3.23         1.77 o                         
   6  -7   6         37.28         39.66         7.55 o                         
  -6  -6   6         24.64         30.95         2.93 o                         
  -5  -6   6          3.93          4.87         1.64 o                         
  -4  -6   6        149.22        152.45         6.55 o                         
  -3  -6   6          2.67          2.64         1.37 o                         
  -2  -6   6         34.88         40.28         4.41 o                         
  -1  -6   6         58.79         63.24         3.81 o                         
   0  -6   6         34.26         32.42         2.86 o                         
   1  -6   6          1.05          1.39         1.17 o                         
   2  -6   6        223.66        220.04         6.91 o                         
   3  -6   6          4.28          4.66         1.56 o                         
   4  -6   6         77.61         80.73         4.57 o                         
   5  -6   6         30.14         34.25        13.52 o                         
   6  -6   6          4.27          4.99         2.81 o                         
   7  -6   6          0.13          0.93         4.03 o                         
  -7  -5   6          6.17          8.52         2.19 o                         
  -6  -5   6         60.68         61.75         4.00 o                         
  -5  -5   6         99.87        100.27         3.75 o                         
  -4  -5   6         22.84         24.63         2.42 o                         
  -3  -5   6         31.25         25.59         2.62 o                         
  -2  -5   6        207.34        200.89         6.55 o                         
  -1  -5   6         17.61         20.07         2.26 o                         
   0  -5   6        460.89        485.51        11.19 o                         
   1  -5   6        166.01        150.81         5.28 o                         
   2  -5   6         20.44         27.64         2.67 o                         
   3  -5   6          0.87          0.97         1.16 o                         
   4  -5   6        131.75        128.89         5.25 o                         
   5  -5   6          0.02          0.00         2.48 o                         
   6  -5   6         32.59         30.50         6.44 o                         
   7  -5   6         42.44         47.77         8.89 o                         
  -8  -4   6          0.35          0.88         2.10 o                         
  -7  -4   6         24.90         22.80         2.62 o                         
  -6  -4   6        108.13        110.35         6.00 o                         
  -5  -4   6          9.73         10.13         1.50 o                         
  -4  -4   6        111.46         93.55         4.28 o                         
  -3  -4   6         27.98         27.86         1.88 o                         
  -2  -4   6          7.60         12.53         2.31 o                         
  -1  -4   6        207.06        186.46         9.81 o                         
   0  -4   6         45.83         46.94         3.07 o                         
   1  -4   6         41.54         38.63         2.88 o                         
   2  -4   6        229.27        232.72         6.73 o                         
   3  -4   6         52.37         52.07         3.36 o                         
   4  -4   6         31.60         34.98         3.30 o                         
   5  -4   6          1.27          0.00         2.02 o                         
   6  -4   6         24.01         32.12         5.22 o                         
   7  -4   6         16.60          9.71         4.98 o                         
  -8  -3   6          2.62          1.25         2.65 o                         
  -7  -3   6          6.86          5.05         1.63 o                         
  -6  -3   6         12.29         17.49         1.81 o                         
  -5  -3   6        174.54        149.41         4.18 o                         
  -4  -3   6        374.11        344.07         6.73 o                         
  -3  -3   6          4.84          4.36         0.97 o                         
  -2  -3   6        102.71        109.36         3.00 o                         
  -1  -3   6        124.04        112.46         4.34 o                         
   0  -3   6        387.98        397.54         7.77 o                         
   1  -3   6        183.89        178.71         6.27 o                         
   2  -3   6        263.82        267.62         7.18 o                         
   3  -3   6        105.07        103.73         4.29 o                         
   4  -3   6          2.48          2.32         1.50 o                         
   5  -3   6          1.34          2.03         2.30 o                         
   6  -3   6          4.33          1.60         2.73 o                         
   7  -3   6          5.65          8.45         3.98 o                         
  -8  -2   6          0.07          1.64         1.90 o                         
  -7  -2   6          5.05          4.53         1.53 o                         
  -6  -2   6        104.13         96.04         3.59 o                         
  -5  -2   6          2.94          2.34         0.97 o                         
  -4  -2   6          0.04          0.00         0.68 o                         
  -3  -2   6         21.19         21.60         1.94 o                         
  -2  -2   6         91.12         83.43         2.55 o                         
  -1  -2   6          3.86          3.78         0.87 o                         
   0  -2   6        101.80        102.62         3.10 o                         
   1  -2   6          0.08          0.00         0.98 o                         
   2  -2   6        504.41        506.92        12.72 o                         
   3  -2   6         29.16         32.73         3.54 o                         
   4  -2   6         19.07         23.03         3.86 o                         
   5  -2   6         13.44          9.34         3.13 o                         
   6  -2   6        110.20        121.87         8.83 o                         
   7  -2   6          1.13          4.25         3.52 o                         
   8  -2   6         14.33         16.61         7.52 o                         
  -9  -1   6          0.09          0.08         2.15 o                         
  -8  -1   6          1.60          4.87         1.74 o                         
  -7  -1   6          3.11          4.87         1.37 o                         
  -6  -1   6        120.89        112.82         3.78 o                         
  -5  -1   6          4.01          3.60         1.04 o                         
  -4  -1   6         23.47         20.69         1.70 o                         
  -3  -1   6          0.57          2.22         0.76 o                         
  -2  -1   6          0.14          0.41         0.59 o                         
  -1  -1   6          0.03          0.49         0.58 o                         
   0  -1   6       1362.68       1406.42        19.38 o                         
   1  -1   6        208.73        206.46         4.16 o                         
   2  -1   6         45.51         46.45         2.40 o                         
   3  -1   6          4.34          4.84         1.13 o                         
   4  -1   6         49.33         50.40         6.62 o                         
   5  -1   6          1.82          0.00         2.41 o                         
   6  -1   6        229.16        219.42        11.63 o                         
   7  -1   6         32.48         39.57         6.34 o                         
   8  -1   6         11.20          3.97         5.51 o                         
  -9   0   6          0.50          4.24         4.19 o                         
  -8   0   6         50.60         52.83         4.42 o                         
  -7   0   6         90.21         88.56         3.77 o                         
  -6   0   6        149.11        140.37         4.15 o                         
  -5   0   6         43.24         46.64         2.52 o                         
  -4   0   6          3.27          5.23         1.08 o                         
  -3   0   6          0.01          0.34         0.64 o                         
  -2   0   6        502.98        496.01         8.20 o                         
  -1   0   6        784.28        761.37        11.39 o                         
   0   0   6        772.14        847.51        12.43 o                         
   1   0   6         44.35         45.78         2.49 o                         
   2   0   6        250.69        266.57         5.15 o                         
   3   0   6         44.63         48.59         2.16 o                         
   4   0   6        196.94        185.96         7.39 o                         
   5   0   6         85.70         87.66         4.97 o                         
   6   0   6         39.86         40.07         6.58 o                         
   7   0   6          4.95          4.78         3.83 o                         
   8   0   6         15.50         14.62         7.05 o                         
  -9   1   6          0.06          0.66         1.91 o                         
  -8   1   6         71.37         73.62         4.40 o                         
  -7   1   6         21.04         25.38         2.49 o                         
  -6   1   6          0.10          0.00         0.91 o                         
  -5   1   6        192.82        196.33         4.82 o                         
  -4   1   6          7.60          6.70         1.14 o                         
  -3   1   6         14.32         16.84         1.65 o                         
  -2   1   6       1091.57       1151.91        16.48 o                         
  -1   1   6          4.57          1.93         0.87 o                         
   0   1   6         12.46         13.36         1.21 o                         
   1   1   6        463.27        431.46         7.31 o                         
   2   1   6        100.67        109.06         3.57 o                         
   3   1   6          0.16          1.16         0.98 o                         
   4   1   6        498.82        485.78        10.51 o                         
   5   1   6         29.19         38.13         4.73 o                         
   6   1   6         64.16         72.53         5.15 o                         
   7   1   6          3.22          0.88         2.45 o                         
  -9   2   6         18.83         28.05         4.48 o                         
  -8   2   6         39.17         41.44         3.29 o                         
  -7   2   6         38.69         42.52         3.15 o                         
  -6   2   6        135.96        134.15         4.48 o                         
  -5   2   6          1.11          0.49         0.95 o                         
  -4   2   6        388.63        391.10         9.46 o                         
  -3   2   6        150.86        137.53         3.77 o                         
  -2   2   6         71.32         80.70         2.63 o                         
  -1   2   6         42.62         45.51         2.00 o                         
   0   2   6        564.50        589.26         9.39 o                         
   1   2   6         14.69         11.82         1.37 o                         
   2   2   6        121.91        110.79         3.14 o                         
   3   2   6         48.34         46.95         2.93 o                         
   4   2   6          0.04          1.26         1.54 o                         
   5   2   6          0.90          1.15         1.65 o                         
   6   2   6        110.11        121.98        16.08 o                         
   7   2   6          2.57          5.09         2.36 o                         
  -9   3   6          5.32          4.35         3.72 o                         
  -8   3   6         11.03          8.69         1.81 o                         
  -7   3   6          2.79          4.26         1.42 o                         
  -6   3   6         10.65          8.62         1.92 o                         
  -5   3   6        188.61        185.68         5.34 o                         
  -4   3   6         78.07         72.96         4.35 o                         
  -3   3   6          0.05          0.48         0.78 o                         
  -2   3   6         67.60         68.33         2.51 o                         
  -1   3   6          3.42          4.40         1.08 o                         
   0   3   6        142.39        157.79         4.31 o                         
   1   3   6         27.98         26.59         1.72 o                         
   2   3   6         50.01         49.76         2.31 o                         
   3   3   6         14.27         16.63         3.24 o                         
   4   3   6         55.94         49.29         3.38 o                         
   5   3   6          0.77          1.96         1.72 o                         
   6   3   6         16.54         20.48         2.93 o                         
   7   3   6          0.60          1.53         2.59 o                         
  -8   4   6         32.30         39.20         3.91 o                         
  -7   4   6          0.39          3.65         1.77 o                         
  -6   4   6         13.99         14.50         2.04 o                         
  -5   4   6         16.89         16.26         2.40 o                         
  -4   4   6          3.34          2.79         3.11 o                         
  -3   4   6         33.90         40.32         3.08 o                         
  -2   4   6        266.68        267.41         7.33 o                         
  -1   4   6         26.98         33.37         2.81 o                         
   0   4   6         11.28         13.60         2.03 o                         
   1   4   6        105.38        101.25         4.21 o                         
   2   4   6         65.46         70.62         3.61 o                         
   3   4   6          0.91          4.37         2.05 o                         
   4   4   6        233.26        206.74         8.95 o                         
   5   4   6          2.28          1.02         2.21 o                         
   6   4   6          0.04          1.57         3.87 o                         
   7   4   6         15.11         27.21         6.44 o                         
  -8   5   6          3.89          7.29         2.98 o                         
  -7   5   6          1.60          3.25         1.79 o                         
  -6   5   6         16.25         14.14         2.47 o                         
  -5   5   6          1.95          1.62         1.97 o                         
  -4   5   6         67.14         65.82         4.78 o                         
  -3   5   6         17.17         25.86         3.00 o                         
  -2   5   6        195.49        200.27         6.39 o                         
  -1   5   6          7.95          6.32         1.84 o                         
   0   5   6          4.68          7.12         1.81 o                         
   1   5   6        114.01        101.09         4.47 o                         
   2   5   6         80.57         75.34         5.13 o                         
   3   5   6          1.84          1.71         2.15 o                         
   4   5   6        149.18        137.59         7.65 o                         
   5   5   6          0.93          0.78         2.28 o                         
   6   5   6          0.09          3.13         3.78 o                         
  -8   6   6          0.18          1.77         2.86 o                         
  -7   6   6          8.74          8.37         2.98 o                         
  -6   6   6          0.48          1.42         1.85 o                         
  -5   6   6         24.13         22.91         3.15 o                         
  -4   6   6         96.89         93.70         4.96 o                         
  -3   6   6         12.64         16.40         3.33 o                         
  -2   6   6         83.80         91.38         7.78 o                         
  -1   6   6         32.91         33.07         3.10 o                         
   0   6   6        111.51        107.83         4.89 o                         
   1   6   6          0.04          0.11         1.38 o                         
   2   6   6        319.97        295.24        11.33 o                         
   3   6   6          0.00          0.00         1.74 o                         
   4   6   6          2.28          5.08         2.70 o                         
   5   6   6          2.04          4.75         3.66 o                         
  -7   7   6          4.22          4.95         3.03 o                         
  -6   7   6         24.28         25.09         3.31 o                         
  -5   7   6         44.36         48.03         5.84 o                         
  -4   7   6         89.50         73.80         5.72 o                         
  -3   7   6          3.26          2.39         1.67 o                         
  -2   7   6         65.86         64.23         4.18 o                         
  -1   7   6          1.05          0.00         1.37 o                         
   0   7   6         38.02         32.81         3.14 o                         
   1   7   6         20.35         21.10         4.83 o                         
   2   7   6         54.96         34.47         4.62 o                         
   3   7   6          0.05          0.00         3.07 o                         
   4   7   6         16.26         16.83         4.69 o                         
   5   7   6          0.14          0.00         2.93 o                         
  -6   8   6         35.55         27.65         4.73 o                         
  -5   8   6          0.17          0.63         1.70 o                         
  -4   8   6          2.96          3.29         1.84 o                         
  -3   8   6         32.95         39.34         3.67 o                         
  -2   8   6         15.94         14.34         3.93 o                         
  -1   8   6          2.91          0.20         1.54 o                         
   0   8   6        108.71        109.66        11.92 o                         
   1   8   6         22.41         21.75         3.21 o                         
   2   8   6          0.42          3.37         2.48 o                         
   3   8   6          2.94          0.00         3.25 o                         
  -5   9   6         10.17          6.84         3.30 o                         
  -4   9   6         19.92         23.24         3.61 o                         
  -3   9   6          4.24          3.60         1.95 o                         
  -2   9   6          1.19          1.12         1.60 o                         
  -1   9   6          0.72          3.26         1.82 o                         
   0   9   6         30.88         29.65         3.37 o                         
   1   9   6          0.83          0.17         3.30 o                         
   2   9   6         40.31         33.58         6.79 o                         
  -3  10   6          3.46          5.45         3.00 o                         
  -2  10   6          7.45          4.10         2.82 o                         
  -1  10   6          0.64          4.19         2.90 o                         
   0  10   6          1.49          1.77         2.09 o                         
  -2  -9   7          1.93          6.03         2.23 o                         
  -1  -9   7          5.61          5.24         2.28 o                         
   0  -9   7          9.49         18.57         3.16 o                         
   1  -9   7          7.27         13.16         2.68 o                         
   2  -9   7          0.13          1.92         1.89 o                         
   3  -9   7          4.19          7.01         3.18 o                         
  -4  -8   7         15.71         19.70         3.37 o                         
  -3  -8   7          0.40          1.19         2.06 o                         
  -2  -8   7         22.87         30.58         4.00 o                         
  -1  -8   7         22.30         34.88         4.55 o                         
   0  -8   7          9.00          6.93         2.19 o                         
   1  -8   7         13.21         17.16         2.51 o                         
   2  -8   7          0.00          0.70         1.38 o                         
   3  -8   7         22.56         22.19         2.92 o                         
   4  -8   7          0.09          1.69         1.86 o                         
  -5  -7   7          0.34          3.86         2.22 o                         
  -4  -7   7          0.67          1.52         1.70 o                         
  -3  -7   7         12.10          7.72         1.97 o                         
  -2  -7   7          5.24          6.29         1.83 o                         
  -1  -7   7          1.95          1.11         1.29 o                         
   0  -7   7         15.32         17.00         2.41 o                         
   1  -7   7         73.77         74.95         4.53 o                         
   2  -7   7         36.38         37.02         3.42 o                         
   3  -7   7          1.32          0.00         1.32 o                         
   4  -7   7          4.11          3.46         1.91 o                         
   5  -7   7         17.21         17.54         5.20 o                         
  -6  -6   7          3.16          1.94         3.84 o                         
  -5  -6   7          9.29         11.33         2.21 o                         
  -4  -6   7         76.49         78.58         6.05 o                         
  -3  -6   7         36.56         38.16         6.20 o                         
  -2  -6   7         13.40         11.83         2.03 o                         
  -1  -6   7         72.60         73.41         4.35 o                         
   0  -6   7        161.66        159.57         5.90 o                         
   1  -6   7         31.58         29.85         3.01 o                         
   2  -6   7         26.49         26.78         2.87 o                         
   3  -6   7         14.85         12.75         2.18 o                         
   4  -6   7         56.35         58.59         4.18 o                         
   5  -6   7         35.17         29.15         8.01 o                         
   6  -6   7          6.17          8.53         4.81 o                         
  -7  -5   7         14.08         20.64         3.11 o                         
  -6  -5   7          3.16          4.56         1.34 o                         
  -5  -5   7         11.98         13.89         2.46 o                         
  -4  -5   7         21.59         23.03         3.19 o                         
  -3  -5   7         40.10         40.89         3.34 o                         
  -2  -5   7          4.45          5.96         1.48 o                         
  -1  -5   7        146.07        141.80         5.40 o                         
   0  -5   7          0.14          0.00         1.06 o                         
   1  -5   7          0.15          0.97         1.13 o                         
   2  -5   7          8.40          8.64         1.78 o                         
   3  -5   7        208.53        205.34         8.07 o                         
   4  -5   7          0.04          0.44         1.25 o                         
   5  -5   7          0.20          1.60         2.48 o                         
   6  -5   7          9.22         13.71         4.84 o                         
  -7  -4   7          0.79          1.91         1.70 o                         
  -6  -4   7          0.01          1.84         1.13 o                         
  -5  -4   7         48.31         49.24         3.23 o                         
  -4  -4   7         25.98         28.73         2.12 o                         
  -3  -4   7        164.78        156.99         5.67 o                         
  -2  -4   7          2.72          2.93         1.50 o                         
  -1  -4   7         10.40         15.92         2.79 o                         
   0  -4   7         38.60         35.35         2.96 o                         
   1  -4   7        264.09        268.78        11.21 o                         
   2  -4   7         36.00         34.47         3.03 o                         
   3  -4   7         23.81         24.71         2.70 o                         
   4  -4   7          1.27          1.37         1.63 o                         
   5  -4   7         10.93         10.43         3.22 o                         
   6  -4   7          8.20          6.44         3.14 o                         
   7  -4   7         38.33         35.76         8.36 o                         
  -8  -3   7          0.40          0.15         1.85 o                         
  -7  -3   7         27.76         34.14         2.85 o                         
  -6  -3   7        145.24        135.02         5.69 o                         
  -5  -3   7        158.56        141.71         4.52 o                         
  -4  -3   7         11.66         13.36         1.53 o                         
  -3  -3   7          2.26          1.68         0.88 o                         
  -2  -3   7         53.85         54.68         2.88 o                         
  -1  -3   7        215.07        206.38         6.30 o                         
   0  -3   7        236.40        227.59         6.69 o                         
   1  -3   7         65.49         64.14         3.66 o                         
   2  -3   7         21.56         23.13         2.99 o                         
   3  -3   7         34.24         29.58         2.79 o                         
   4  -3   7          3.84          0.98         2.90 o                         
   5  -3   7         39.42         35.43         5.16 o                         
   6  -3   7         37.09         32.58         5.18 o                         
   7  -3   7          0.08          0.00         3.47 o                         
  -8  -2   7          5.78          3.91         2.36 o                         
  -7  -2   7         27.83         24.43         2.31 o                         
  -6  -2   7          7.42          7.39         1.43 o                         
  -5  -2   7          0.69          1.81         1.01 o                         
  -4  -2   7        111.21        106.01         3.45 o                         
  -3  -2   7         17.97         18.82         1.65 o                         
  -2  -2   7         76.26         74.11         2.65 o                         
  -1  -2   7         65.23         74.97         2.54 o                         
   0  -2   7        116.43        109.09         3.45 o                         
   1  -2   7          1.67          1.49         1.10 o                         
   2  -2   7         88.46         82.55         3.86 o                         
   3  -2   7          0.44          2.38         1.27 o                         
   4  -2   7          0.22          0.00         1.95 o                         
   5  -2   7         30.05         36.40         7.77 o                         
   6  -2   7         20.77         22.39         4.72 o                         
   7  -2   7         37.65         44.43         9.06 o                         
  -8  -1   7          7.26          4.73         2.51 o                         
  -7  -1   7         11.84         12.47         1.76 o                         
  -6  -1   7         56.71         61.76         3.10 o                         
  -5  -1   7         23.18         25.33         2.10 o                         
  -4  -1   7         23.39         21.21         1.83 o                         
  -3  -1   7         73.73         72.82         2.78 o                         
  -2  -1   7          3.97          4.23         0.93 o                         
  -1  -1   7         56.88         56.16         2.24 o                         
   0  -1   7          2.91          4.53         0.89 o                         
   1  -1   7         46.39         47.17         2.44 o                         
   2  -1   7          2.24          2.61         1.23 o                         
   3  -1   7         16.76         22.26         2.32 o                         
   4  -1   7          0.06          0.84         2.07 o                         
   5  -1   7         28.85         39.50         5.31 o                         
   6  -1   7          3.09          3.04         3.28 o                         
   7  -1   7         53.32         42.43         9.01 o                         
  -8   0   7          1.56          3.00         1.90 o                         
  -7   0   7          2.60          4.71         1.72 o                         
  -6   0   7          3.71          6.48         1.38 o                         
  -5   0   7          9.46          9.52         1.61 o                         
  -4   0   7         98.43         91.75         3.19 o                         
  -3   0   7         96.00         92.58         4.58 o                         
  -2   0   7         10.11         10.53         1.22 o                         
  -1   0   7         29.75         30.20         1.79 o                         
   0   0   7         50.37         50.22         2.17 o                         
   1   0   7        119.57        123.43         3.29 o                         
   2   0   7         19.13         20.97         2.00 o                         
   3   0   7         42.37         53.96         2.93 o                         
   4   0   7          7.26         11.57         3.10 o                         
   5   0   7         54.50         55.38         6.05 o                         
   6   0   7          9.38         16.15         5.16 o                         
   7   0   7         11.79         20.61         6.76 o                         
  -8   1   7          0.85          4.55         2.07 o                         
  -7   1   7          4.52          4.45         2.03 o                         
  -6   1   7          2.27          2.27         1.14 o                         
  -5   1   7         57.65         54.06         4.31 o                         
  -4   1   7        114.41        107.23         3.38 o                         
  -3   1   7         19.62         15.90         1.54 o                         
  -2   1   7          8.83          9.20         1.19 o                         
  -1   1   7         82.52         82.44         2.71 o                         
   0   1   7        195.17        169.07         3.97 o                         
   1   1   7        304.65        300.73         5.87 o                         
   2   1   7         73.49         69.36         3.50 o                         
   3   1   7         12.69         11.57         1.86 o                         
   4   1   7          0.13          0.21         1.34 o                         
   5   1   7        186.68        180.59         6.10 o                         
   6   1   7         29.06         36.27         5.65 o                         
   7   1   7          0.74          0.00         3.13 o                         
  -8   2   7          5.51          5.69         1.87 o                         
  -7   2   7         37.09         38.27         2.81 o                         
  -6   2   7          8.50         11.72         2.74 o                         
  -5   2   7          4.88          2.74         1.11 o                         
  -4   2   7          8.48          9.63         1.40 o                         
  -3   2   7        128.31        121.43         3.54 o                         
  -2   2   7          0.25          0.73         0.77 o                         
  -1   2   7        342.77        356.28         6.62 o                         
   0   2   7         68.10         61.17         3.09 o                         
   1   2   7         22.97         30.60         2.13 o                         
   2   2   7        249.47        237.57         5.19 o                         
   3   2   7        207.65        212.42         7.22 o                         
   4   2   7         36.72         36.50         3.00 o                         
   5   2   7        109.36        119.92         5.28 o                         
   6   2   7          3.88          7.53         2.19 o                         
   7   2   7          0.05          0.00         2.42 o                         
  -8   3   7          0.13          4.05         1.72 o                         
  -7   3   7         11.61         14.68         2.17 o                         
  -6   3   7         28.00         30.33         2.74 o                         
  -5   3   7         28.80         39.49         2.52 o                         
  -4   3   7          6.70          6.18         1.23 o                         
  -3   3   7        120.40        129.79         3.74 o                         
  -2   3   7         36.39         35.51         2.08 o                         
  -1   3   7        238.33        237.16         5.13 o                         
   0   3   7        110.13        105.47         3.19 o                         
   1   3   7          9.21         10.07         1.40 o                         
   2   3   7         19.95         23.61         1.94 o                         
   3   3   7        307.15        287.42        14.53 o                         
   4   3   7          2.35          2.14         1.62 o                         
   5   3   7         19.71         29.58         3.53 o                         
   6   3   7          2.68         10.84         2.83 o                         
  -8   4   7          0.85          0.00         2.48 o                         
  -7   4   7          0.01          0.00         1.54 o                         
  -6   4   7          0.31          0.00         1.40 o                         
  -5   4   7         44.91         45.17         3.73 o                         
  -4   4   7         93.63         92.08         4.75 o                         
  -3   4   7         75.17         77.50         4.30 o                         
  -2   4   7          3.51          3.24         1.65 o                         
  -1   4   7         20.74         34.78         3.06 o                         
   0   4   7          5.86          6.05         1.79 o                         
   1   4   7         70.61         72.95         3.96 o                         
   2   4   7         30.72         26.87         7.67 o                         
   3   4   7         13.09         10.10         4.81 o                         
   4   4   7          0.10          2.89         3.20 o                         
   5   4   7         23.30         36.06         6.45 o                         
   6   4   7          0.23          0.00         2.33 o                         
  -7   5   7         10.47         15.67         3.07 o                         
  -6   5   7         15.35         20.33         4.26 o                         
  -5   5   7         20.64         24.27         3.08 o                         
  -4   5   7         12.66         13.18         2.28 o                         
  -3   5   7          6.02          9.57         2.13 o                         
  -2   5   7          5.79          5.27         1.80 o                         
  -1   5   7          5.15          7.26         1.93 o                         
   0   5   7          3.43          3.32         1.70 o                         
   1   5   7         55.12         55.17         3.66 o                         
   2   5   7          4.66          7.99         2.70 o                         
   3   5   7          2.18          4.65         2.68 o                         
   4   5   7          5.87          3.40         2.49 o                         
   5   5   7          1.32          3.43         2.74 o                         
  -7   6   7          1.49          6.27         3.13 o                         
  -6   6   7          4.08          7.31         2.24 o                         
  -5   6   7          6.61          9.69         2.38 o                         
  -4   6   7          0.99          0.44         1.59 o                         
  -3   6   7          0.12          0.00         1.47 o                         
  -2   6   7          3.59          4.67         1.77 o                         
  -1   6   7         11.80          9.67         2.97 o                         
   0   6   7         13.46         11.08         2.94 o                         
   1   6   7         17.40         15.03         2.39 o                         
   2   6   7         11.98         14.35         3.51 o                         
   3   6   7         84.27         99.12         7.12 o                         
   4   6   7          1.10          0.00         3.84 o                         
   5   6   7          0.02          0.00         2.79 o                         
  -6   7   7          1.31          0.64         2.79 o                         
  -5   7   7          2.45          3.15         2.07 o                         
  -4   7   7         37.97         39.35         3.89 o                         
  -3   7   7         18.09         17.72         2.82 o                         
  -2   7   7         14.28         12.00         3.53 o                         
  -1   7   7          1.20          4.68         1.85 o                         
   0   7   7         48.55         45.17         3.78 o                         
   1   7   7         15.54         19.65         3.13 o                         
   2   7   7          1.37          4.21         2.68 o                         
   3   7   7         30.05         27.85         4.64 o                         
   4   7   7          2.37          5.42         4.02 o                         
  -5   8   7          0.22          0.00         2.44 o                         
  -4   8   7         10.77         12.55         2.65 o                         
  -3   8   7         23.14         20.45         3.09 o                         
  -2   8   7          0.70          3.96         1.96 o                         
  -1   8   7         18.50         16.73         2.67 o                         
   0   8   7          6.87          4.45         1.95 o                         
   1   8   7         43.79         35.79         4.88 o                         
   2   8   7         12.65         24.39         5.76 o                         
   3   8   7          0.17          0.00         3.49 o                         
  -4   9   7          4.40          4.43         3.09 o                         
  -3   9   7          0.03          3.55         2.70 o                         
  -2   9   7         23.89         26.16         3.90 o                         
  -1   9   7          4.84          5.30         4.02 o                         
   0   9   7          1.97          3.46         2.32 o                         
   1   9   7         49.43         32.08         6.76 o                         
  -3  -8   8          5.69          9.35         3.20 o                         
  -2  -8   8          5.50          7.28         2.56 o                         
  -1  -8   8          7.15          6.97         2.39 o                         
   0  -8   8         42.63         42.16         4.38 o                         
   1  -8   8          8.41          3.97         2.38 o                         
   2  -8   8          0.89          2.06         1.92 o                         
   3  -8   8          4.33          4.74         2.95 o                         
  -4  -7   8          8.35         14.45         2.90 o                         
  -3  -7   8          0.01          1.06         1.76 o                         
  -2  -7   8         19.81         22.05         2.92 o                         
  -1  -7   8          5.96          4.72         1.75 o                         
   0  -7   8         14.07         14.38         2.48 o                         
   1  -7   8         12.46         13.38         2.37 o                         
   2  -7   8          1.93          2.86         1.69 o                         
   3  -7   8          9.42          7.95         2.01 o                         
   4  -7   8          7.21          7.22         2.62 o                         
  -5  -6   8         31.63         40.32         4.41 o                         
  -4  -6   8         10.34         17.51         2.71 o                         
  -3  -6   8          0.11          1.17         1.44 o                         
  -2  -6   8          0.92          0.57         1.32 o                         
  -1  -6   8        153.19        166.50         6.42 o                         
   0  -6   8         29.62         33.39         3.29 o                         
   1  -6   8         16.65         16.26         2.56 o                         
   2  -6   8         53.01         56.85         4.20 o                         
   3  -6   8         30.69         33.96         3.77 o                         
   4  -6   8         21.88         20.86         3.48 o                         
   5  -6   8          1.52         11.63         4.92 o                         
  -6  -5   8          0.45          3.08         3.20 o                         
  -5  -5   8          7.67          7.70         1.95 o                         
  -4  -5   8          6.67          6.61         1.87 o                         
  -3  -5   8          0.62          1.55         1.56 o                         
  -2  -5   8        121.13        122.78         7.75 o                         
  -1  -5   8          2.07          3.06         1.44 o                         
   0  -5   8        153.14        150.69         5.78 o                         
   1  -5   8        177.91        180.63         6.48 o                         
   2  -5   8          6.95          6.06         1.72 o                         
   3  -5   8          5.81          8.12         2.46 o                         
   4  -5   8          9.55         12.09         3.30 o                         
   5  -5   8         30.43         26.39         6.24 o                         
  -7  -4   8          3.53          2.49         1.62 o                         
  -6  -4   8          0.75          2.21         1.34 o                         
  -5  -4   8         42.21         39.66         3.56 o                         
  -4  -4   8          2.88          4.76         1.70 o                         
  -3  -4   8         61.59         59.54         4.01 o                         
  -2  -4   8          3.13          3.33         1.47 o                         
  -1  -4   8        256.64        252.65         7.73 o                         
   0  -4   8        245.74        245.77         8.65 o                         
   1  -4   8          8.51          7.25         1.77 o                         
   2  -4   8         73.19         79.76         7.50 o                         
   3  -4   8          0.71          0.73         1.35 o                         
   4  -4   8        161.38        175.07         9.35 o                         
   5  -4   8         34.10         40.80        10.82 o                         
   6  -4   8         18.01         25.14         7.05 o                         
  -7  -3   8          0.45          3.21         1.44 o                         
  -6  -3   8          6.55          7.06         1.88 o                         
  -5  -3   8         13.93         15.83         1.84 o                         
  -4  -3   8          8.43          8.82         1.40 o                         
  -3  -3   8          3.76          6.30         1.67 o                         
  -2  -3   8        373.43        341.69        10.34 o                         
  -1  -3   8         64.41         56.11         4.73 o                         
   0  -3   8          5.31          6.63         1.63 o                         
   1  -3   8         88.94         87.30         4.49 o                         
   2  -3   8         16.34         20.95         2.98 o                         
   3  -3   8         89.87         83.48         6.63 o                         
   4  -3   8        192.28        181.42        12.52 o                         
   5  -3   8          4.10          1.27         2.43 o                         
   6  -3   8          0.18          0.00         3.19 o                         
  -7  -2   8          6.24          7.22         1.80 o                         
  -6  -2   8          1.89          1.47         1.26 o                         
  -5  -2   8          1.08          2.44         1.12 o                         
  -4  -2   8         67.80         60.24         3.51 o                         
  -3  -2   8        178.14        157.52         4.53 o                         
  -2  -2   8        206.12        195.12         5.93 o                         
  -1  -2   8         38.29         45.50         3.29 o                         
   0  -2   8         41.04         46.16         3.31 o                         
   1  -2   8         42.34         36.68         3.02 o                         
   2  -2   8        303.82        269.98         8.15 o                         
   3  -2   8         97.78         98.08         4.66 o                         
   4  -2   8          3.12          4.56         2.65 o                         
   5  -2   8          6.02          4.18         2.63 o                         
   6  -2   8          7.91         10.31         4.86 o                         
  -8  -1   8          7.88         13.83         3.27 o                         
  -7  -1   8         15.04         19.53         2.18 o                         
  -6  -1   8         23.47         28.37         2.36 o                         
  -5  -1   8          2.69          2.74         1.15 o                         
  -4  -1   8         59.88         54.50         2.81 o                         
  -3  -1   8         77.22         74.10         3.34 o                         
  -2  -1   8        164.54        159.01         4.10 o                         
  -1  -1   8         17.16         18.35         1.75 o                         
   0  -1   8         14.59         14.77         2.02 o                         
   1  -1   8         52.34         51.99         3.39 o                         
   2  -1   8        256.75        245.73         7.16 o                         
   3  -1   8          8.10          8.21         2.67 o                         
   4  -1   8         27.58         33.56         5.62 o                         
   5  -1   8          2.54          1.59         2.61 o                         
   6  -1   8         15.35         20.05         5.61 o                         
  -8   0   8         10.95         13.66         2.93 o                         
  -7   0   8          4.47          3.54         1.43 o                         
  -6   0   8          1.08          1.77         1.16 o                         
  -5   0   8          9.93          8.49         2.12 o                         
  -4   0   8        314.91        318.96         6.73 o                         
  -3   0   8         26.50         25.30         1.96 o                         
  -2   0   8          5.16          4.13         1.08 o                         
  -1   0   8         66.47         66.96         2.71 o                         
   0   0   8        151.18        151.44         3.89 o                         
   1   0   8          9.19          7.83         1.28 o                         
   2   0   8        105.58        104.80         3.84 o                         
   3   0   8          3.14          5.69         2.33 o                         
   4   0   8          0.42          0.70         4.19 o                         
   5   0   8          2.10          1.01         2.60 o                         
   6   0   8          1.55          0.99         3.40 o                         
  -8   1   8          0.92          1.94         1.83 o                         
  -7   1   8          1.59          2.67         2.04 o                         
  -6   1   8         28.29         31.00         2.53 o                         
  -5   1   8        127.53        124.60         4.09 o                         
  -4   1   8         53.24         58.77         2.86 o                         
  -3   1   8          0.39          0.05         0.90 o                         
  -2   1   8         79.81         91.42         3.16 o                         
  -1   1   8          9.27         10.65         1.39 o                         
   0   1   8        149.33        136.71         3.75 o                         
   1   1   8        153.13        152.45         4.09 o                         
   2   1   8         14.45         20.61         1.82 o                         
   3   1   8         20.62         27.46         2.61 o                         
   4   1   8         25.53         38.81         4.89 o                         
   5   1   8         13.37         15.47         3.90 o                         
   6   1   8          0.05          3.65         3.19 o                         
  -8   2   8          0.39          2.76         1.93 o                         
  -7   2   8          0.53          0.00         1.18 o                         
  -6   2   8         76.12         84.03         3.77 o                         
  -5   2   8         39.98         45.76         3.36 o                         
  -4   2   8         29.72         33.22         2.35 o                         
  -3   2   8        177.83        167.08         4.41 o                         
  -2   2   8          0.01          1.56         0.93 o                         
  -1   2   8        115.10        104.24         3.32 o                         
   0   2   8        201.13        205.92         4.83 o                         
   1   2   8        109.06        105.82         3.44 o                         
   2   2   8        138.84        128.64         3.81 o                         
   3   2   8          0.21          0.00         1.33 o                         
   4   2   8          4.33          0.34         1.97 o                         
   5   2   8          1.68          3.22         1.74 o                         
   6   2   8          0.06          1.13         2.91 o                         
  -8   3   8          9.47         13.39         3.03 o                         
  -7   3   8          9.32         11.08         2.07 o                         
  -6   3   8          0.59          1.79         1.96 o                         
  -5   3   8         60.67         63.07         4.65 o                         
  -4   3   8         77.76         69.44         4.25 o                         
  -3   3   8          0.85          1.00         1.39 o                         
  -2   3   8        137.10        142.76         5.40 o                         
  -1   3   8         20.73         23.77         2.65 o                         
   0   3   8        177.33        187.48         6.11 o                         
   1   3   8         98.12        106.34         4.62 o                         
   2   3   8         29.13         30.78         4.90 o                         
   3   3   8         28.95         24.18         3.83 o                         
   4   3   8         14.85         10.27         4.56 o                         
   5   3   8          4.57          6.15         2.77 o                         
   6   3   8         14.00         20.04         4.37 o                         
  -7   4   8          6.83         12.08         4.09 o                         
  -6   4   8         13.72         12.69         2.58 o                         
  -5   4   8          3.88          3.58         1.80 o                         
  -4   4   8         43.40         51.98         3.95 o                         
  -3   4   8        128.94        136.59         5.65 o                         
  -2   4   8          0.77          0.62         1.56 o                         
  -1   4   8         58.62         66.79         4.11 o                         
   0   4   8        286.26        288.93         8.14 o                         
   1   4   8         63.18         75.51         4.23 o                         
   2   4   8         16.44         20.65         3.55 o                         
   3   4   8          0.07          2.68         2.45 o                         
   4   4   8         37.85         39.60         5.37 o                         
   5   4   8          2.86          5.26         3.78 o                         
  -7   5   8          0.43          0.00         2.66 o                         
  -6   5   8         58.88         57.25         6.16 o                         
  -5   5   8          0.76          2.06         1.66 o                         
  -4   5   8         13.08         20.03         2.85 o                         
  -3   5   8          1.30          0.60         1.54 o                         
  -2   5   8         48.46         43.30         4.59 o                         
  -1   5   8          8.69          6.91         3.50 o                         
   0   5   8         39.61         40.02         4.89 o                         
   1   5   8          0.59          1.27         1.53 o                         
   2   5   8          2.52          0.00         3.67 o                         
   3   5   8         18.37         26.18         4.26 o                         
   4   5   8          5.43          6.09         2.99 o                         
  -6   6   8         15.94         18.12         4.32 o                         
  -5   6   8          0.02          0.59         1.61 o                         
  -4   6   8          1.79          1.18         1.84 o                         
  -3   6   8          0.01          0.00         2.51 o                         
  -2   6   8         98.95         98.73         5.30 o                         
  -1   6   8          0.60          2.15         1.92 o                         
   0   6   8         12.62         13.88         3.99 o                         
   1   6   8          0.41          3.29         2.59 o                         
   2   6   8         28.40         30.24         4.59 o                         
   3   6   8          0.11          2.41         2.66 o                         
   4   6   8          7.47         13.01         5.18 o                         
  -5   7   8         26.19         22.89         4.82 o                         
  -4   7   8          4.60          6.04         2.19 o                         
  -3   7   8          2.21          2.49         1.85 o                         
  -2   7   8         92.18         96.39         5.47 o                         
  -1   7   8          4.05          5.05         2.02 o                         
   0   7   8          0.00          2.74         1.87 o                         
   1   7   8          0.60          1.44         2.52 o                         
   2   7   8          8.80         10.17         4.61 o                         
   3   7   8          0.36          4.00         3.83 o                         
  -4   8   8         32.24         22.95         8.59 o                         
  -3   8   8         22.91         26.62         4.97 o                         
  -2   8   8          3.36          7.00         2.84 o                         
  -1   8   8         10.50          7.54         2.68 o                         
   0   8   8          0.01          0.00         1.78 o                         
   1   8   8          6.90          3.78         3.67 o                         
   0  -8   9         22.38         23.27         4.56 o                         
  -3  -7   9          0.00          3.72         2.71 o                         
  -2  -7   9          0.44          0.00         2.09 o                         
  -1  -7   9          7.71          7.12         2.37 o                         
   0  -7   9        105.60         93.16         9.77 o                         
   1  -7   9         49.06         55.10         5.22 o                         
   2  -7   9          1.24          4.06         2.59 o                         
   3  -7   9         22.12         23.22         4.95 o                         
  -4  -6   9          7.20          4.01         3.13 o                         
  -3  -6   9          5.07          5.65         1.86 o                         
  -2  -6   9          7.86          6.99         2.06 o                         
  -1  -6   9         61.60         69.79        13.38 o                         
   0  -6   9         21.88         23.43         3.03 o                         
   1  -6   9          8.02          7.17         1.95 o                         
   2  -6   9         27.94         26.18         3.18 o                         
   3  -6   9          0.02          1.02         1.96 o                         
   4  -6   9         17.71         13.84         5.03 o                         
  -5  -5   9          4.88          6.21         2.95 o                         
  -4  -5   9          6.97         12.37         2.43 o                         
  -3  -5   9         14.46         15.71         2.58 o                         
  -2  -5   9         71.38         78.32         5.36 o                         
  -1  -5   9         62.73         59.17         5.45 o                         
   0  -5   9         40.80         46.06         5.73 o                         
   1  -5   9         21.98         22.21         3.23 o                         
   2  -5   9          1.58          1.81         1.55 o                         
   3  -5   9         18.10         18.78         2.87 o                         
   4  -5   9         59.10         54.08         8.61 o                         
  -6  -4   9          1.91          2.15         1.84 o                         
  -5  -4   9         18.55         26.26         3.54 o                         
  -4  -4   9          6.55         10.12         1.97 o                         
  -3  -4   9         11.77         12.34         2.22 o                         
  -2  -4   9        110.46         97.33         5.21 o                         
  -1  -4   9         57.69         49.63         3.92 o                         
   0  -4   9         51.89         49.24         3.85 o                         
   1  -4   9         12.49         12.36         2.21 o                         
   2  -4   9          9.52         13.25         2.22 o                         
   3  -4   9        101.65        109.72         8.75 o                         
   4  -4   9         20.11         25.20         5.31 o                         
   5  -4   9          2.79          0.00         3.22 o                         
  -6  -3   9          3.03          4.64         1.74 o                         
  -5  -3   9          0.81          3.88         1.71 o                         
  -4  -3   9          1.11          0.63         1.38 o                         
  -3  -3   9        149.01        135.52         8.61 o                         
  -2  -3   9          3.62          2.56         1.41 o                         
  -1  -3   9         15.27         11.04         1.98 o                         
   0  -3   9        125.68        114.80         5.26 o                         
   1  -3   9          2.64          3.91         2.01 o                         
   2  -3   9         62.81         65.66         4.57 o                         
   3  -3   9         96.78         98.82         5.93 o                         
   4  -3   9          4.69          7.19         3.70 o                         
   5  -3   9         34.89         41.08         7.88 o                         
  -7  -2   9          1.30          3.91         1.81 o                         
  -6  -2   9          2.06          4.09         1.38 o                         
  -5  -2   9         19.50         18.90         2.02 o                         
  -4  -2   9         97.57         84.38         5.05 o                         
  -3  -2   9          2.26          1.36         1.64 o                         
  -2  -2   9         33.74         30.80         3.39 o                         
  -1  -2   9        158.75        136.69         5.38 o                         
   0  -2   9          6.45         10.96         1.95 o                         
   1  -2   9         96.12         84.87         4.55 o                         
   2  -2   9        108.75        100.28         4.98 o                         
   3  -2   9         41.45         54.95         5.75 o                         
   4  -2   9         54.16         55.73         6.15 o                         
   5  -2   9         53.11         69.46         9.60 o                         
  -7  -1   9          2.10          2.40         2.25 o                         
  -6  -1   9          4.73          6.07         1.49 o                         
  -5  -1   9          7.82          6.20         1.45 o                         
  -4  -1   9          3.18          3.02         1.17 o                         
  -3  -1   9         34.35         23.90         2.02 o                         
  -2  -1   9        158.21        132.72         3.90 o                         
  -1  -1   9         21.95         24.47         2.97 o                         
   0  -1   9        109.84         90.11         5.58 o                         
   1  -1   9        131.20        134.14         8.48 o                         
   2  -1   9        103.41        104.48         5.29 o                         
   3  -1   9        173.82        157.14         8.36 o                         
   4  -1   9          1.57          0.00         2.38 o                         
   5  -1   9          1.74          0.00         2.19 o                         
  -7   0   9          1.66          3.84         1.82 o                         
  -6   0   9          0.02          1.37         1.18 o                         
  -5   0   9          0.11          0.49         1.03 o                         
  -4   0   9         64.02         60.73         3.07 o                         
  -3   0   9        133.61        117.02         4.74 o                         
  -2   0   9         20.30         23.03         1.93 o                         
  -1   0   9         97.63         96.17         3.33 o                         
   0   0   9         11.20         11.99         1.89 o                         
   1   0   9        115.85        112.01         5.47 o                         
   2   0   9         66.08         62.25         4.32 o                         
   3   0   9         78.40         76.66         6.26 o                         
   4   0   9          1.58          8.07         2.99 o                         
   5   0   9          2.78          1.61         2.77 o                         
  -7   1   9          9.62         21.76         4.74 o                         
  -6   1   9          5.97          7.74         1.61 o                         
  -5   1   9         19.44         20.76         2.10 o                         
  -4   1   9         27.99         30.83         2.36 o                         
  -3   1   9        114.93        120.01         3.88 o                         
  -2   1   9         78.23         75.91         3.23 o                         
  -1   1   9          2.58          2.28         1.16 o                         
   0   1   9          6.08          7.27         1.34 o                         
   1   1   9        332.28        326.13         6.71 o                         
   2   1   9          2.81          3.74         1.92 o                         
   3   1   9         26.64         39.17         4.77 o                         
   4   1   9          0.12          0.00         2.33 o                         
   5   1   9         12.02         21.29         5.42 o                         
  -7   2   9          0.76          1.81         1.65 o                         
  -6   2   9          0.50          1.57         1.29 o                         
  -5   2   9        125.44        123.76         4.36 o                         
  -4   2   9         32.97         31.30         2.39 o                         
  -3   2   9          8.74          9.73         1.46 o                         
  -2   2   9         12.09         11.73         1.56 o                         
  -1   2   9          8.64         11.13         1.48 o                         
   0   2   9         36.57         39.40         2.80 o                         
   1   2   9        151.34        121.19         3.79 o                         
   2   2   9         21.01         24.04         2.58 o                         
   3   2   9          4.69          4.65         1.69 o                         
   4   2   9          0.54          1.41         2.25 o                         
   5   2   9          0.04          0.00         3.28 o                         
  -7   3   9          9.17          7.29         3.46 o                         
  -6   3   9         37.05         42.29         3.97 o                         
  -5   3   9         33.00         32.33         6.54 o                         
  -4   3   9          0.12          0.00         1.38 o                         
  -3   3   9         33.34         40.38         3.50 o                         
  -2   3   9          9.90         10.55         2.22 o                         
  -1   3   9        173.31        175.96         6.18 o                         
   0   3   9        111.35        113.37         5.03 o                         
   1   3   9         20.80         23.61         3.00 o                         
   2   3   9         19.09         17.93         3.54 o                         
   3   3   9          0.02          2.55         2.39 o                         
   4   3   9          0.21          0.38         2.60 o                         
   5   3   9          9.66          5.64         4.11 o                         
  -6   4   9          7.26          6.74         5.78 o                         
  -5   4   9          0.68          1.45         1.72 o                         
  -4   4   9         78.30         77.75         4.91 o                         
  -3   4   9          0.00          0.00         1.48 o                         
  -2   4   9         33.28         34.45         3.42 o                         
  -1   4   9        246.83        258.38         7.98 o                         
   0   4   9          2.22          3.55         3.00 o                         
   1   4   9         15.57         15.14         2.49 o                         
   2   4   9         10.13         13.48         3.36 o                         
   3   4   9          1.35          3.65         2.64 o                         
   4   4   9          2.90          0.91         2.80 o                         
  -6   5   9          0.59          0.00         2.62 o                         
  -5   5   9         42.40         50.54         4.48 o                         
  -4   5   9          1.75          0.00         1.80 o                         
  -3   5   9         54.02         58.95         4.47 o                         
  -2   5   9         62.48         59.90         4.61 o                         
  -1   5   9          2.21          4.18         2.06 o                         
   0   5   9         16.49         15.44         2.67 o                         
   1   5   9         45.96         52.28         5.71 o                         
   2   5   9          3.35          3.81         2.70 o                         
   3   5   9          0.01          2.88         2.68 o                         
  -5   6   9          7.48          7.65         3.08 o                         
  -4   6   9         14.32         27.06         5.00 o                         
  -3   6   9         34.43         38.09         3.89 o                         
  -2   6   9          0.13          3.24         2.00 o                         
  -1   6   9         24.40         25.26         3.27 o                         
   0   6   9          1.60          0.00         1.90 o                         
   1   6   9          2.60          2.10         4.01 o                         
   2   6   9          5.15          7.94         4.67 o                         
  -4   7   9          4.71          9.08         3.90 o                         
  -3   7   9          5.82          8.60         3.49 o                         
  -2   7   9          2.44          5.53         2.84 o                         
  -1   7   9         46.58         54.23         8.28 o                         
   0   7   9          0.06          1.34         2.31 o                         
   1   7   9          1.24          2.30         3.70 o                         
  -3  -6  10          2.54          1.99         2.75 o                         
  -2  -6  10          4.89          5.21         2.91 o                         
  -1  -6  10         25.20         25.61         5.70 o                         
   0  -6  10          0.54          0.00         2.10 o                         
   1  -6  10          9.11          7.76         3.23 o                         
   2  -6  10          0.25          0.41         2.45 o                         
  -4  -5  10          6.83          4.00         2.75 o                         
  -3  -5  10          0.02          0.00         1.97 o                         
  -2  -5  10         11.58         13.25         2.88 o                         
  -1  -5  10          6.33          4.87         1.77 o                         
   0  -5  10         18.80         16.40         2.66 o                         
   1  -5  10          2.80          3.70         2.31 o                         
   2  -5  10          2.50          1.57         2.00 o                         
   3  -5  10          4.79          6.20         2.44 o                         
  -5  -4  10          3.56          5.36         3.14 o                         
  -4  -4  10          6.90          5.71         2.75 o                         
  -3  -4  10         11.90         13.02         2.53 o                         
  -2  -4  10          4.49          1.99         1.66 o                         
  -1  -4  10         16.82         14.41         2.49 o                         
   0  -4  10          2.33          2.51         1.55 o                         
   1  -4  10          7.86          9.05         2.15 o                         
   2  -4  10          5.90          8.30         2.15 o                         
   3  -4  10         18.13         10.54         4.44 o                         
   4  -4  10         11.15          7.29         4.23 o                         
  -5  -3  10         11.19         12.66         3.60 o                         
  -4  -3  10          2.26          2.29         1.62 o                         
  -3  -3  10         30.95         32.69         4.46 o                         
  -2  -3  10         19.65         16.53         2.73 o                         
  -1  -3  10          8.82          8.31         2.07 o                         
   0  -3  10         13.45         19.87         2.67 o                         
   1  -3  10          0.05          0.51         1.40 o                         
   2  -3  10         16.57         15.18         2.48 o                         
   3  -3  10          5.71          4.13         3.20 o                         
   4  -3  10          6.02          6.04         4.25 o                         
  -6  -2  10          7.91          7.93         3.34 o                         
  -5  -2  10          3.31          5.14         1.94 o                         
  -4  -2  10         23.46         26.61         3.17 o                         
  -3  -2  10         10.79          9.72         3.07 o                         
  -2  -2  10         14.50         11.39         2.23 o                         
  -1  -2  10         25.63         33.29         3.34 o                         
   0  -2  10          9.43         14.55         2.59 o                         
   1  -2  10          0.02          0.00         1.29 o                         
   2  -2  10         43.13         41.82         3.63 o                         
   3  -2  10         15.99         14.36         3.55 o                         
   4  -2  10         16.89         21.37         5.82 o                         
  -6  -1  10          2.67          4.71         1.77 o                         
  -5  -1  10         18.64         22.60         2.25 o                         
  -4  -1  10         29.92         33.29         2.56 o                         
  -3  -1  10          0.00          0.89         1.35 o                         
  -2  -1  10          1.84          5.10         1.66 o                         
  -1  -1  10          1.50          0.92         1.40 o                         
   0  -1  10          0.02          0.62         1.24 o                         
   1  -1  10         25.86         24.41         2.79 o                         
   2  -1  10         14.44         11.84         2.07 o                         
   3  -1  10          3.74          3.08         2.48 o                         
   4  -1  10          0.19          1.88         2.61 o                         
  -6   0  10         21.55         23.01         2.62 o                         
  -5   0  10          8.12          6.10         1.84 o                         
  -4   0  10          0.46          3.35         1.24 o                         
  -3   0  10          1.02          0.85         1.32 o                         
  -2   0  10          5.69          6.27         1.32 o                         
  -1   0  10          0.19          2.86         1.51 o                         
   0   0  10         22.62         22.62         2.63 o                         
   1   0  10         33.87         35.50         3.26 o                         
   2   0  10          5.26          5.18         4.09 o                         
   3   0  10          2.46          3.09         2.61 o                         
   4   0  10          0.06          1.43         2.47 o                         
  -6   1  10          4.38          8.67         1.90 o                         
  -5   1  10          8.11         11.01         1.77 o                         
  -4   1  10          0.63          1.27         1.13 o                         
  -3   1  10         15.21         14.53         2.27 o                         
  -2   1  10          0.89          4.01         1.24 o                         
  -1   1  10          9.67          7.39         1.44 o                         
   0   1  10         52.83         53.20         3.14 o                         
   1   1  10          9.10          7.66         1.92 o                         
   2   1  10          0.11          1.80         2.02 o                         
   3   1  10          0.16          0.00         1.88 o                         
   4   1  10          1.44          0.00         2.82 o                         
  -6   2  10          0.90          2.60         1.98 o                         
  -5   2  10          0.01          0.99         1.40 o                         
  -4   2  10         18.80         23.70         3.52 o                         
  -3   2  10          0.06          0.20         1.20 o                         
  -2   2  10          5.60          3.64         1.44 o                         
  -1   2  10          4.87          5.38         1.51 o                         
   0   2  10          8.18         10.21         1.76 o                         
   1   2  10          1.19          1.19         1.32 o                         
   2   2  10         22.44         27.01         5.45 o                         
  -6   3  10          3.81          7.74         5.15 o                         
  -5   3  10          0.33          0.00         1.71 o                         
  -4   3  10          3.88          0.89         1.71 o                         
  -3   3  10          1.44          3.93         1.86 o                         
  -2   3  10          0.45          0.22         1.58 o                         
  -1   3  10          1.77          4.12         1.78 o                         
   0   3  10          7.48          3.84         1.76 o                         
   1   3  10          1.05          2.31         2.02 o                         
   2   3  10          6.08          9.80         3.13 o                         
   3   3  10          3.75          2.19         3.78 o                         
  -5   4  10          8.57          3.62         3.31 o                         
  -4   4  10          0.11          3.68         2.05 o                         
  -3   4  10          1.10          1.27         1.76 o                         
  -2   4  10          4.49          6.77         2.30 o                         
  -1   4  10          0.26          1.11         1.74 o                         
   0   4  10         16.66         18.55         4.19 o                         
   1   4  10          6.61          9.10         2.96 o                         
   2   4  10          9.40          9.15         3.24 o                         
   3   4  10          1.14          7.80         3.14 o                         
  -5   5  10          0.25          0.00         2.35 o                         
  -4   5  10          0.74          7.07         3.13 o                         
  -3   5  10          8.53          9.63         2.59 o                         
  -2   5  10         28.00         34.72         3.77 o                         
  -1   5  10          4.62          7.63         2.75 o                         
   0   5  10         20.42         19.27         4.98 o                         
   1   5  10          2.03          3.47         2.78 o                         
   2   5  10         21.88         30.18         6.34 o                         
  -4   6  10          0.88          0.00         2.75 o                         
  -3   6  10          1.24          0.00         2.39 o                         
  -2   6  10         16.15         16.51         4.47 o                         
  -1   6  10          0.71          0.56         2.25 o                         
   0   6  10          5.88          4.77         3.10 o                         
   1   6  10          0.23          3.07         3.72 o                         
  -1  -5  11          0.02          3.30         2.72 o                         
   0  -5  11         14.48         17.55         4.11 o                         
  -3  -4  11          2.85          5.59         3.07 o                         
  -2  -4  11          9.16         10.81         3.64 o                         
  -1  -4  11          1.72          1.67         2.46 o                         
   0  -4  11          0.01          0.00         2.23 o                         
   1  -4  11          0.45          0.00         1.87 o                         
   2  -4  11          8.86          2.88         2.18 o                         
  -4  -3  11          5.06          7.12         4.74 o                         
  -3  -3  11          3.53          5.43         2.80 o                         
  -2  -3  11          2.22          5.25         2.07 o                         
  -1  -3  11          4.35          1.74         1.60 o                         
   0  -3  11          0.02          0.00         1.31 o                         
   1  -3  11          0.70          1.15         2.01 o                         
   2  -3  11          0.33          1.05         2.17 o                         
  -4  -2  11          2.75          3.12         2.59 o                         
  -3  -2  11          1.21          1.18         1.79 o                         
  -2  -2  11          4.69          6.86         3.03 o                         
  -1  -2  11          0.26          0.69         1.42 o                         
   0  -2  11          0.04          2.29         2.15 o                         
   1  -2  11          9.61         13.57         2.41 o                         
   2  -2  11          2.23          0.94         2.33 o                         
   3  -2  11          0.04          0.00         3.10 o                         
  -5  -1  11          0.13          0.00         2.05 o                         
  -4  -1  11          1.70          2.72         2.02 o                         
  -3  -1  11         12.17         13.36         2.54 o                         
  -2  -1  11          6.08          6.42         1.94 o                         
  -1  -1  11          0.60          1.37         1.50 o                         
   0  -1  11          2.72          5.19         1.79 o                         
   1  -1  11          5.92          8.69         2.88 o                         
   2  -1  11          0.99          3.11         2.38 o                         
   3  -1  11          1.84         10.10         4.37 o                         
  -5   0  11          4.92          3.78         1.79 o                         
  -4   0  11          7.93         10.88         2.64 o                         
  -3   0  11          1.83          4.37         1.75 o                         
  -2   0  11          4.26          8.90         2.11 o                         
  -1   0  11          0.01          2.18         1.57 o                         
   0   0  11          2.84          7.28         2.51 o                         
   1   0  11          2.37          2.77         1.56 o                         
   2   0  11          3.57          4.31         3.42 o                         
   3   0  11          0.00          2.13         2.50 o                         
  -5   1  11          0.83          0.00         1.44 o                         
  -4   1  11          1.94          1.46         1.37 o                         
  -3   1  11          1.52          4.94         1.45 o                         
  -2   1  11          6.00          6.95         1.81 o                         
  -1   1  11          4.03          6.65         2.11 o                         
   0   1  11         15.65         23.08         2.88 o                         
   1   1  11          0.11          0.00         1.40 o                         
   2   1  11          1.10          3.82         6.17 o                         
   3   1  11          5.19          1.49         3.14 o                         
  -5   2  11          3.49          6.20         3.77 o                         
  -4   2  11          6.44          9.13         2.53 o                         
  -3   2  11          1.59          1.05         1.64 o                         
  -2   2  11          0.33          3.13         1.75 o                         
  -1   2  11         14.32         19.50         5.55 o                         
   0   2  11          0.15          0.07         1.82 o                         
   1   2  11          3.69          4.98         4.87 o                         
  -4   3  11          0.59          2.53         2.53 o                         
  -3   3  11          0.02          7.92         2.37 o                         
  -2   3  11          3.59          6.25         2.23 o                         
  -1   3  11          1.32          2.16         1.81 o                         
   0   3  11          4.49          4.91         2.24 o                         
   1   3  11          2.31          9.98         4.05 o                         
  -3   4  11          0.32          4.43         3.49 o                         
  -2   4  11          0.25          0.95         2.20 o                         
  -1   4  11          0.07          0.69         1.80 o                         
   0   4  11          3.51          5.33         2.50 o                         
   1   4  11          0.03          0.00         2.41 o                         
  -2   5  11          1.51          1.82         2.79 o                         
  -1   5  11          1.49          4.51         3.35 o                         
  -1  -2  12         11.89         11.67         7.64 o                         
   0  -2  12         19.90         26.45         9.32 o                         
  -2  -1  12          5.19          9.98         3.55 o                         
  -1  -1  12          5.07          3.27         2.58 o                         
   0  -1  12          0.37          2.51         2.61 o                         
  -2   0  12          7.36          7.58         4.22 o                         
  -1   0  12          4.80          8.81         3.20 o                         
   0   0  12          3.59          6.32         2.60 o                         
  -2   1  12          4.35          6.66         3.36 o                         
  -1   1  12         11.15         14.33         3.82 o                         
   0   1  12          1.59         11.12         9.97 o                         
  -1   2  12         29.91         37.80         9.87 o                         
                                                                                
